# Supplementary material for: Systematic evaluation of TCGA tumor microbiota reveals context-dependent reliability
Source: mSystems. 2026 Apr 22;11(5):e00180-26. doi: 10.1128/msystems.00180-26 (PMC13185545; doi:10.1128/msystems.00180-26)
Supplement: Supplemental tables part 1 — Tables S1-S15. [file msystems.00180-26-s0002.xlsx]

## Sheet: Table Titles
Table S01. Metadata of TCGA samples used in this study, related to Figure S1A and Figure S10.
Table S02. Species list used in this study from Poore et al., Ge et al. and intersections related to Figure S1B-C.
Table S03. TCGA-derived microbial profiles from Poore et al.
Table S04. TCGA-derived microbial profiles from Ge et al.
Table S05. The frequency of zero in each species, related to Figure 1A.
Table S06. Odd ratio and adjusted p value for Fisher’s tests, related to Figure 1B-C.
Table S07. The Spearman correlation coefficients of the 231 shared species between the TMPs, related to Figure S2A-B.
Table S08. The Shannon and Simpson correlation coefficients of the 231 shared species between the TMPs, related to Figure S3
Table S09. Jaccard distance, related to Figure 1D.
Table S10. Jensen–Shannon divergence, related to Figure S6-8.
Table S11. Clinical and TMPs detection for cancer-related microbes, related to Figure 1H.
Table S12. Distribution of MOMAC2, related to Figure 2B.
Table S13. Jaccard index at the species level, related to Figure 2C-D.
Table S14. Permutation results at the cancer and omics level, related to Figure 3.
Table S15. Public data and TMPs, related to Figure 4.
Table S16. The associations between HPV infection and host gene expression in HNSC based on two TMPs, clinical label, permuted label and public data, related to Figure 4A-D.
Table S17. Intersections in Table S14, related with Figure 4E-F.
Table S18. HPV-derived host gene expression in CESC.
Table S19. EBV-derived host gene expression in STAD.
Table S20. H. pylori-derived host gene expression in STAD.
Table S21. HBV-derived host gene expression in LIHC.
Table S22. F. nucleatum-derived host gene expression in COAD.
Table S23. The associations between tumor microbiome and OS, PFS, related to Figure S4A.
Table S24. Permutation-based benchmarking of the associations between tumor microbiome and OS, PFS, related to Figure S4B-C.
Table S25. Differential level distribution in MOMAC2, related to Figure 5B.
Table S26. Methylation-gene expression axis in MOMAC2, related to Figure 5C.
Table S27. Mediation analysis, related to Figure 5C.
Table S28. Differential gene expression of Streptococcus anginosus and CAL27 co-culture, related to Figure 5G.

## Sheet: TableS01
tcga_aliquot_id	bcr_patient_barcode	Cancer_types	knightlabID-1835	HopkinsID-2300	OS	OS.time	PFS	PFS.time	age_at_initial_pathologic_diagnosis	gender	race	ajcc_pathologic_tumor_stage	treatment	sequencing_center	purity	OS	OS.time	PFI	PFI.time
TCGA-02-2483-01A-01D-1494-08	TCGA-02-2483	TCGA-GBM	s14171	h1066	0	466	0	466	43	MALE	NO-WHITE	NA	1	Broad_Institute_of_MIT_and_Harvard	NA	0	466	0	466
TCGA-02-2485-01A-01D-1494-08	TCGA-02-2485	TCGA-GBM	s14220	h4298	0	470	1	186	53	MALE	NO-WHITE	NA	1	Broad_Institute_of_MIT_and_Harvard	NA	0	470	1	186
TCGA-04-1331-01A-01D-A324-10	TCGA-04-1331	TCGA-OV	s17654	h4819	1	1336	1	459	78	FEMALE	WHITE	NA	0	Baylor_College_of_Medicine	0.88	1	1336	1	459
TCGA-04-1347-01A-01D-A324-10	TCGA-04-1347	TCGA-OV	s18085	h4514	0	1919	0	1919	81	FEMALE	WHITE	NA	0	Baylor_College_of_Medicine	0.94	0	1919	0	1919
TCGA-04-1349-01A-01D-A324-10	TCGA-04-1349	TCGA-OV	s17763	h3998	1	656	1	428	69	FEMALE	WHITE	NA	0	Baylor_College_of_Medicine	0.76	1	656	1	428
TCGA-04-1367-01A-01D-A324-10	TCGA-04-1367	TCGA-OV	s17590	h4572	0	3145	1	2997	50	FEMALE	WHITE	NA	0	Baylor_College_of_Medicine	0.89	0	3145	1	2997
TCGA-04-1371-01A-01D-0516-08	TCGA-04-1371	TCGA-OV	s17978	h1555	0	2506	0	2506	58	FEMALE	WHITE	NA	0	Broad_Institute_of_MIT_and_Harvard	0.89	0	2506	0	2506
TCGA-04-1514-01A-01D-A324-10	TCGA-04-1514	TCGA-OV	s17412	h2201	1	1720	1	1221	45	FEMALE	WHITE	NA	0	Baylor_College_of_Medicine	0.93	1	1720	1	1221
TCGA-04-1542-01A-01D-A312-08	TCGA-04-1542	TCGA-OV	s18019	h2232	1	2561	1	1020	52	FEMALE	WHITE	NA	0	Broad_Institute_of_MIT_and_Harvard	0.94	1	2561	1	1020
TCGA-05-4249-01A-01D-1103-02	TCGA-05-4249	TCGA-LUAD	s10642	h4422	0	1523	0	1523	67	MALE	NA	Early	0	Harvard_Medical_School	0.49	0	1523	0	1523
TCGA-05-4250-01A-01D-1103-02	TCGA-05-4250	TCGA-LUAD	s11441	h5676	1	121	0	121	79	FEMALE	NA	Advanced	NA	Harvard_Medical_School	0.5	1	121	0	121
TCGA-05-4382-01A-01D-1203-02	TCGA-05-4382	TCGA-LUAD	s11435	h79	0	607	1	334	68	MALE	NA	Early	1	Harvard_Medical_School	0.21	0	607	1	334
TCGA-05-4384-01A-01D-1751-02	TCGA-05-4384	TCGA-LUAD	s10982	h4854	0	426	1	183	66	MALE	NA	Advanced	1	Harvard_Medical_School	0.49	0	426	1	183
TCGA-05-4389-01A-01D-1203-02	TCGA-05-4389	TCGA-LUAD	s10769	h5200	0	1369	0	1369	70	MALE	NA	Early	0	Harvard_Medical_School	0.48	0	1369	0	1369
TCGA-05-4390-01A-02D-1751-02	TCGA-05-4390	TCGA-LUAD	s11328	h2934	0	1126	1	395	58	FEMALE	NA	Early	0	Harvard_Medical_School	0.57	0	1126	1	395
TCGA-05-4395-01A-01D-1203-02	TCGA-05-4395	TCGA-LUAD	s11115	h1996	1	0	0	0	76	MALE	NA	Advanced	NA	Harvard_Medical_School	0.61	1	0	0	0
TCGA-05-4396-01A-21D-1853-02	TCGA-05-4396	TCGA-LUAD	s10640	h2090	1	303	0	303	76	MALE	NA	Advanced	NA	Harvard_Medical_School	0.82	1	303	0	303
TCGA-05-4397-01A-01D-1203-02	TCGA-05-4397	TCGA-LUAD	s10643	h1191	1	731	0	731	65	MALE	NA	Early	NA	Harvard_Medical_School	0.87	1	731	0	731
TCGA-05-4398-01A-01D-1203-02	TCGA-05-4398	TCGA-LUAD	s10981	h4751	0	1431	0	1431	47	FEMALE	NA	Advanced	0	Harvard_Medical_School	0.33	0	1431	0	1431
TCGA-05-4402-01A-01D-1203-02	TCGA-05-4402	TCGA-LUAD	s10900	h1440	1	244	0	244	57	FEMALE	NA	Advanced	0	Harvard_Medical_School	0.44	1	244	0	244
TCGA-05-4403-01A-01D-1203-02	TCGA-05-4403	TCGA-LUAD	s10980	h2620	0	578	0	578	76	MALE	NA	Early	NA	Harvard_Medical_School	0.46	0	578	0	578
TCGA-05-4405-01A-21D-1853-02	TCGA-05-4405	TCGA-LUAD	s10768	h4683	0	610	0	610	74	FEMALE	NA	Early	0	Harvard_Medical_School	0.38	0	610	0	610
TCGA-05-4410-01A-21D-1853-02	TCGA-05-4410	TCGA-LUAD	s10773	h2428	0	0	0	0	62	MALE	NA	Early	NA	Harvard_Medical_School	0.24	0	0	0	0
TCGA-05-4415-01A-22D-1853-02	TCGA-05-4415	TCGA-LUAD	s11220	h3664	1	91	1	60	57	MALE	NA	Advanced	0	Harvard_Medical_School	0.67	1	91	1	60
TCGA-05-4417-01A-22D-1853-02	TCGA-05-4417	TCGA-LUAD	s11437	h3863	0	455	0	455	51	FEMALE	NA	Early	0	Harvard_Medical_School	0.4	0	455	0	455
TCGA-05-4418-01A-01D-1203-02	TCGA-05-4418	TCGA-LUAD	s11440	h4992	1	274	0	274	69	MALE	NA	Advanced	NA	Harvard_Medical_School	0.55	1	274	0	274
TCGA-05-4420-01A-01D-1203-02	TCGA-05-4420	TCGA-LUAD	s11332	h4023	0	912	0	912	41	MALE	NA	Early	0	Harvard_Medical_School	0.59	0	912	0	912
TCGA-05-4422-01A-01D-1203-02	TCGA-05-4422	TCGA-LUAD	s11223	h61	0	365	0	365	68	MALE	NA	Early	NA	Harvard_Medical_School	0.62	0	365	0	365
TCGA-05-4424-01A-22D-1853-02	TCGA-05-4424	TCGA-LUAD	s11438	h2336	0	913	1	153	70	MALE	NA	Early	1	Harvard_Medical_School	0.24	0	913	1	153
TCGA-05-4425-01A-01D-1751-02	TCGA-05-4425	TCGA-LUAD	s10775	h4968	0	669	0	669	70	FEMALE	NA	Advanced	NA	Harvard_Medical_School	0.61	0	669	0	669
TCGA-05-4426-01A-01D-1203-02	TCGA-05-4426	TCGA-LUAD	s10645	h1973	0	791	1	457	71	MALE	NA	Early	NA	Harvard_Medical_School	0.7	0	791	1	457
TCGA-05-4427-01A-21D-1853-02	TCGA-05-4427	TCGA-LUAD	s11225	h4096	0	791	0	791	65	FEMALE	NA	Early	0	Harvard_Medical_School	0.47	0	791	0	791
TCGA-05-4430-01A-02D-1203-02	TCGA-05-4430	TCGA-LUAD	s10646	h5363	0	761	0	761	59	FEMALE	NA	Early	NA	Harvard_Medical_School	0.2	0	761	0	761
TCGA-05-4432-01A-01D-1203-02	TCGA-05-4432	TCGA-LUAD	s11334	h335	0	761	0	761	66	MALE	NA	Early	0	Harvard_Medical_School	0.36	0	761	0	761
TCGA-05-4433-01A-22D-1853-02	TCGA-05-4433	TCGA-LUAD	s10986	h1471	0	730	0	730	82	MALE	NA	Early	NA	Harvard_Medical_School	0.62	0	730	0	730
TCGA-05-4434-01A-01D-1203-02	TCGA-05-4434	TCGA-LUAD	s10644	h373	1	457	0	457	67	FEMALE	NA	Advanced	NA	Harvard_Medical_School	0.45	1	457	0	457
TCGA-05-5429-01A-01D-1625-08/TCGA-05-5429-01A-01D-1623-02	TCGA-05-5429	TCGA-LUAD	s10632	h4292	1	275	0	275	60	MALE	NA	Advanced	NA	Broad_Institute_of_MIT_and_Harvard	0.82	1	275	0	275
TCGA-05-5715-01A-01D-1623-02	TCGA-05-5715	TCGA-LUAD	NA	h4923	0	62	0	62	69	FEMALE	NA	Early	NA	NA	0.73	0	62	0	62
TCGA-06-0124-01A-01D-0375-09	TCGA-06-0124	TCGA-GBM	s14361	h3715	1	620	1	620	67	MALE	WHITE	NA	1	Washington_University_School_of_Medicine	NA	1	620	1	620
TCGA-06-0125-01A-01D-1490-08	TCGA-06-0125	TCGA-GBM	s14373	h1877	1	1448	1	797	63	FEMALE	WHITE	NA	1	Broad_Institute_of_MIT_and_Harvard	NA	1	1448	1	797
TCGA-06-0128-01A-01D-0572-09	TCGA-06-0128	TCGA-GBM	s13964	h550	1	691	1	190	66	MALE	WHITE	NA	1	Washington_University_School_of_Medicine	NA	1	691	1	190
TCGA-06-0145-01A-01D-0507-08	TCGA-06-0145	TCGA-GBM	s14137	h5487	1	71	1	71	53	FEMALE	WHITE	NA	0	Broad_Institute_of_MIT_and_Harvard	NA	1	71	1	71
TCGA-06-0152-01A-02D-0507-08	TCGA-06-0152	TCGA-GBM	s14143	h2368	1	375	1	299	68	MALE	WHITE	NA	1	Broad_Institute_of_MIT_and_Harvard	NA	1	375	1	299
TCGA-06-0155-01B-01D-0932-09	TCGA-06-0155	TCGA-GBM	s13897	h4913	1	318	1	256	61	MALE	WHITE	NA	1	Washington_University_School_of_Medicine	NA	1	318	1	256
TCGA-06-0157-01A-01D-1491-08	TCGA-06-0157	TCGA-GBM	s14345	h235	1	97	1	97	63	FEMALE	WHITE	NA	1	Broad_Institute_of_MIT_and_Harvard	NA	1	97	1	97
TCGA-06-0171-01A-02D-A33C-08	TCGA-06-0171	TCGA-GBM	s13947	h1022	1	399	1	117	65	MALE	WHITE	NA	1	Broad_Institute_of_MIT_and_Harvard	NA	1	399	1	117
TCGA-06-0185-01A-01D-0507-08	TCGA-06-0185	TCGA-GBM	s14342	h2997	0	2246	1	711	54	MALE	WHITE	NA	1	Broad_Institute_of_MIT_and_Harvard	NA	0	2246	1	711
TCGA-06-0188-01A-01D-0373-08	TCGA-06-0188	TCGA-GBM	NA	h4146	1	1356	1	310	71	MALE	WHITE	NA	1	NA	NA	1	1356	1	310
TCGA-06-0190-01A-01D-1491-08	TCGA-06-0190	TCGA-GBM	s14094	h127	1	317	1	88	62	MALE	WHITE	NA	1	Broad_Institute_of_MIT_and_Harvard	NA	1	317	1	88
TCGA-06-0208-01A-01D-0512-09	TCGA-06-0208	TCGA-GBM	s13989	NA	1	256	1	149	52	FEMALE	WHITE	NA	1	Washington_University_School_of_Medicine	NA	1	256	1	149
TCGA-06-0210-01A-01D-1491-08	TCGA-06-0210	TCGA-GBM	s13986	h1032	1	225	1	67	72	FEMALE	WHITE	NA	1	Broad_Institute_of_MIT_and_Harvard	NA	1	225	1	67
TCGA-06-0211-01A-01D-1491-08	TCGA-06-0211	TCGA-GBM	s13948	h2485	1	360	1	53	47	MALE	WHITE	NA	1	Broad_Institute_of_MIT_and_Harvard	NA	1	360	1	53
TCGA-06-0214-01A-02D-0512-09	TCGA-06-0214	TCGA-GBM	s14031	h3234	1	457	1	48	66	MALE	WHITE	NA	0	Washington_University_School_of_Medicine	NA	1	457	1	48
TCGA-06-0221-01A-01D-A32W-08	TCGA-06-0221	TCGA-GBM	s14092	h5304	1	603	1	260	31	MALE	WHITE	NA	1	Broad_Institute_of_MIT_and_Harvard	NA	1	603	1	260
TCGA-06-0648-01A-01D-0507-08	TCGA-06-0648	TCGA-GBM	s13896	h2378	1	298	1	202	77	MALE	WHITE	NA	1	Broad_Institute_of_MIT_and_Harvard	0.91	1	298	1	202
TCGA-06-0686-01A-01D-1492-08	TCGA-06-0686	TCGA-GBM	s14344	h1419	1	432	1	160	53	MALE	WHITE	NA	1	Broad_Institute_of_MIT_and_Harvard	0.85	1	432	1	160
TCGA-06-0744-01A-01D-1492-08	TCGA-06-0744	TCGA-GBM	s14138	h3800	1	1426	1	1277	66	MALE	WHITE	NA	1	Broad_Institute_of_MIT_and_Harvard	0.89	1	1426	1	1277
TCGA-06-0745-01A-01D-1492-08	TCGA-06-0745	TCGA-GBM	s14305	h312	1	239	1	92	59	MALE	WHITE	NA	1	Broad_Institute_of_MIT_and_Harvard	0.81	1	239	1	92
TCGA-06-0877-01A-01D-0512-09	TCGA-06-0877	TCGA-GBM	s14078	h3328	0	204	0	204	78	MALE	WHITE	NA	1	Washington_University_School_of_Medicine	0.77	0	204	0	204
TCGA-06-0881-01A-02D-0512-09	TCGA-06-0881	TCGA-GBM	s14229	h210	1	504	1	141	50	MALE	WHITE	NA	1	Washington_University_School_of_Medicine	NA	1	504	1	141
TCGA-06-1086-01A-02D-0932-09	TCGA-06-1086	TCGA-GBM	s14157	h2237	1	208	1	208	42	MALE	NO-WHITE	NA	1	Washington_University_School_of_Medicine	0.89	1	208	1	208
TCGA-06-2557-01A-01D-1494-08	TCGA-06-2557	TCGA-GBM	s14370	h4665	1	33	1	33	76	MALE	NO-WHITE	NA	0	Broad_Institute_of_MIT_and_Harvard	0.72	1	33	1	33
TCGA-06-2570-01A-01D-1495-08	TCGA-06-2570	TCGA-GBM	s13893	h1535	0	958	0	958	21	FEMALE	WHITE	NA	1	Broad_Institute_of_MIT_and_Harvard	0.9	0	958	0	958
TCGA-06-5411-01A-01D-1696-08	TCGA-06-5411	TCGA-GBM	s14170	h1289	1	254	1	214	51	MALE	WHITE	NA	1	Broad_Institute_of_MIT_and_Harvard	0.64	1	254	1	214
TCGA-06-5415-01A-01D-1486-08	TCGA-06-5415	TCGA-GBM	s14059	h1405	0	260	0	260	60	MALE	WHITE	NA	1	Broad_Institute_of_MIT_and_Harvard	0.83	0	260	0	260
TCGA-09-1666-01A-01D-A324-10	TCGA-09-1666	TCGA-OV	s17490	h1377	0	1752	1	480	57	FEMALE	WHITE	NA	0	Baylor_College_of_Medicine	0.93	0	1752	1	480
TCGA-09-2045-01A-01D-A324-10	TCGA-09-2045	TCGA-OV	s17170	h1616	1	1069	1	631	50	FEMALE	NO-WHITE	NA	0	Baylor_College_of_Medicine	0.92	1	1069	1	631
TCGA-09-2050-01A-01D-A312-08	TCGA-09-2050	TCGA-OV	s17351	h3916	0	2163	0	2163	65	FEMALE	WHITE	NA	0	Broad_Institute_of_MIT_and_Harvard	0.96	0	2163	0	2163
TCGA-10-0934-01A-02D-A312-08	TCGA-10-0934	TCGA-OV	s17165	h2765	1	204	1	111	50	FEMALE	WHITE	NA	0	Broad_Institute_of_MIT_and_Harvard	0.91	1	204	1	111
TCGA-10-0937-01A-02D-A324-10	TCGA-10-0937	TCGA-OV	s17910	h3693	1	608	1	235	44	FEMALE	WHITE	NA	0	Baylor_College_of_Medicine	0.9	1	608	1	235
TCGA-10-0938-01A-02D-A312-08	TCGA-10-0938	TCGA-OV	s17481	h890	1	636	1	362	80	FEMALE	WHITE	NA	0	Broad_Institute_of_MIT_and_Harvard	0.96	1	636	1	362
TCGA-13-0723-01A-02D-0447-09	TCGA-13-0723	TCGA-OV	s18081	h2958	1	1204	1	210	63	FEMALE	WHITE	NA	0	Washington_University_School_of_Medicine	0.69	1	1204	1	210
TCGA-13-0725-01A-01D-0465-08	TCGA-13-0725	TCGA-OV	s17149	h4755	1	377	1	190	44	FEMALE	WHITE	NA	0	Broad_Institute_of_MIT_and_Harvard	0.79	1	377	1	190
TCGA-13-0727-01A-01D-A312-08	TCGA-13-0727	TCGA-OV	s17116	h3767	1	462	1	253	71	FEMALE	WHITE	NA	0	Broad_Institute_of_MIT_and_Harvard	0.86	1	462	1	253
TCGA-13-0751-01A-01D-0446-08	TCGA-13-0751	TCGA-OV	s17289	h4144	1	1678	1	653	44	FEMALE	WHITE	NA	0	Broad_Institute_of_MIT_and_Harvard	0.93	1	1678	1	653
TCGA-13-0791-01A-01D-0926-12	TCGA-13-0791	TCGA-OV	s17291	h5220	1	1224	1	281	58	FEMALE	WHITE	NA	0	Baylor_College_of_Medicine	0.89	1	1224	1	281
TCGA-13-0890-01A-01D-0447-09	TCGA-13-0890	TCGA-OV	s18082	h918	0	4424	0	4424	56	FEMALE	WHITE	NA	0	Washington_University_School_of_Medicine	0.57	0	4424	0	4424
TCGA-13-0906-01A-01D-A312-08	TCGA-13-0906	TCGA-OV	s17760	h2597	0	3619	0	3619	50	FEMALE	WHITE	NA	0	Broad_Institute_of_MIT_and_Harvard	0.88	0	3619	0	3619
TCGA-13-0912-01A-01D-A312-08	TCGA-13-0912	TCGA-OV	s17801	h2876	1	1145	1	469	58	FEMALE	WHITE	NA	0	Broad_Institute_of_MIT_and_Harvard	0.94	1	1145	1	469
TCGA-13-1411-01A-01D-0515-09	TCGA-13-1411	TCGA-OV	s17661	h2685	1	531	1	238	81	FEMALE	WHITE	NA	0	Washington_University_School_of_Medicine	0.39	1	531	1	238
TCGA-13-1477-01A-01D-A312-08	TCGA-13-1477	TCGA-OV	s18023	h2324	1	1662	1	235	49	FEMALE	WHITE	NA	0	Broad_Institute_of_MIT_and_Harvard	0.91	1	1662	1	235
TCGA-13-1487-01A-01D-A312-08	TCGA-13-1487	TCGA-OV	s17280	h378	1	681	1	412	74	FEMALE	WHITE	NA	0	Broad_Institute_of_MIT_and_Harvard	0.85	1	681	1	412
TCGA-13-1491-01A-01D-A312-08	TCGA-13-1491	TCGA-OV	s17167	h4145	1	1595	1	508	55	FEMALE	NO-WHITE	NA	0	Broad_Institute_of_MIT_and_Harvard	0.9	1	1595	1	508
TCGA-14-0786-01B-01D-0703-09	TCGA-14-0786	TCGA-GBM	s14199	h3107	1	701	1	127	50	FEMALE	WHITE	NA	1	Washington_University_School_of_Medicine	0.9	1	701	1	127
TCGA-14-1034-01A-01D-1492-08	TCGA-14-1034	TCGA-GBM	s13984	h1427	1	485	1	282	60	FEMALE	NA	NA	1	Broad_Institute_of_MIT_and_Harvard	0.54	1	485	1	282
TCGA-14-1401-01A-01D-0703-09	TCGA-14-1401	TCGA-GBM	s13992	h1324	1	114	1	114	54	MALE	WHITE	NA	0	Washington_University_School_of_Medicine	0.65	1	114	1	114
TCGA-14-1402-01A-01D-1493-08	TCGA-14-1402	TCGA-GBM	s14028	h5705	1	975	1	333	58	FEMALE	WHITE	NA	1	Broad_Institute_of_MIT_and_Harvard	0.79	1	975	1	333
TCGA-14-1454-01A-01D-0932-09	TCGA-14-1454	TCGA-GBM	s14104	h1250	1	918	1	291	54	FEMALE	WHITE	NA	1	Washington_University_School_of_Medicine	0.95	1	918	1	291
TCGA-14-1459-01A-01D-0932-09	TCGA-14-1459	TCGA-GBM	s14033	h3495	1	378	1	275	63	FEMALE	WHITE	NA	1	Washington_University_School_of_Medicine	0.88	1	378	1	275
TCGA-14-1823-01A-01D-1494-08	TCGA-14-1823	TCGA-GBM	s13928	h1429	1	543	1	140	58	FEMALE	WHITE	NA	1	Broad_Institute_of_MIT_and_Harvard	0.64	1	543	1	140
TCGA-14-2554-01A-01D-1494-08	TCGA-14-2554	TCGA-GBM	s14371	h2300	1	532	1	532	52	FEMALE	WHITE	NA	1	Broad_Institute_of_MIT_and_Harvard	0.81	1	532	1	532
TCGA-15-1444-01A-02D-1696-08	TCGA-15-1444	TCGA-GBM	s14141	h5331	1	1537	1	1550	21	MALE	WHITE	NA	1	Broad_Institute_of_MIT_and_Harvard	0.6	1	1537	1	1550
TCGA-16-1063-01B-01D-0932-09	TCGA-16-1063	TCGA-GBM	s13991	h554	1	425	1	369	72	MALE	WHITE	NA	1	Washington_University_School_of_Medicine	0.85	1	425	1	369
TCGA-16-1460-01A-01D-0932-09	TCGA-16-1460	TCGA-GBM	s14325	h2380	0	195	0	195	36	FEMALE	WHITE	NA	1	Washington_University_School_of_Medicine	0.74	0	195	0	195
TCGA-18-3408-01A-01D-A320-08	TCGA-18-3408	TCGA-LUSC	s10257	h483	1	2304	1	1793	77	FEMALE	WHITE	Early	1	Broad_Institute_of_MIT_and_Harvard	0.76	1	2304	1	1793
TCGA-18-3415-01A-01D-A320-08	TCGA-18-3415	TCGA-LUSC	s10080	h598	1	2803	0	2803	77	MALE	NA	Early	0	Broad_Institute_of_MIT_and_Harvard	0.48	1	2803	0	2803
TCGA-18-4721-01A-01D-1441-08	TCGA-18-4721	TCGA-LUSC	s10078	h2247	0	4694	0	4694	74	MALE	WHITE	Early	0	Broad_Institute_of_MIT_and_Harvard	0.39	0	4694	0	4694
TCGA-19-1389-01A-01D-2319-08	TCGA-19-1389	TCGA-GBM	s14062	h5432	1	141	1	81	51	MALE	WHITE	NA	1	Broad_Institute_of_MIT_and_Harvard	0.36	1	141	1	81
TCGA-19-2620-01A-01D-1495-08	TCGA-19-2620	TCGA-GBM	s14368	h1940	1	148	0	148	70	MALE	WHITE	NA	1	Broad_Institute_of_MIT_and_Harvard	0.66	1	148	0	148
TCGA-19-2624-01A-01D-1495-08	TCGA-19-2624	TCGA-GBM	s14343	h4590	1	5	0	5	51	MALE	WHITE	NA	0	Broad_Institute_of_MIT_and_Harvard	0.94	1	5	0	5
TCGA-19-2629-01A-01D-1495-08	TCGA-19-2629	TCGA-GBM	s14367	h1201	1	737	1	145	60	MALE	WHITE	NA	1	Broad_Institute_of_MIT_and_Harvard	0.6	1	737	1	145
TCGA-19-5960-01A-11D-1696-08	TCGA-19-5960	TCGA-GBM	s14347	h1328	1	455	1	382	56	MALE	WHITE	NA	1	Broad_Institute_of_MIT_and_Harvard	0.97	1	455	1	382
TCGA-21-1076-01A-02D-1521-08	TCGA-21-1076	TCGA-LUSC	s10358	h3087	0	1852	1	1575	54	FEMALE	WHITE	Early	1	Broad_Institute_of_MIT_and_Harvard	0.2	0	1852	1	1575
TCGA-21-1078-01A-01D-1521-08	TCGA-21-1078	TCGA-LUSC	s10248	h1721	1	474	1	257	77	MALE	WHITE	Early	1	Broad_Institute_of_MIT_and_Harvard	0.92	1	474	1	257
TCGA-21-1082-01A-01D-1521-08	TCGA-21-1082	TCGA-LUSC	s10247	h887	0	3644	0	3644	61	MALE	WHITE	Early	1	Broad_Institute_of_MIT_and_Harvard	0.69	0	3644	0	3644
TCGA-21-1083-01A-01D-1521-08	TCGA-21-1083	TCGA-LUSC	s9978	h721	1	1315	0	1315	75	MALE	WHITE	Early	1	Broad_Institute_of_MIT_and_Harvard	0.58	1	1315	0	1315
TCGA-21-5782-01A-01D-1632-08	TCGA-21-5782	TCGA-LUSC	s10362	h2423	1	962	0	962	68	FEMALE	WHITE	Early	0	Broad_Institute_of_MIT_and_Harvard	0.48	1	962	0	962
TCGA-22-1016-01A-01D-1521-08	TCGA-22-1016	TCGA-LUSC	s9974	h2059	1	822	0	822	65	MALE	WHITE	Early	1	Broad_Institute_of_MIT_and_Harvard	0.33	1	822	0	822
TCGA-22-5477-01A-01D-1632-08	TCGA-22-5477	TCGA-LUSC	s10500	h986	1	1346	1	511	65	MALE	WHITE	Early	1	Broad_Institute_of_MIT_and_Harvard	0.73	1	1346	1	511
TCGA-22-5485-01A-01D-1632-08	TCGA-22-5485	TCGA-LUSC	s10593	h3231	1	916	1	840	58	FEMALE	WHITE	Early	0	Broad_Institute_of_MIT_and_Harvard	0.72	1	916	1	840
TCGA-22-5492-01A-01D-1632-08	TCGA-22-5492	TCGA-LUSC	s10253	h4724	1	506	0	506	73	FEMALE	NA	Advanced	NA	Broad_Institute_of_MIT_and_Harvard	0.56	1	506	0	506
TCGA-23-1110-01A-01D-A324-10	TCGA-23-1110	TCGA-OV	s17716	h1222	0	1658	1	326	42	FEMALE	WHITE	NA	0	Baylor_College_of_Medicine	0.97	0	1658	1	326
TCGA-23-1118-01A-01D-A312-08	TCGA-23-1118	TCGA-OV	s18021	h4168	0	2616	0	2616	45	FEMALE	WHITE	NA	0	Broad_Institute_of_MIT_and_Harvard	0.79	0	2616	0	2616
TCGA-23-1124-01A-01D-A312-08	TCGA-23-1124	TCGA-OV	s17409	h3653	1	1768	1	641	62	FEMALE	WHITE	NA	0	Broad_Institute_of_MIT_and_Harvard	0.76	1	1768	1	641
TCGA-24-0980-01A-01D-0515-09	TCGA-24-0980	TCGA-OV	s17861	h3759	1	233	1	145	53	FEMALE	WHITE	NA	0	Washington_University_School_of_Medicine	0.73	1	233	1	145
TCGA-24-0982-01A-01D-0516-08	TCGA-24-0982	TCGA-OV	s17873	h5302	1	679	1	153	77	FEMALE	WHITE	NA	0	Broad_Institute_of_MIT_and_Harvard	0.75	1	679	1	153
TCGA-24-1103-01A-01D-0515-09	TCGA-24-1103	TCGA-OV	s17715	h2283	1	1646	1	678	50	FEMALE	NO-WHITE	NA	0	Washington_University_School_of_Medicine	0.96	1	1646	1	678
TCGA-24-1419-01A-01D-A324-10	TCGA-24-1419	TCGA-OV	s17620	h3988	0	239	0	239	62	FEMALE	WHITE	NA	0	Baylor_College_of_Medicine	0.98	0	239	0	239
TCGA-24-1466-01A-01D-A312-08	TCGA-24-1466	TCGA-OV	s17889	h4571	1	1373	1	491	74	FEMALE	WHITE	NA	0	Broad_Institute_of_MIT_and_Harvard	0.85	1	1373	1	491
TCGA-24-1544-01A-01D-A312-08	TCGA-24-1544	TCGA-OV	s17761	h5484	1	820	1	643	71	FEMALE	NO-WHITE	NA	0	Broad_Institute_of_MIT_and_Harvard	0.93	1	820	1	643
TCGA-24-1548-01A-01D-A324-10	TCGA-24-1548	TCGA-OV	s17672	h4136	1	493	1	207	57	FEMALE	WHITE	NA	0	Baylor_College_of_Medicine	0.88	1	493	1	207
TCGA-24-1552-01A-01D-A324-10	TCGA-24-1552	TCGA-OV	s17300	h5430	1	1259	1	403	77	FEMALE	WHITE	NA	0	Baylor_College_of_Medicine	0.91	1	1259	1	403
TCGA-24-1557-01A-01D-A312-08	TCGA-24-1557	TCGA-OV	s17862	h1652	1	1213	1	447	49	FEMALE	WHITE	NA	0	Broad_Institute_of_MIT_and_Harvard	0.91	1	1213	1	447
TCGA-24-1558-01A-01D-A324-10	TCGA-24-1558	TCGA-OV	s18117	h5574	1	594	1	273	73	FEMALE	WHITE	NA	0	Baylor_College_of_Medicine	0.91	1	594	1	273
TCGA-24-1562-01A-01D-A312-08	TCGA-24-1562	TCGA-OV	s18022	h4833	1	1384	1	229	67	FEMALE	WHITE	NA	0	Broad_Institute_of_MIT_and_Harvard	0.84	1	1384	1	229
TCGA-24-1614-01A-01D-A312-08	TCGA-24-1614	TCGA-OV	s17350	h2261	1	1470	1	644	57	FEMALE	WHITE	NA	0	Broad_Institute_of_MIT_and_Harvard	0.91	1	1470	1	644
TCGA-24-2024-01A-02D-A324-10	TCGA-24-2024	TCGA-OV	s17944	h5486	1	1769	1	421	72	FEMALE	NO-WHITE	NA	0	Baylor_College_of_Medicine	0.91	1	1769	1	421
TCGA-24-2290-01A-01D-A324-10	TCGA-24-2290	TCGA-OV	s17878	h3296	1	1102	1	324	56	FEMALE	WHITE	NA	0	Baylor_College_of_Medicine	0.81	1	1102	1	324
TCGA-25-1319-01A-01D-0516-08	TCGA-25-1319	TCGA-OV	s17748	h548	1	1977	1	730	73	FEMALE	WHITE	NA	0	Broad_Institute_of_MIT_and_Harvard	0.89	1	1977	1	730
TCGA-25-1632-01A-01D-A312-08	TCGA-25-1632	TCGA-OV	s17406	h3613	1	1799	1	537	68	FEMALE	WHITE	NA	0	Broad_Institute_of_MIT_and_Harvard	0.97	1	1799	1	537
TCGA-25-1634-01A-01D-A312-08	TCGA-25-1634	TCGA-OV	s17863	h1556	1	1091	1	380	75	FEMALE	WHITE	NA	0	Broad_Institute_of_MIT_and_Harvard	0.85	1	1091	1	380
TCGA-25-2391-01A-01D-A324-10	TCGA-25-2391	TCGA-OV	s17137	h5702	1	1492	0	1492	57	FEMALE	WHITE	NA	0	Baylor_College_of_Medicine	0.88	1	1492	0	1492
TCGA-25-2400-01A-01D-A312-08	TCGA-25-2400	TCGA-OV	s17800	h488	1	1278	1	577	76	FEMALE	WHITE	NA	0	Broad_Institute_of_MIT_and_Harvard	0.83	1	1278	1	577
TCGA-26-1438-01A-01D-0932-09	TCGA-26-1438	TCGA-GBM	s14352	h5710	0	305	1	158	36	MALE	WHITE	NA	1	Washington_University_School_of_Medicine	0.46	0	305	1	158
TCGA-26-5132-01A-01D-1486-08	TCGA-26-5132	TCGA-GBM	s13890	h1871	0	286	0	286	74	MALE	WHITE	NA	1	Broad_Institute_of_MIT_and_Harvard	0.89	0	286	0	286
TCGA-26-5135-01A-01D-1486-08	TCGA-26-5135	TCGA-GBM	s14173	h4133	1	270	0	270	72	FEMALE	WHITE	NA	NA	Broad_Institute_of_MIT_and_Harvard	0.81	1	270	0	270
TCGA-27-1831-01A-01D-1494-08	TCGA-27-1831	TCGA-GBM	s14091	h3893	1	505	1	144	66	MALE	WHITE	NA	1	Broad_Institute_of_MIT_and_Harvard	0.7	1	505	1	144
TCGA-27-2523-01A-01D-1494-08	TCGA-27-2523	TCGA-GBM	s13892	h3634	1	489	1	402	63	MALE	WHITE	NA	1	Broad_Institute_of_MIT_and_Harvard	0.92	1	489	1	402
TCGA-27-2528-01A-01D-1494-08	TCGA-27-2528	TCGA-GBM	s14221	h2308	1	480	1	72	62	MALE	WHITE	NA	1	Broad_Institute_of_MIT_and_Harvard	0.77	1	480	1	72
TCGA-29-1704-01B-01D-0926-12	TCGA-29-1704	TCGA-OV	s17389	h4916	0	1587	1	568	61	FEMALE	WHITE	NA	0	Baylor_College_of_Medicine	0.74	0	1587	1	568
TCGA-29-1705-01A-01D-0926-12	TCGA-29-1705	TCGA-OV	s17530	h3476	1	555	1	283	47	FEMALE	WHITE	NA	0	Baylor_College_of_Medicine	0.79	1	555	1	283
TCGA-29-1707-01A-01D-0926-12	TCGA-29-1707	TCGA-OV	s18004	h3132	0	1277	1	1201	41	FEMALE	WHITE	NA	0	Baylor_College_of_Medicine	0.88	0	1277	1	1201
TCGA-29-1710-01A-02D-0926-12	TCGA-29-1710	TCGA-OV	s17882	h346	1	951	1	315	54	FEMALE	WHITE	NA	0	Baylor_College_of_Medicine	0.47	1	951	1	315
TCGA-29-2414-01A-02D-1168-10	TCGA-29-2414	TCGA-OV	NA	h4741	1	2621	1	552	75	FEMALE	WHITE	NA	0	NA	0.86	1	2621	1	552
TCGA-32-1970-01A-01D-1494-08	TCGA-32-1970	TCGA-GBM	s13979	h2242	1	468	1	408	59	MALE	WHITE	NA	1	Broad_Institute_of_MIT_and_Harvard	0.87	1	468	1	408
TCGA-33-4586-01A-01D-A320-08	TCGA-33-4586	TCGA-LUSC	s10162	h4019	1	428	1	169	57	MALE	WHITE	Advanced	1	Broad_Institute_of_MIT_and_Harvard	0.42	1	428	1	169
TCGA-34-2596-01A-01D-0963-08	TCGA-34-2596	TCGA-LUSC	s10356	h2334	1	80	0	80	70	MALE	WHITE	Early	1	Broad_Institute_of_MIT_and_Harvard	0.65	1	80	0	80
TCGA-34-2600-01A-01D-0963-08	TCGA-34-2600	TCGA-LUSC	s10072	h5148	1	1874	0	1874	76	FEMALE	WHITE	Early	0	Broad_Institute_of_MIT_and_Harvard	0.86	1	1874	0	1874
TCGA-34-5240-01A-01D-1441-08	TCGA-34-5240	TCGA-LUSC	s10361	h2068	0	1541	0	1541	73	FEMALE	WHITE	Early	0	Broad_Institute_of_MIT_and_Harvard	0.64	0	1541	0	1541
TCGA-35-4122-01A-01D-1103-02	TCGA-35-4122	TCGA-LUAD	s11445	h1305	0	225	0	225	69	MALE	WHITE	Early	NA	Harvard_Medical_School	0.21	0	225	0	225
TCGA-35-4123-01A-01D-1103-02	TCGA-35-4123	TCGA-LUAD	s11335	h1732	0	182	0	182	38	MALE	WHITE	Early	NA	Harvard_Medical_School	0.4	0	182	0	182
TCGA-35-5375-01A-01D-A46H-10	TCGA-35-5375	TCGA-LUAD	NA	h1987	0	264	0	264	61	MALE	WHITE	Advanced	NA	NA	0.58	0	264	0	264
TCGA-36-1570-01A-01D-A324-10	TCGA-36-1570	TCGA-OV	s18070	h1886	0	655	1	375	49	FEMALE	WHITE	NA	0	Baylor_College_of_Medicine	0.95	0	655	1	375
TCGA-36-1571-01A-01D-A324-10	TCGA-36-1571	TCGA-OV	s17463	h2972	1	695	1	375	53	FEMALE	WHITE	NA	0	Baylor_College_of_Medicine	0.91	1	695	1	375
TCGA-36-1574-01A-01D-A324-10	TCGA-36-1574	TCGA-OV	s17538	h5157	0	686	1	648	48	FEMALE	NO-WHITE	NA	0	Baylor_College_of_Medicine	0.87	0	686	1	648
TCGA-37-4135-01A-01D-A320-08	TCGA-37-4135	TCGA-LUSC	s10504	h2391	0	207	0	207	68	MALE	WHITE	Early	NA	Broad_Institute_of_MIT_and_Harvard	0.91	0	207	0	207
TCGA-38-4628-01A-01D-1203-02	TCGA-38-4628	TCGA-LUAD	s10652	h4196	1	1492	1	1083	65	FEMALE	WHITE	Early	1	Harvard_Medical_School	0.5	1	1492	1	1083
TCGA-38-4629-01A-02D-1203-02	TCGA-38-4629	TCGA-LUAD	s11450	h1386	1	864	1	379	68	MALE	WHITE	Early	1	Harvard_Medical_School	0.4	1	864	1	379
TCGA-38-4630-01A-01D-2364-08	TCGA-38-4630	TCGA-LUAD	s10975	h1488	1	1073	1	524	75	FEMALE	WHITE	Early	1	Broad_Institute_of_MIT_and_Harvard	0.79	1	1073	1	524
TCGA-38-4631-01A-01D-1751-02	TCGA-38-4631	TCGA-LUAD	s11229	h3506	1	354	1	354	72	FEMALE	WHITE	Early	1	Harvard_Medical_School	0.49	1	354	1	354
TCGA-38-4632-01A-01D-1751-02	TCGA-38-4632	TCGA-LUAD	s11449	h5553	1	1357	1	680	42	MALE	NO-WHITE	Advanced	1	Harvard_Medical_School	0.37	1	1357	1	680
TCGA-38-6178-01A-11D-1751-02	TCGA-38-6178	TCGA-LUAD	s11119	h2880	0	448	0	448	70	FEMALE	WHITE	Advanced	0	Harvard_Medical_School	0.32	0	448	0	448
TCGA-38-7271-01A-11D-A46H-10	TCGA-38-7271	TCGA-LUAD	NA	h230	1	800	1	304	72	FEMALE	WHITE	Early	1	NA	0.26	1	800	1	304
TCGA-38-A44F-01A-11D-A46H-10	TCGA-38-A44F	TCGA-LUAD	NA	h3340	0	133	0	133	80	MALE	WHITE	Early	1	NA	0.26	0	133	0	133
TCGA-41-5651-01A-01D-1696-08	TCGA-41-5651	TCGA-GBM	s14304	h5217	1	460	1	210	59	FEMALE	NO-WHITE	NA	1	Broad_Institute_of_MIT_and_Harvard	0.94	1	460	1	210
TCGA-43-3394-01A-01D-1553-08	TCGA-43-3394	TCGA-LUSC	s10073	h2859	1	1190	1	552	52	MALE	NO-WHITE	Early	1	Broad_Institute_of_MIT_and_Harvard	0.6	1	1190	1	552
TCGA-43-3920-01A-01D-1553-08	TCGA-43-3920	TCGA-LUSC	s10157	h3979	0	1007	0	1007	71	MALE	WHITE	Early	0	Broad_Institute_of_MIT_and_Harvard	0.52	0	1007	0	1007
TCGA-43-5670-01A-21D-A320-08	TCGA-43-5670	TCGA-LUSC	s10369	h3354	0	849	0	849	70	MALE	WHITE	Early	0	Broad_Institute_of_MIT_and_Harvard	0.62	0	849	0	849
TCGA-44-2655-01A-01D-A46H-10	TCGA-44-2655	TCGA-LUAD	NA	h5022	0	1324	1	1009	65	FEMALE	WHITE	Early	1	NA	0.33	0	1324	1	1009
TCGA-44-2656-01A-02D-A46W-08	TCGA-44-2656	TCGA-LUAD	NA	h3375	0	1429	1	568	59	MALE	WHITE	Early	1	NA	0.32	0	1429	1	568
TCGA-44-2659-01A-01D-1931-08	TCGA-44-2659	TCGA-LUAD	s10626	h3903	0	1367	1	1146	65	FEMALE	WHITE	Early	1	Broad_Institute_of_MIT_and_Harvard	0.42	0	1367	1	1146
TCGA-44-2661-01A-01D-1103-02	TCGA-44-2661	TCGA-LUAD	s10650	h533	0	1159	0	1159	69	FEMALE	WHITE	Early	0	Harvard_Medical_School	0.29	0	1159	0	1159
TCGA-44-2665-01A-01D-0969-08	TCGA-44-2665	TCGA-LUAD	s11327	h1809	0	1301	0	1301	55	FEMALE	WHITE	Early	0	Broad_Institute_of_MIT_and_Harvard	0.43	0	1301	0	1301
TCGA-44-2666-01A-01D-0969-08	TCGA-44-2666	TCGA-LUAD	s11217	h5722	1	97	1	97	43	MALE	WHITE	Early	1	Broad_Institute_of_MIT_and_Harvard	0.56	1	97	1	97
TCGA-44-2668-01A-01D-A46W-08	TCGA-44-2668	TCGA-LUAD	NA	h5282	1	761	1	433	51	MALE	WHITE	Early	1	NA	0.3	1	761	1	433
TCGA-44-3396-01A-01D-1203-02	TCGA-44-3396	TCGA-LUAD	s10653	h4870	0	1130	0	1130	74	FEMALE	WHITE	Advanced	0	Harvard_Medical_School	0.24	0	1130	0	1130
TCGA-44-3398-01A-01D-A46H-10	TCGA-44-3398	TCGA-LUAD	NA	h2002	0	1163	0	1163	77	FEMALE	WHITE	Early	0	NA	0.19	0	1163	0	1163
TCGA-44-3917-01A-01D-A46W-08	TCGA-44-3917	TCGA-LUAD	NA	h431	0	1183	0	1183	33	FEMALE	WHITE	Early	0	NA	0.38	0	1183	0	1183
TCGA-44-3918-01A-01D-1103-02	TCGA-44-3918	TCGA-LUAD	s11122	h2246	0	1036	1	511	60	FEMALE	WHITE	Early	1	Harvard_Medical_School	0.45	0	1036	1	511
TCGA-44-3919-01A-02D-1103-02	TCGA-44-3919	TCGA-LUAD	s10994	h3021	1	1026	1	921	71	FEMALE	WHITE	Early	1	Harvard_Medical_School	0.51	1	1026	1	921
TCGA-44-4112-01A-01D-1103-02	TCGA-44-4112	TCGA-LUAD	s10651	h3644	1	808	1	619	60	FEMALE	WHITE	Early	1	Harvard_Medical_School	0.57	1	808	1	619
TCGA-44-5643-01A-01D-1623-02	TCGA-44-5643	TCGA-LUAD	s10778	h2054	0	1013	0	1013	53	MALE	NO-WHITE	Advanced	1	Harvard_Medical_School	0.56	0	1013	0	1013
TCGA-44-5645-01A-01D-1623-02	TCGA-44-5645	TCGA-LUAD	s10993	h2101	0	852	0	852	61	FEMALE	NO-WHITE	Early	0	Harvard_Medical_School	0.54	0	852	0	852
TCGA-44-6144-01A-11D-1751-02	TCGA-44-6144	TCGA-LUAD	NA	h1585	0	723	1	399	58	MALE	WHITE	Early	1	NA	0.54	0	723	1	399
TCGA-44-6145-01A-11D-1751-02	TCGA-44-6145	TCGA-LUAD	NA	h621	0	595	0	595	62	FEMALE	WHITE	Early	0	NA	0.31	0	595	0	595
TCGA-44-6146-01A-11D-1751-02	TCGA-44-6146	TCGA-LUAD	s11337	h3623	0	728	1	631	64	MALE	WHITE	Early	1	Harvard_Medical_School	0.7	0	728	1	631
TCGA-44-6147-01A-11D-1751-02	TCGA-44-6147	TCGA-LUAD	s11447	h3464	0	845	0	845	67	FEMALE	WHITE	Early	1	Harvard_Medical_School	0.47	0	845	0	845
TCGA-44-6148-01A-11D-1751-02	TCGA-44-6148	TCGA-LUAD	s10995	h699	0	704	0	704	60	MALE	WHITE	Early	0	Harvard_Medical_School	0.3	0	704	0	704
TCGA-44-6774-01A-21D-1853-02	TCGA-44-6774	TCGA-LUAD	s10996	h791	0	658	0	658	56	FEMALE	WHITE	Advanced	1	Harvard_Medical_School	0.45	0	658	0	658
TCGA-44-6775-01A-11D-1853-02	TCGA-44-6775	TCGA-LUAD	s11454	h4207	0	705	1	684	72	FEMALE	WHITE	Early	1	Harvard_Medical_School	0.27	0	705	1	684
TCGA-44-6776-01A-11D-1853-02	TCGA-44-6776	TCGA-LUAD	s10660	h2534	0	2616	0	2616	60	FEMALE	WHITE	Early	0	Harvard_Medical_School	0.65	0	2616	0	2616
TCGA-44-6777-01A-11D-1853-02	TCGA-44-6777	TCGA-LUAD	s11550	h5577	1	987	0	987	85	FEMALE	WHITE	Early	1	Harvard_Medical_School	0.34	1	987	0	987
TCGA-44-6778-01A-11D-1853-02	TCGA-44-6778	TCGA-LUAD	s11126	h878	0	1864	0	1864	59	MALE	NO-WHITE	Early	0	Harvard_Medical_School	0.25	0	1864	0	1864
TCGA-44-6779-01A-11D-1853-02	TCGA-44-6779	TCGA-LUAD	s11344	h2400	1	500	1	232	50	FEMALE	WHITE	Early	1	Harvard_Medical_School	0.6	1	500	1	232
TCGA-44-7660-01A-11D-A46H-10	TCGA-44-7660	TCGA-LUAD	NA	h1789	0	592	1	253	72	MALE	WHITE	Early	1	NA	0.58	0	592	1	253
TCGA-44-7669-01A-21D-A46H-10	TCGA-44-7669	TCGA-LUAD	NA	h1403	1	574	1	390	59	MALE	NO-WHITE	Early	1	NA	0.5	1	574	1	390
TCGA-44-7670-01A-11D-A46H-10	TCGA-44-7670	TCGA-LUAD	NA	h3179	0	882	0	882	47	FEMALE	WHITE	Early	0	NA	0.5	0	882	0	882
TCGA-44-8117-01A-11D-A46H-10	TCGA-44-8117	TCGA-LUAD	NA	h3228	0	385	0	385	54	FEMALE	WHITE	Early	1	NA	0.66	0	385	0	385
TCGA-44-8120-01A-11D-A46H-10	TCGA-44-8120	TCGA-LUAD	NA	h3402	0	260	0	260	58	MALE	NO-WHITE	Early	1	NA	0.54	0	260	0	260
TCGA-49-4486-01A-01D-1203-02	TCGA-49-4486	TCGA-LUAD	s10907	h2574	1	2318	1	2045	72	MALE	WHITE	Early	1	Harvard_Medical_School	0.73	1	2318	1	2045
TCGA-49-4487-01A-21D-A46H-10	TCGA-49-4487	TCGA-LUAD	NA	h2060	1	855	1	697	72	FEMALE	WHITE	Early	1	NA	0.17	1	855	1	697
TCGA-49-4488-01A-01D-1751-02	TCGA-49-4488	TCGA-LUAD	s11236	h2469	1	869	1	634	74	FEMALE	WHITE	Early	1	Harvard_Medical_School	0.45	1	869	1	634
TCGA-49-4494-01A-01D-1203-02	TCGA-49-4494	TCGA-LUAD	s10783	h4758	1	1081	1	1081	77	MALE	WHITE	Advanced	NA	Harvard_Medical_School	0.46	1	1081	1	1081
TCGA-49-4501-01A-01D-1203-02	TCGA-49-4501	TCGA-LUAD	s11003	h3792	1	1421	1	545	67	FEMALE	WHITE	Early	1	Harvard_Medical_School	0.43	1	1421	1	545
TCGA-49-4505-01A-01D-1203-02	TCGA-49-4505	TCGA-LUAD	s11125	h1512	1	428	1	417	61	FEMALE	WHITE	Early	0	Harvard_Medical_School	0.45	1	428	1	417
TCGA-49-4506-01A-01D-1203-02	TCGA-49-4506	TCGA-LUAD	s11234	h4410	1	999	1	692	68	FEMALE	WHITE	Early	1	Harvard_Medical_School	0.25	1	999	1	692
TCGA-49-4507-01A-01D-1203-02	TCGA-49-4507	TCGA-LUAD	s11453	h4316	1	268	1	158	73	FEMALE	WHITE	Advanced	1	Harvard_Medical_School	0.35	1	268	1	158
TCGA-49-4510-01A-01D-1203-02	TCGA-49-4510	TCGA-LUAD	s11338	h1974	1	896	1	502	51	FEMALE	NO-WHITE	Early	1	Harvard_Medical_School	0.64	1	896	1	502
TCGA-49-4512-01A-21D-1853-02	TCGA-49-4512	TCGA-LUAD	s10780	h5005	1	905	1	905	69	FEMALE	WHITE	Advanced	0	Harvard_Medical_School	0.32	1	905	1	905
TCGA-49-6742-01A-11D-1853-02	TCGA-49-6742	TCGA-LUAD	s10655	h4063	1	488	1	214	70	MALE	WHITE	Early	1	Harvard_Medical_School	0.49	1	488	1	214
TCGA-49-6743-01A-11D-1853-02	TCGA-49-6743	TCGA-LUAD	s10998	h4158	0	1621	0	1621	81	FEMALE	WHITE	Advanced	0	Harvard_Medical_School	0.27	0	1621	0	1621
TCGA-49-6744-01A-11D-1853-02	TCGA-49-6744	TCGA-LUAD	s10656	h5122	0	1683	0	1683	64	FEMALE	WHITE	Early	1	Harvard_Medical_School	0.37	0	1683	0	1683
TCGA-49-6745-01A-11D-1853-02	TCGA-49-6745	TCGA-LUAD	s11451	h448	0	522	0	522	82	MALE	WHITE	Advanced	0	Harvard_Medical_School	0.24	0	522	0	522
TCGA-49-6767-01A-11D-1853-02	TCGA-49-6767	TCGA-LUAD	s11233	h2425	0	677	0	677	46	FEMALE	WHITE	Early	NA	Harvard_Medical_School	0.43	0	677	0	677
TCGA-4C-A93U-01A-11D-A702-36	TCGA-4C-A93U	TCGA-THCA	NA	h4850	0	129	0	129	74	FEMALE	NO-WHITE	Advanced	1	NA	0.73	0	129	0	129
TCGA-50-5045-01A-01D-1623-02	TCGA-50-5045	TCGA-LUAD	s11004	h3966	1	2174	1	1433	57	FEMALE	NO-WHITE	NA	1	Harvard_Medical_School	0.22	1	2174	1	1433
TCGA-50-5049-01A-01D-1623-02	TCGA-50-5049	TCGA-LUAD	s11457	h2085	0	3094	1	1568	70	MALE	WHITE	Early	1	Harvard_Medical_School	0.26	0	3094	1	1568
TCGA-50-5051-01A-21D-1853-02	TCGA-50-5051	TCGA-LUAD	s10789	h107	1	478	1	184	42	FEMALE	WHITE	Advanced	1	Harvard_Medical_School	0.59	1	478	1	184
TCGA-50-5055-01A-01D-1623-02	TCGA-50-5055	TCGA-LUAD	s11008	h5032	1	1830	1	771	79	FEMALE	WHITE	Early	1	Harvard_Medical_School	0.13	1	1830	1	771
TCGA-50-5066-01A-01D-1625-08	TCGA-50-5066	TCGA-LUAD	s10894	h3449	0	1442	1	477	72	MALE	NO-WHITE	Early	1	Broad_Institute_of_MIT_and_Harvard	0.27	0	1442	1	477
TCGA-50-5930-01A-11D-1751-02	TCGA-50-5930	TCGA-LUAD	s11347	h2414	1	282	1	177	47	MALE	WHITE	Advanced	1	Harvard_Medical_School	0.95	1	282	1	177
TCGA-50-5931-01A-11D-1751-02	TCGA-50-5931	TCGA-LUAD	s11458	h1246	1	434	1	425	75	FEMALE	WHITE	Early	1	Harvard_Medical_School	0.86	1	434	1	425
TCGA-50-5932-01A-11D-1751-02	TCGA-50-5932	TCGA-LUAD	s10661	h2691	1	1235	1	1090	75	MALE	WHITE	Early	1	Harvard_Medical_School	0.84	1	1235	1	1090
TCGA-50-5933-01A-11D-1751-02	TCGA-50-5933	TCGA-LUAD	s11009	h4469	1	2393	0	2393	72	MALE	WHITE	Advanced	1	Harvard_Medical_School	0.3	1	2393	0	2393
TCGA-50-5935-01A-11D-1751-02	TCGA-50-5935	TCGA-LUAD	s10908	h2977	1	653	0	653	86	FEMALE	WHITE	Early	1	Harvard_Medical_School	0.39	1	653	0	653
TCGA-50-5939-01A-11D-1623-02	TCGA-50-5939	TCGA-LUAD	s11007	h3844	1	460	0	460	85	MALE	WHITE	Early	0	Harvard_Medical_School	0.38	1	460	0	460
TCGA-50-5941-01A-11D-1751-02	TCGA-50-5941	TCGA-LUAD	s11128	h4426	0	1474	0	1474	55	FEMALE	WHITE	Advanced	0	Harvard_Medical_School	0.27	0	1474	0	1474
TCGA-50-5942-01A-21D-1751-02	TCGA-50-5942	TCGA-LUAD	s10794	h3569	0	1847	1	1378	67	FEMALE	WHITE	Early	1	Harvard_Medical_School	0.69	0	1847	1	1378
TCGA-50-5944-01A-11D-1751-02	TCGA-50-5944	TCGA-LUAD	s11348	h1661	0	1750	0	1750	69	FEMALE	WHITE	Early	0	Harvard_Medical_School	0.57	0	1750	0	1750
TCGA-50-5946-01A-11D-1751-02	TCGA-50-5946	TCGA-LUAD	s10790	h5594	0	1617	1	221	62	MALE	WHITE	Early	1	Harvard_Medical_School	0.75	0	1617	1	221
TCGA-50-6590-01A-12D-A46H-10	TCGA-50-6590	TCGA-LUAD	NA	h2892	1	1288	0	1288	72	FEMALE	WHITE	Early	0	NA	0.25	1	1288	0	1288
TCGA-50-6591-01A-11D-1751-02	TCGA-50-6591	TCGA-LUAD	s10784	h1446	1	119	1	119	63	FEMALE	WHITE	Advanced	0	Harvard_Medical_School	0.9	1	119	1	119
TCGA-50-6592-01A-11D-1751-02	TCGA-50-6592	TCGA-LUAD	s10793	h3208	1	777	1	777	71	FEMALE	WHITE	Early	1	Harvard_Medical_School	0.28	1	777	1	777
TCGA-50-6593-01A-11D-1751-02	TCGA-50-6593	TCGA-LUAD	s11456	h5427	1	336	1	266	49	FEMALE	WHITE	Advanced	1	Harvard_Medical_School	0.31	1	336	1	266
TCGA-50-6594-01A-11D-1751-02	TCGA-50-6594	TCGA-LUAD	s11350	h4750	1	370	1	285	79	FEMALE	NO-WHITE	Advanced	1	Harvard_Medical_School	0.6	1	370	1	285
TCGA-50-6597-01A-11D-1853-02	TCGA-50-6597	TCGA-LUAD	s11553	h4332	1	1268	0	1268	79	FEMALE	WHITE	Early	0	Harvard_Medical_School	0.48	1	1268	0	1268
TCGA-52-7812-01A-11D-A320-08	TCGA-52-7812	TCGA-LUSC	s10258	h4122	1	835	1	791	68	MALE	WHITE	NA	1	Broad_Institute_of_MIT_and_Harvard	0.56	1	835	1	791
TCGA-53-7624-01A-11D-A46H-10	TCGA-53-7624	TCGA-LUAD	NA	h5383	1	1043	1	400	40	FEMALE	WHITE	Advanced	1	NA	0.69	1	1043	1	400
TCGA-53-7626-01A-12D-A46H-10	TCGA-53-7626	TCGA-LUAD	NA	h3187	1	929	1	865	76	FEMALE	WHITE	Early	1	NA	0.42	1	929	1	865
TCGA-55-1594-01A-01D-0969-08	TCGA-55-1594	TCGA-LUAD	s11433	h1698	0	1178	0	1178	68	MALE	WHITE	Advanced	NA	Broad_Institute_of_MIT_and_Harvard	0.55	0	1178	0	1178
TCGA-55-1596-01A-01D-0969-08	TCGA-55-1596	TCGA-LUAD	s11326	h3426	0	2065	0	2065	55	MALE	NO-WHITE	Early	0	Broad_Institute_of_MIT_and_Harvard	0.63	0	2065	0	2065
TCGA-55-5899-01A-11D-A46H-10	TCGA-55-5899	TCGA-LUAD	NA	h1820	0	930	0	930	58	MALE	WHITE	NA	0	NA	0.67	0	930	0	930
TCGA-55-6543-01A-11D-1751-02	TCGA-55-6543	TCGA-LUAD	s10791	h1464	0	435	0	435	60	FEMALE	WHITE	Early	0	Harvard_Medical_School	0.65	0	435	0	435
TCGA-55-6642-01A-11D-1853-02	TCGA-55-6642	TCGA-LUAD	s11552	h2424	0	2449	0	2449	63	MALE	WHITE	Early	0	Harvard_Medical_School	0.37	0	2449	0	2449
TCGA-55-6712-01A-11D-1853-02	TCGA-55-6712	TCGA-LUAD	s11345	h3465	1	171	1	171	71	MALE	WHITE	Early	0	Harvard_Medical_School	0.29	1	171	1	171
TCGA-55-6969-01A-11D-A46H-10	TCGA-55-6969	TCGA-LUAD	NA	h952	0	1239	0	1239	52	MALE	WHITE	Early	NA	NA	0.25	0	1239	0	1239
TCGA-55-6972-01A-11D-1945-08	TCGA-55-6972	TCGA-LUAD	s11113	h1898	1	1632	0	1632	72	MALE	WHITE	Early	0	Broad_Institute_of_MIT_and_Harvard	0.83	1	1632	0	1632
TCGA-55-6979-01A-11D-A46H-10	TCGA-55-6979	TCGA-LUAD	NA	h2985	1	237	1	195	59	FEMALE	WHITE	Early	1	NA	0.33	1	237	1	195
TCGA-55-6982-01A-11D-1945-08	TCGA-55-6982	TCGA-LUAD	s11109	h852	1	995	1	183	79	FEMALE	WHITE	Early	1	Broad_Institute_of_MIT_and_Harvard	0.25	1	995	1	183
TCGA-55-6984-01A-11D-1945-08	TCGA-55-6984	TCGA-LUAD	s11321	h2823	1	760	1	724	71	FEMALE	WHITE	Early	1	Broad_Institute_of_MIT_and_Harvard	0.81	1	760	1	724
TCGA-55-6986-01A-11D-1945-08	TCGA-55-6986	TCGA-LUAD	s11106	h3902	0	3261	0	3261	74	FEMALE	WHITE	Early	0	Broad_Institute_of_MIT_and_Harvard	0.4	0	3261	0	3261
TCGA-55-6987-01A-11D-A46H-10	TCGA-55-6987	TCGA-LUAD	NA	h840	0	2137	0	2137	77	MALE	WHITE	Early	0	NA	0.16	0	2137	0	2137
TCGA-55-7281-01A-11D-2036-08	TCGA-55-7281	TCGA-LUAD	s11213	h3802	0	872	1	339	70	FEMALE	WHITE	Early	1	Broad_Institute_of_MIT_and_Harvard	0.42	0	872	1	339
TCGA-55-7570-01A-11D-A46H-10	TCGA-55-7570	TCGA-LUAD	NA	h4653	0	824	0	824	60	MALE	NO-WHITE	Early	0	NA	0.57	0	824	0	824
TCGA-55-7574-01A-11D-A46H-10	TCGA-55-7574	TCGA-LUAD	NA	h2506	1	995	1	478	64	FEMALE	WHITE	Early	1	NA	0.19	1	995	1	478
TCGA-55-8085-01A-11D-A46H-10	TCGA-55-8085	TCGA-LUAD	NA	h1878	0	904	0	904	64	MALE	WHITE	Early	0	NA	0.56	0	904	0	904
TCGA-55-8091-01A-11D-A46H-10	TCGA-55-8091	TCGA-LUAD	NA	h3227	0	600	0	600	74	MALE	WHITE	Early	0	NA	0.6	0	600	0	600
TCGA-55-8208-01A-11D-A46H-10	TCGA-55-8208	TCGA-LUAD	NA	h3722	0	674	1	511	73	FEMALE	WHITE	Early	1	NA	0.24	0	674	1	511
TCGA-55-8299-01A-11D-2284-08	TCGA-55-8299	TCGA-LUAD	s10765	h4716	1	469	1	274	61	FEMALE	WHITE	Early	1	Broad_Institute_of_MIT_and_Harvard	NA	1	469	1	274
TCGA-55-8301-01A-11D-A46H-10	TCGA-55-8301	TCGA-LUAD	NA	h585	0	534	1	238	58	MALE	WHITE	Early	1	NA	0.26	0	534	1	238
TCGA-55-8507-01A-11D-A46H-10	TCGA-55-8507	TCGA-LUAD	NA	h5537	0	418	0	418	53	MALE	WHITE	Early	1	NA	0.64	0	418	0	418
TCGA-55-8510-01A-11D-A46H-10	TCGA-55-8510	TCGA-LUAD	NA	h3482	0	539	0	539	55	FEMALE	WHITE	Early	1	NA	0.28	0	539	0	539
TCGA-55-8614-01A-11D-A46H-10	TCGA-55-8614	TCGA-LUAD	NA	h915	0	536	0	536	76	MALE	WHITE	Early	1	NA	0.32	0	536	0	536
TCGA-55-8619-01A-11D-A46H-10	TCGA-55-8619	TCGA-LUAD	NA	h4485	0	416	0	416	72	FEMALE	WHITE	Early	1	NA	0.24	0	416	0	416
TCGA-55-A48X-01A-11D-A46I-10	TCGA-55-A48X	TCGA-LUAD	NA	h2710	0	689	1	615	63	FEMALE	WHITE	Early	1	NA	0.28	0	689	1	615
TCGA-55-A48Y-01A-11D-A46I-10	TCGA-55-A48Y	TCGA-LUAD	NA	h4335	0	630	0	630	69	MALE	WHITE	Early	0	NA	0.36	0	630	0	630
TCGA-55-A492-01A-11D-A46I-10	TCGA-55-A492	TCGA-LUAD	NA	h4307	0	596	0	596	70	FEMALE	WHITE	Early	0	NA	0.54	0	596	0	596
TCGA-55-A493-01A-11D-A46I-10	TCGA-55-A493	TCGA-LUAD	NA	h266	0	28	0	28	54	FEMALE	WHITE	Early	NA	NA	0.26	0	28	0	28
TCGA-55-A4DF-01A-11D-A46I-10	TCGA-55-A4DF	TCGA-LUAD	NA	h1411	1	614	1	515	88	MALE	WHITE	Early	1	NA	0.42	1	614	1	515
TCGA-56-1622-01A-01D-1521-08	TCGA-56-1622	TCGA-LUSC	s10071	h768	1	881	1	881	58	MALE	WHITE	Early	0	Broad_Institute_of_MIT_and_Harvard	0.9	1	881	1	881
TCGA-56-7582-01A-11D-A320-08	TCGA-56-7582	TCGA-LUSC	s10163	h2217	0	601	0	601	83	MALE	WHITE	Early	0	Broad_Institute_of_MIT_and_Harvard	0.62	0	601	0	601
TCGA-60-2695-01A-01D-1180-08	TCGA-60-2695	TCGA-LUSC	NA	h3242	0	642	0	642	74	FEMALE	WHITE	Early	1	NA	0.81	0	642	0	642
TCGA-60-2698-01A-01D-1522-08	TCGA-60-2698	TCGA-LUSC	s10494	h1824	1	311	1	114	62	MALE	WHITE	Early	1	Broad_Institute_of_MIT_and_Harvard	0.26	1	311	1	114
TCGA-60-2711-01A-01D-0963-08	TCGA-60-2711	TCGA-LUSC	s10496	h3315	0	1260	0	1260	64	FEMALE	WHITE	Early	1	Broad_Institute_of_MIT_and_Harvard	0.65	0	1260	0	1260
TCGA-60-2713-01A-01D-1522-08	TCGA-60-2713	TCGA-LUSC	s10074	h5190	0	1731	1	1356	64	MALE	WHITE	Early	1	Broad_Institute_of_MIT_and_Harvard	0.63	0	1731	1	1356
TCGA-60-2719-01A-01D-1522-08	TCGA-60-2719	TCGA-LUSC	s10495	h532	0	1297	0	1297	83	FEMALE	WHITE	Early	1	Broad_Institute_of_MIT_and_Harvard	0.79	0	1297	0	1297
TCGA-60-2722-01A-01D-1180-08	TCGA-60-2722	TCGA-LUSC	s9982	h3666	0	908	1	851	66	MALE	WHITE	Early	1	Broad_Institute_of_MIT_and_Harvard	0.81	0	908	1	851
TCGA-60-2724-01A-01D-1522-08	TCGA-60-2724	TCGA-LUSC	s10155	h4413	0	717	0	717	47	MALE	WHITE	Advanced	0	Broad_Institute_of_MIT_and_Harvard	0.47	0	717	0	717
TCGA-60-2726-01A-01D-1522-08	TCGA-60-2726	TCGA-LUSC	s10250	h593	1	358	0	358	56	MALE	WHITE	Early	1	Broad_Institute_of_MIT_and_Harvard	0.48	1	358	0	358
TCGA-61-1916-01A-01D-0926-12	TCGA-61-1916	TCGA-OV	s17163	h4451	1	475	1	326	53	FEMALE	WHITE	NA	0	Baylor_College_of_Medicine	NA	1	475	1	326
TCGA-61-2000-01A-01D-A324-10	TCGA-61-2000	TCGA-OV	s17798	h4805	0	441	1	339	67	FEMALE	WHITE	NA	0	Baylor_College_of_Medicine	0.92	0	441	1	339
TCGA-61-2095-01A-01D-0926-12	TCGA-61-2095	TCGA-OV	s17472	h1285	1	1875	1	445	54	FEMALE	WHITE	NA	0	Baylor_College_of_Medicine	0.62	1	1875	1	445
TCGA-62-8395-01A-11D-A46I-10	TCGA-62-8395	TCGA-LUAD	NA	h1694	0	1216	1	395	80	FEMALE	WHITE	Early	1	NA	0.65	0	1216	1	395
TCGA-62-8397-01A-11D-A46I-10	TCGA-62-8397	TCGA-LUAD	NA	h4233	0	1289	0	1289	70	FEMALE	WHITE	Early	1	NA	0.69	0	1289	0	1289
TCGA-62-8399-01A-21D-A46I-10	TCGA-62-8399	TCGA-LUAD	NA	h2603	0	2696	0	2696	62	MALE	WHITE	Advanced	1	NA	0.5	0	2696	0	2696
TCGA-62-A46O-01A-11D-A46I-10	TCGA-62-A46O	TCGA-LUAD	NA	h2277	1	1454	1	943	65	FEMALE	WHITE	Early	1	NA	0.82	1	1454	1	943
TCGA-62-A46P-01A-11D-A46I-10	TCGA-62-A46P	TCGA-LUAD	NA	h5192	1	594	1	267	65	MALE	WHITE	Early	1	NA	0.7	1	594	1	267
TCGA-62-A470-01A-11D-A46I-10	TCGA-62-A470	TCGA-LUAD	NA	h1599	1	1194	1	539	84	MALE	WHITE	Early	1	NA	0.59	1	1194	1	539
TCGA-64-1678-01A-01D-1040-01	TCGA-64-1678	TCGA-LUAD	s11207	h3096	0	1189	0	1189	70	FEMALE	WHITE	NA	0	Broad_Institute_of_MIT_and_Harvard	0.57	0	1189	0	1189
TCGA-64-1680-01A-02D-1040-01	TCGA-64-1680	TCGA-LUAD	s11313	h2596	0	1126	0	1126	63	MALE	WHITE	Advanced	1	Broad_Institute_of_MIT_and_Harvard	0.61	0	1126	0	1126
TCGA-64-5774-01A-01D-1623-02	TCGA-64-5774	TCGA-LUAD	s10910	h177	0	2676	1	246	60	MALE	WHITE	Early	1	Harvard_Medical_School	0.76	0	2676	1	246
TCGA-64-5775-01A-01D-1623-02	TCGA-64-5775	TCGA-LUAD	s10664	h1374	1	62	1	62	71	MALE	WHITE	Advanced	0	Harvard_Medical_School	0.71	1	62	1	62
TCGA-64-5778-01A-01D-1623-02	TCGA-64-5778	TCGA-LUAD	s10796	h4900	0	1305	1	962	60	MALE	WHITE	Early	1	Harvard_Medical_School	0.59	0	1305	1	962
TCGA-64-5779-01A-01D-1623-02	TCGA-64-5779	TCGA-LUAD	s11463	h182	0	864	1	795	61	MALE	WHITE	Advanced	1	Harvard_Medical_School	0.44	0	864	1	795
TCGA-64-5781-01A-01D-1623-02	TCGA-64-5781	TCGA-LUAD	s11352	h2747	0	1559	1	96	55	FEMALE	WHITE	Early	1	Harvard_Medical_School	0.38	0	1559	1	96
TCGA-64-5815-01A-01D-1623-02	TCGA-64-5815	TCGA-LUAD	s11460	h4639	0	866	0	866	74	MALE	WHITE	Early	0	Harvard_Medical_School	0.35	0	866	0	866
TCGA-66-2744-01A-01D-A320-08	TCGA-66-2744	TCGA-LUSC	s10082	h3355	0	30	0	30	71	MALE	NA	Early	NA	Broad_Institute_of_MIT_and_Harvard	0.37	0	30	0	30
TCGA-66-2756-01A-01D-1180-08	TCGA-66-2756	TCGA-LUSC	s10261	h300	0	30	0	30	68	MALE	NA	Advanced	NA	Broad_Institute_of_MIT_and_Harvard	0.71	0	30	0	30
TCGA-66-2757-01A-01D-1180-08	TCGA-66-2757	TCGA-LUSC	s10087	h2229	1	1338	1	912	65	FEMALE	NA	Early	1	Broad_Institute_of_MIT_and_Harvard	0.86	1	1338	1	912
TCGA-66-2759-01A-01D-A320-08	TCGA-66-2759	TCGA-LUSC	s10165	h4979	0	762	0	762	66	MALE	NA	Advanced	1	Broad_Institute_of_MIT_and_Harvard	0.5	0	762	0	762
TCGA-66-2766-01A-01D-1180-08	TCGA-66-2766	TCGA-LUSC	s10262	h4076	0	31	0	31	54	MALE	NA	Advanced	NA	Broad_Institute_of_MIT_and_Harvard	0.75	0	31	0	31
TCGA-66-2789-01A-01D-A320-08	TCGA-66-2789	TCGA-LUSC	s10164	h4829	1	123	0	123	73	MALE	NA	Advanced	NA	Broad_Institute_of_MIT_and_Harvard	0.55	1	123	0	123
TCGA-66-2793-01A-01D-1267-08	TCGA-66-2793	TCGA-LUSC	s10158	h2838	1	306	0	306	68	MALE	NA	Advanced	NA	Broad_Institute_of_MIT_and_Harvard	0.85	1	306	0	306
TCGA-66-2795-01A-02D-A320-08	TCGA-66-2795	TCGA-LUSC	s10256	h5657	0	122	0	122	68	MALE	NA	Advanced	NA	Broad_Institute_of_MIT_and_Harvard	0.66	0	122	0	122
TCGA-67-3771-01A-01D-0969-08	TCGA-67-3771	TCGA-LUAD	s10767	h3274	0	610	0	610	77	FEMALE	NO-WHITE	Early	NA	Broad_Institute_of_MIT_and_Harvard	0.46	0	610	0	610
TCGA-67-3772-01A-01D-0969-08	TCGA-67-3772	TCGA-LUAD	s10978	h3148	0	573	0	573	82	FEMALE	WHITE	Early	NA	Broad_Institute_of_MIT_and_Harvard	0.45	0	573	0	573
TCGA-67-6215-01A-11D-1751-02	TCGA-67-6215	TCGA-LUAD	s11555	h2503	0	174	0	174	52	FEMALE	WHITE	Early	0	Harvard_Medical_School	0.69	0	174	0	174
TCGA-67-6216-01A-11D-1751-02	TCGA-67-6216	TCGA-LUAD	s11242	h756	0	141	0	141	57	FEMALE	WHITE	Early	0	Harvard_Medical_School	0.56	0	141	0	141
TCGA-67-6217-01A-11D-1751-02	TCGA-67-6217	TCGA-LUAD	s11244	h4627	0	422	1	296	73	FEMALE	WHITE	Early	1	Harvard_Medical_School	0.25	0	422	1	296
TCGA-68-7755-01A-11D-A320-08	TCGA-68-7755	TCGA-LUSC	s10372	h3405	0	83	0	83	60	FEMALE	WHITE	Early	1	Broad_Institute_of_MIT_and_Harvard	0.62	0	83	0	83
TCGA-68-8250-01A-11D-2293-08	TCGA-68-8250	TCGA-LUSC	s10252	h4256	0	244	0	244	66	MALE	NO-WHITE	Early	1	Broad_Institute_of_MIT_and_Harvard	0.44	0	244	0	244
TCGA-69-7763-01A-11D-A46I-10	TCGA-69-7763	TCGA-LUAD	NA	h2202	0	690	0	690	69	MALE	WHITE	Early	0	NA	0.35	0	690	0	690
TCGA-69-8255-01A-11D-A46I-10	TCGA-69-8255	TCGA-LUAD	NA	h4320	0	129	0	129	71	MALE	WHITE	Early	1	NA	0.37	0	129	0	129
TCGA-71-6725-01A-11D-1853-02	TCGA-71-6725	TCGA-LUAD	s11554	h2212	0	256	1	164	48	FEMALE	NO-WHITE	Early	1	Harvard_Medical_School	0.63	0	256	1	164
TCGA-73-4658-01A-01D-1751-02	TCGA-73-4658	TCGA-LUAD	s11130	h2537	1	1600	0	1600	80	FEMALE	WHITE	Early	0	Harvard_Medical_School	0.29	1	1600	0	1600
TCGA-73-4659-01A-01D-1203-02	TCGA-73-4659	TCGA-LUAD	s11246	h2397	1	711	1	35	66	MALE	WHITE	Advanced	1	Harvard_Medical_School	0.33	1	711	1	35
TCGA-73-4662-01A-01D-1203-02	TCGA-73-4662	TCGA-LUAD	s10663	h1606	0	2515	1	21	65	FEMALE	WHITE	Early	1	Harvard_Medical_School	0.48	0	2515	1	21
TCGA-73-4666-01A-01D-1203-02	TCGA-73-4666	TCGA-LUAD	s11461	h1047	0	800	0	800	52	FEMALE	WHITE	Advanced	1	Harvard_Medical_School	0.45	0	800	0	800
TCGA-73-4668-01A-01D-1203-02	TCGA-73-4668	TCGA-LUAD	s10795	h1018	0	467	1	236	66	FEMALE	NO-WHITE	Early	1	Harvard_Medical_School	0.53	0	467	1	236
TCGA-73-4670-01A-01D-1203-02	TCGA-73-4670	TCGA-LUAD	s11356	h1677	0	131	0	131	69	FEMALE	WHITE	Advanced	0	Harvard_Medical_School	0.62	0	131	0	131
TCGA-73-4675-01A-01D-1203-02	TCGA-73-4675	TCGA-LUAD	s11013	h1853	1	922	1	361	59	MALE	WHITE	Advanced	1	Harvard_Medical_School	0.57	1	922	1	361
TCGA-73-4676-01A-01D-1751-02	TCGA-73-4676	TCGA-LUAD	s11465	h5118	1	281	1	281	45	MALE	WHITE	Early	1	Harvard_Medical_School	0.77	1	281	1	281
TCGA-73-4677-01A-01D-1203-02	TCGA-73-4677	TCGA-LUAD	s10914	h1460	1	38	1	38	74	MALE	WHITE	NA	0	Harvard_Medical_School	0.47	1	38	1	38
TCGA-73-7499-01A-11D-A46I-10	TCGA-73-7499	TCGA-LUAD	NA	h3379	1	1531	1	1447	81	FEMALE	WHITE	Early	1	NA	0.38	1	1531	1	1447
TCGA-75-5122-01A-01D-1751-02	TCGA-75-5122	TCGA-LUAD	s11249	h3139	1	#N/A	1	#N/A	NA	MALE	NA	Early	1	Harvard_Medical_School	0.32	1	NA	1	NA
TCGA-75-5125-01A-01D-1751-02	TCGA-75-5125	TCGA-LUAD	s11362	h2208	1	2027	1	1752	NA	MALE	NA	Early	1	Harvard_Medical_School	0.31	1	2027	1	1752
TCGA-75-5126-01A-01D-1751-02	TCGA-75-5126	TCGA-LUAD	s11251	h1325	0	#N/A	0	#N/A	NA	FEMALE	NA	Advanced	1	Harvard_Medical_School	0.24	0	NA	0	NA
TCGA-75-5146-01A-01D-1623-02	TCGA-75-5146	TCGA-LUAD	s10668	h744	0	2368	1	1773	NA	MALE	NA	Early	1	Harvard_Medical_School	0.58	0	2368	1	1773
TCGA-75-5147-01A-01D-1623-02	TCGA-75-5147	TCGA-LUAD	s11466	h2549	0	1333	0	1333	NA	FEMALE	NA	Early	0	Harvard_Medical_School	0.4	0	1333	0	1333
TCGA-75-6203-01A-11D-1753-08	TCGA-75-6203	TCGA-LUAD	s10892	h2010	0	#N/A	0	#N/A	NA	FEMALE	NA	Advanced	0	Broad_Institute_of_MIT_and_Harvard	0.26	0	NA	0	NA
TCGA-75-6205-01A-11D-1751-02	TCGA-75-6205	TCGA-LUAD	s10666	h4054	1	#N/A	1	#N/A	NA	FEMALE	NA	Early	1	Harvard_Medical_School	0.27	1	NA	1	NA
TCGA-75-6206-01A-11D-1751-02	TCGA-75-6206	TCGA-LUAD	s11131	h256	0	2590	0	2590	NA	MALE	NA	Early	0	Harvard_Medical_School	0.7	0	2590	0	2590
TCGA-75-6214-01A-41D-A46I-10	TCGA-75-6214	TCGA-LUAD	NA	h5025	1	1115	1	419	NA	FEMALE	NA	Advanced	1	NA	0.64	1	1115	1	419
TCGA-75-7030-01A-11D-1945-08	TCGA-75-7030	TCGA-LUAD	s10636	h567	0	#N/A	0	#N/A	NA	MALE	NA	Early	1	Broad_Institute_of_MIT_and_Harvard	NA	0	NA	0	NA
TCGA-75-7031-01A-11D-A46I-10	TCGA-75-7031	TCGA-LUAD	NA	h1172	0	#N/A	0	#N/A	NA	FEMALE	NA	Early	1	NA	0.49	0	NA	0	NA
TCGA-77-6843-01A-11D-1945-08	TCGA-77-6843	TCGA-LUSC	s10363	h317	1	2224	0	2224	74	MALE	WHITE	Early	0	Broad_Institute_of_MIT_and_Harvard	0.74	1	2224	0	2224
TCGA-77-7139-01A-11D-A320-08	TCGA-77-7139	TCGA-LUSC	s10260	h369	0	4261	0	4261	56	MALE	WHITE	Early	1	Broad_Institute_of_MIT_and_Harvard	0.72	0	4261	0	4261
TCGA-78-7143-01A-11D-2036-08	TCGA-78-7143	TCGA-LUAD	s11107	h2776	1	4961	1	1500	62	FEMALE	WHITE	Early	1	Broad_Institute_of_MIT_and_Harvard	0.52	1	4961	1	1500
TCGA-78-7146-01A-11D-2036-08	TCGA-78-7146	TCGA-LUAD	s11108	h2365	1	173	0	173	71	FEMALE	WHITE	Advanced	0	Broad_Institute_of_MIT_and_Harvard	0.68	1	173	0	173
TCGA-78-7149-01A-11D-A46I-10	TCGA-78-7149	TCGA-LUAD	NA	h1283	0	3940	0	3940	71	MALE	WHITE	Advanced	0	NA	0.6	0	3940	0	3940
TCGA-78-7150-01A-21D-A46I-10	TCGA-78-7150	TCGA-LUAD	NA	h777	1	666	1	139	59	MALE	WHITE	Early	1	NA	0.46	1	666	1	139
TCGA-78-7152-01A-11D-A46I-10	TCGA-78-7152	TCGA-LUAD	NA	h5063	1	1215	1	1202	65	MALE	WHITE	Early	1	NA	0.55	1	1215	1	1202
TCGA-78-7155-01A-11D-A46I-10	TCGA-78-7155	TCGA-LUAD	NA	h203	1	1171	1	209	68	MALE	WHITE	Early	1	NA	0.82	1	1171	1	209
TCGA-78-7156-01A-11D-2036-08	TCGA-78-7156	TCGA-LUAD	s10761	h4379	1	976	0	976	62	MALE	WHITE	Advanced	0	Broad_Institute_of_MIT_and_Harvard	0.8	1	976	0	976
TCGA-78-7158-01A-11D-2036-08	TCGA-78-7158	TCGA-LUAD	s11325	h5156	1	179	1	132	59	FEMALE	WHITE	Advanced	0	Broad_Institute_of_MIT_and_Harvard	0.9	1	179	1	132
TCGA-78-7159-01A-11D-A46I-10	TCGA-78-7159	TCGA-LUAD	NA	h5586	0	1974	0	1974	60	FEMALE	WHITE	Early	0	NA	0.29	0	1974	0	1974
TCGA-78-7162-01A-21D-A46I-10	TCGA-78-7162	TCGA-LUAD	NA	h4385	1	3169	1	2218	75	MALE	WHITE	Early	1	NA	0.27	1	3169	1	2218
TCGA-78-7535-01A-11D-2063-08	TCGA-78-7535	TCGA-LUAD	s10759	h1075	1	949	1	809	45	MALE	WHITE	Early	1	Broad_Institute_of_MIT_and_Harvard	0.6	1	949	1	809
TCGA-78-7536-01A-11D-A46I-10	TCGA-78-7536	TCGA-LUAD	NA	h3579	1	244	1	231	69	MALE	WHITE	Advanced	1	NA	0.78	1	244	1	231
TCGA-78-8640-01A-11D-A46I-10	TCGA-78-8640	TCGA-LUAD	NA	h2164	0	7062	0	7062	59	MALE	NA	Early	1	NA	0.35	0	7062	0	7062
TCGA-85-8052-01A-11D-2244-08	TCGA-85-8052	TCGA-LUSC	s10498	h1519	0	734	0	734	53	MALE	WHITE	Early	0	Broad_Institute_of_MIT_and_Harvard	0.37	0	734	0	734
TCGA-85-8277-01A-11D-2293-08	TCGA-85-8277	TCGA-LUSC	s10075	h2987	1	307	0	307	70	MALE	WHITE	Advanced	0	Broad_Institute_of_MIT_and_Harvard	0.56	1	307	0	307
TCGA-86-6562-01A-11D-1751-02	TCGA-86-6562	TCGA-LUAD	s11014	h5724	1	376	1	274	52	MALE	WHITE	Early	1	Harvard_Medical_School	0.46	1	376	1	274
TCGA-86-6851-01A-11D-A46I-10	TCGA-86-6851	TCGA-LUAD	NA	h80	0	179	0	179	73	FEMALE	WHITE	Early	0	NA	0.32	0	179	0	179
TCGA-86-7701-01A-11D-A46I-10	TCGA-86-7701	TCGA-LUAD	NA	h3058	0	947	1	424	66	MALE	WHITE	Advanced	1	NA	0.42	0	947	1	424
TCGA-86-7711-01A-11D-A46I-10	TCGA-86-7711	TCGA-LUAD	NA	h2547	1	1046	1	1046	70	MALE	WHITE	Early	0	NA	0.33	1	1046	1	1046
TCGA-86-7954-01A-11D-A46I-10	TCGA-86-7954	TCGA-LUAD	NA	h2703	0	605	0	605	68	FEMALE	WHITE	Early	0	NA	0.27	0	605	0	605
TCGA-86-7955-01A-11D-A46I-10	TCGA-86-7955	TCGA-LUAD	NA	h405	0	1072	1	820	62	MALE	WHITE	Early	1	NA	0.73	0	1072	1	820
TCGA-86-8358-01A-11D-A46I-10	TCGA-86-8358	TCGA-LUAD	NA	h5693	0	653	0	653	44	MALE	WHITE	Early	0	NA	0.72	0	653	0	653
TCGA-86-8585-01A-11D-A46I-10	TCGA-86-8585	TCGA-LUAD	NA	h725	0	353	0	353	57	MALE	WHITE	Early	0	NA	0.29	0	353	0	353
TCGA-86-8673-01A-11D-A46I-10	TCGA-86-8673	TCGA-LUAD	NA	h1444	0	862	1	636	61	MALE	WHITE	Early	1	NA	0.4	0	862	1	636
TCGA-90-7767-01A-11D-A320-08	TCGA-90-7767	TCGA-LUSC	s9981	h5523	0	89	0	89	56	MALE	WHITE	Early	NA	Broad_Institute_of_MIT_and_Harvard	0.54	0	89	0	89
TCGA-91-6828-01A-11D-1853-02	TCGA-91-6828	TCGA-LUAD	s10802	h1980	0	323	0	323	70	MALE	WHITE	Early	0	Harvard_Medical_School	0.37	0	323	0	323
TCGA-91-6829-01A-21D-1853-02	TCGA-91-6829	TCGA-LUAD	s11361	h4843	1	1258	0	1258	78	MALE	WHITE	Early	0	Harvard_Medical_School	0.49	1	1258	0	1258
TCGA-91-6830-01A-11D-A46I-10	TCGA-91-6830	TCGA-LUAD	NA	h2781	0	60	1	18	65	FEMALE	WHITE	Early	1	NA	0.28	0	60	1	18
TCGA-91-6831-01A-11D-1853-02	TCGA-91-6831	TCGA-LUAD	s10670	h3090	0	310	0	310	66	MALE	WHITE	Early	0	Harvard_Medical_School	0.5	0	310	0	310
TCGA-91-6835-01A-11D-1853-02	TCGA-91-6835	TCGA-LUAD	s10913	h3539	0	79	0	79	81	FEMALE	WHITE	Early	0	Harvard_Medical_School	0.21	0	79	0	79
TCGA-91-6836-01A-21D-1853-02	TCGA-91-6836	TCGA-LUAD	s10669	h2856	0	417	0	417	52	FEMALE	WHITE	Early	0	Harvard_Medical_School	0.67	0	417	0	417
TCGA-91-6840-01A-11D-1945-08	TCGA-91-6840	TCGA-LUAD	s11430	h3055	0	372	0	372	59	FEMALE	WHITE	Early	0	Broad_Institute_of_MIT_and_Harvard	0.62	0	372	0	372
TCGA-91-6847-01A-11D-1945-08	TCGA-91-6847	TCGA-LUAD	s10635	h142	0	842	1	772	62	FEMALE	WHITE	Early	1	Broad_Institute_of_MIT_and_Harvard	0.85	0	842	1	772
TCGA-91-7771-01A-11D-A46I-10	TCGA-91-7771	TCGA-LUAD	NA	h1241	0	492	0	492	62	MALE	WHITE	Early	0	NA	0.32	0	492	0	492
TCGA-91-8499-01A-11D-A46I-10	TCGA-91-8499	TCGA-LUAD	NA	h5087	0	36	0	36	76	FEMALE	WHITE	Early	1	NA	0.77	0	36	0	36
TCGA-91-A4BC-01A-11D-A46I-10	TCGA-91-A4BC	TCGA-LUAD	NA	h601	0	44	0	44	59	MALE	WHITE	Early	NA	NA	0.22	0	44	0	44
TCGA-92-8064-01A-11D-2244-08	TCGA-92-8064	TCGA-LUSC	s10077	h5006	0	160	0	160	58	MALE	WHITE	NA	1	Broad_Institute_of_MIT_and_Harvard	0.31	0	160	0	160
TCGA-94-7943-01A-11D-A320-08	TCGA-94-7943	TCGA-LUSC	s10509	h3764	0	559	1	556	80	MALE	WHITE	Early	1	Broad_Institute_of_MIT_and_Harvard	0.58	0	559	1	556
TCGA-95-7039-01A-11D-A46J-10	TCGA-95-7039	TCGA-LUAD	NA	h3106	0	1272	1	1258	54	FEMALE	WHITE	Early	1	NA	0.41	0	1272	1	1258
TCGA-95-7948-01A-11D-A46J-10	TCGA-95-7948	TCGA-LUAD	NA	h3364	0	476	0	476	42	FEMALE	WHITE	Early	0	NA	0.71	0	476	0	476
TCGA-96-7545-01A-21D-A320-08	TCGA-96-7545	TCGA-LUSC	s10084	h495	1	1736	1	1693	73	MALE	WHITE	Early	1	Broad_Institute_of_MIT_and_Harvard	0.4	1	1736	1	1693
TCGA-97-7552-01A-11D-A46J-10	TCGA-97-7552	TCGA-LUAD	NA	h5380	0	1932	1	798	70	MALE	WHITE	Early	1	NA	0.18	0	1932	1	798
TCGA-97-7937-01A-11D-A46J-10	TCGA-97-7937	TCGA-LUAD	NA	h2445	0	564	0	564	65	MALE	WHITE	Early	0	NA	0.59	0	564	0	564
TCGA-97-8171-01A-11D-2284-08	TCGA-97-8171	TCGA-LUAD	s10766	h3023	0	568	1	441	81	MALE	NO-WHITE	Advanced	1	Broad_Institute_of_MIT_and_Harvard	0.82	0	568	1	441
TCGA-97-8172-01A-11D-A46J-10	TCGA-97-8172	TCGA-LUAD	NA	h3625	0	545	0	545	75	FEMALE	WHITE	Early	1	NA	0.32	0	545	0	545
TCGA-97-8174-01A-11D-A46J-10	TCGA-97-8174	TCGA-LUAD	NA	h29	1	164	0	164	67	MALE	WHITE	Early	1	NA	0.3	1	164	0	164
TCGA-97-8179-01A-11D-A46J-10	TCGA-97-8179	TCGA-LUAD	NA	h3446	0	435	0	435	72	MALE	WHITE	Early	1	NA	0.48	0	435	0	435
TCGA-97-A4LX-01A-11D-A46J-10	TCGA-97-A4LX	TCGA-LUAD	NA	h543	0	614	0	614	81	MALE	WHITE	Early	1	NA	0.2	0	614	0	614
TCGA-97-A4M2-01A-12D-A46J-10	TCGA-97-A4M2	TCGA-LUAD	NA	h504	0	624	0	624	66	MALE	WHITE	Early	1	NA	0.37	0	624	0	624
TCGA-97-A4M3-01A-11D-A46J-10	TCGA-97-A4M3	TCGA-LUAD	NA	h4717	0	540	1	54	69	FEMALE	WHITE	Early	1	NA	0.69	0	540	1	54
TCGA-98-8022-01A-11D-2244-08	TCGA-98-8022	TCGA-LUSC	s10499	h4211	1	933	0	933	61	MALE	WHITE	Early	1	Broad_Institute_of_MIT_and_Harvard	0.42	1	933	0	933
TCGA-A1-A0SM-01A-11D-A19H-09	TCGA-A1-A0SM	TCGA-BRCA	s6111	h1657	0	242	0	242	77	MALE	WHITE	Early	NA	Washington_University_School_of_Medicine	0.6	0	242	0	242
TCGA-A2-A04P-01A-31D-A128-09	TCGA-A2-A04P	TCGA-BRCA	s5958	h1366	1	548	1	102	36	FEMALE	NO-WHITE	Advanced	1	Washington_University_School_of_Medicine	0.6	1	548	1	102
TCGA-A2-A04Q-01A-21D-A128-09	TCGA-A2-A04Q	TCGA-BRCA	s6903	h2932	0	2385	0	2385	48	FEMALE	WHITE	Early	0	Washington_University_School_of_Medicine	0.2	0	2385	0	2385
TCGA-A2-A04T-01A-21D-A128-09	TCGA-A2-A04T	TCGA-BRCA	s5637	h1187	0	2246	0	2246	62	FEMALE	WHITE	Early	1	Washington_University_School_of_Medicine	0.61	0	2246	0	2246
TCGA-A2-A04X-01A-21D-A19H-09	TCGA-A2-A04X	TCGA-BRCA	s6767	h2213	0	1686	0	1686	34	FEMALE	WHITE	Early	0	Washington_University_School_of_Medicine	0.59	0	1686	0	1686
TCGA-A2-A0CM-01A-31D-A128-09	TCGA-A2-A0CM	TCGA-BRCA	s6255	h1274	1	754	1	382	40	FEMALE	NO-WHITE	Early	1	Washington_University_School_of_Medicine	0.38	1	754	1	382
TCGA-A2-A0D0-01A-11D-A128-09	TCGA-A2-A0D0	TCGA-BRCA	s6270	h3262	0	2048	0	2048	60	FEMALE	NO-WHITE	Early	0	Washington_University_School_of_Medicine	0.69	0	2048	0	2048
TCGA-A2-A0D1-01A-11D-A19H-09	TCGA-A2-A0D1	TCGA-BRCA	s5476	h3660	0	1051	0	1051	76	FEMALE	WHITE	Early	1	Washington_University_School_of_Medicine	0.76	0	1051	0	1051
TCGA-A2-A0D2-01A-21D-A128-09	TCGA-A2-A0D2	TCGA-BRCA	s5488	h2743	0	1027	0	1027	45	FEMALE	WHITE	Early	1	Washington_University_School_of_Medicine	0.53	0	1027	0	1027
TCGA-A2-A0D4-01A-11D-A314-09	TCGA-A2-A0D4	TCGA-BRCA	s6624	h2694	0	767	0	767	37	FEMALE	NO-WHITE	Early	1	Washington_University_School_of_Medicine	0.72	0	767	0	767
TCGA-A2-A0EU-01A-22D-A060-02	TCGA-A2-A0EU	TCGA-BRCA	s5489	h395	0	1043	0	1043	79	FEMALE	WHITE	Early	1	Harvard_Medical_School	0.66	0	1043	0	1043
TCGA-A2-A0EY-01A-11D-A19H-09	TCGA-A2-A0EY	TCGA-BRCA	s5947	h3949	0	1925	0	1925	62	FEMALE	WHITE	Early	1	Washington_University_School_of_Medicine	0.51	0	1925	0	1925
TCGA-A2-A0YG-01A-21D-A19H-09	TCGA-A2-A0YG	TCGA-BRCA	s6747	h355	0	666	0	666	63	FEMALE	WHITE	Advanced	1	Washington_University_School_of_Medicine	0.6	0	666	0	666
TCGA-A2-A259-01A-11D-A314-09	TCGA-A2-A259	TCGA-BRCA	s5785	h2913	0	1596	0	1596	70	FEMALE	NO-WHITE	Early	0	Washington_University_School_of_Medicine	0.44	0	1596	0	1596
TCGA-A2-A25B-01A-11D-A167-09	TCGA-A2-A25B	TCGA-BRCA	s6761	h5084	0	1291	1	1290	39	FEMALE	NO-WHITE	Early	1	Washington_University_School_of_Medicine	NA	0	1291	1	1290
TCGA-A2-A3KC-01A-11D-A20S-09	TCGA-A2-A3KC	TCGA-BRCA	s5952	h5447	0	1102	0	1102	55	FEMALE	NO-WHITE	Early	1	Washington_University_School_of_Medicine	0.49	0	1102	0	1102
TCGA-A2-A3XX-01A-21D-A23C-09	TCGA-A2-A3XX	TCGA-BRCA	s5622	h4402	1	1439	0	1439	49	FEMALE	NO-WHITE	Early	0	Washington_University_School_of_Medicine	0.55	1	1439	0	1439
TCGA-A2-A3Y0-01A-11D-A23C-09	TCGA-A2-A3Y0	TCGA-BRCA	s6910	h4039	0	1546	0	1546	57	FEMALE	NO-WHITE	Early	1	Washington_University_School_of_Medicine	0.63	0	1546	0	1546
TCGA-A3-3308-01A-01D-2048-08	TCGA-A3-3308	TCGA-KIRC	s9441	h3162	0	16	0	16	77	FEMALE	WHITE	Advanced	NA	Broad_Institute_of_MIT_and_Harvard	0.38	0	16	0	16
TCGA-A3-3324-01A-01D-2229-08	TCGA-A3-3324	TCGA-KIRC	s9154	h4545	0	1186	0	1186	51	MALE	WHITE	Early	NA	Broad_Institute_of_MIT_and_Harvard	0.59	0	1186	0	1186
TCGA-A3-3363-01A-01D-2094-10	TCGA-A3-3363	TCGA-KIRC	s9301	h37	0	319	0	319	50	MALE	NO-WHITE	Early	NA	Baylor_College_of_Medicine	0.79	0	319	0	319
TCGA-A3-3370-01A-02D-2099-10	TCGA-A3-3370	TCGA-KIRC	s9563	h315	0	2274	0	2274	48	FEMALE	WHITE	Early	0	Baylor_College_of_Medicine	0.43	0	2274	0	2274
TCGA-A3-3372-01A-01D-2094-10	TCGA-A3-3372	TCGA-KIRC	s9155	h200	0	735	0	735	64	MALE	WHITE	Advanced	NA	Baylor_College_of_Medicine	0.5	0	735	0	735
TCGA-A3-3387-01A-01D-2102-10	TCGA-A3-3387	TCGA-KIRC	s9302	h1148	0	617	0	617	49	MALE	WHITE	Early	NA	Baylor_College_of_Medicine	0.53	0	617	0	617
TCGA-A4-A48D-01A-11D-A25F-10	TCGA-A4-A48D	TCGA-KIRP	s11850	h5662	0	379	0	379	84	MALE	NO-WHITE	Early	0	Baylor_College_of_Medicine	0.93	0	379	0	379
TCGA-A4-A4ZT-01A-11D-A26P-10	TCGA-A4-A4ZT	TCGA-KIRP	s11635	h4064	0	516	0	516	71	FEMALE	WHITE	Early	0	Baylor_College_of_Medicine	0.82	0	516	0	516
TCGA-A4-A57E-01A-11D-A26P-10	TCGA-A4-A57E	TCGA-KIRP	s11637	h2446	1	258	1	258	59	MALE	WHITE	Advanced	0	Baylor_College_of_Medicine	0.83	1	258	1	258
TCGA-A5-A0G2-01A-11D-A043-02	TCGA-A5-A0G2	TCGA-UCEC	s4773	h5183	0	4549	0	4549	57	FEMALE	NO-WHITE	NA	1	Harvard_Medical_School	0.42	0	4549	0	4549
TCGA-A5-A0G5-01A-11D-A043-02	TCGA-A5-A0G5	TCGA-UCEC	s5382	h3619	0	1126	0	1126	73	FEMALE	NO-WHITE	NA	1	Harvard_Medical_School	0.5	0	1126	0	1126
TCGA-A5-A0G9-01A-11D-A043-02	TCGA-A5-A0G9	TCGA-UCEC	s4778	h451	0	2540	0	2540	79	FEMALE	WHITE	NA	0	Harvard_Medical_School	0.9	0	2540	0	2540
TCGA-A5-A0GA-01A-11D-A066-09	TCGA-A5-A0GA	TCGA-UCEC	s4763	h5424	1	543	1	543	67	FEMALE	WHITE	NA	0	Washington_University_School_of_Medicine	0.49	1	543	1	543
TCGA-A5-A0GB-01A-11D-A043-02	TCGA-A5-A0GB	TCGA-UCEC	s4585	h5229	0	997	0	997	65	FEMALE	WHITE	NA	1	Harvard_Medical_School	0.81	0	997	0	997
TCGA-A5-A0GD-01A-11D-A043-02	TCGA-A5-A0GD	TCGA-UCEC	s4771	h1103	1	3423	0	3423	75	FEMALE	WHITE	NA	0	Harvard_Medical_School	0.67	1	3423	0	3423
TCGA-A5-A0GE-01A-11D-A043-02	TCGA-A5-A0GE	TCGA-UCEC	s4995	h3713	0	3205	0	3205	38	FEMALE	NO-WHITE	NA	1	Harvard_Medical_School	0.6	0	3205	0	3205
TCGA-A5-A0GG-01A-11D-A122-09	TCGA-A5-A0GG	TCGA-UCEC	s5379	h710	0	3762	0	3762	76	FEMALE	NO-WHITE	NA	1	Washington_University_School_of_Medicine	0.41	0	3762	0	3762
TCGA-A5-A0GJ-01A-11D-A043-02	TCGA-A5-A0GJ	TCGA-UCEC	s5384	h5039	0	2000	1	12	44	FEMALE	WHITE	NA	1	Harvard_Medical_School	0.81	0	2000	1	12
TCGA-A5-A0GN-01A-11D-A043-02	TCGA-A5-A0GN	TCGA-UCEC	s4589	h3974	0	1841	0	1841	65	FEMALE	WHITE	NA	1	Harvard_Medical_School	0.87	0	1841	0	1841
TCGA-A5-A0GU-01A-11D-A043-02	TCGA-A5-A0GU	TCGA-UCEC	s4241	h96	0	860	0	860	58	FEMALE	WHITE	NA	0	Harvard_Medical_School	0.77	0	860	0	860
TCGA-A5-A0GV-01A-31D-A043-02	TCGA-A5-A0GV	TCGA-UCEC	s4987	h1375	0	1643	1	304	67	FEMALE	WHITE	NA	1	Harvard_Medical_School	0.88	0	1643	1	304
TCGA-A5-A0GW-01A-11D-A043-02	TCGA-A5-A0GW	TCGA-UCEC	s4421	h3043	0	706	0	706	46	FEMALE	NO-WHITE	NA	1	Harvard_Medical_School	0.52	0	706	0	706
TCGA-A5-A0GX-01A-11D-A043-02	TCGA-A5-A0GX	TCGA-UCEC	s4989	h1587	0	2088	0	2088	53	FEMALE	WHITE	NA	1	Harvard_Medical_School	0.31	0	2088	0	2088
TCGA-A5-A0R6-01A-11D-A101-02	TCGA-A5-A0R6	TCGA-UCEC	s4991	h619	0	1153	1	961	64	FEMALE	WHITE	NA	1	Harvard_Medical_School	0.46	0	1153	1	961
TCGA-A5-A0R7-01A-31D-A101-02	TCGA-A5-A0R7	TCGA-UCEC	s4777	h3810	0	535	0	535	55	FEMALE	WHITE	NA	0	Harvard_Medical_School	0.72	0	535	0	535
TCGA-A5-A0R8-01A-11D-A101-02	TCGA-A5-A0R8	TCGA-UCEC	s4420	h4103	0	596	1	42	81	FEMALE	WHITE	NA	1	Harvard_Medical_School	0.45	0	596	1	42
TCGA-A5-A0R9-01A-11D-A101-02	TCGA-A5-A0R9	TCGA-UCEC	s4419	h116	0	749	0	749	51	FEMALE	WHITE	NA	1	Harvard_Medical_School	0.82	0	749	0	749
TCGA-A5-A0RA-01A-21D-A101-02	TCGA-A5-A0RA	TCGA-UCEC	s5195	h4906	0	884	0	884	68	FEMALE	WHITE	NA	1	Harvard_Medical_School	0.55	0	884	0	884
TCGA-A5-A0VP-01A-21D-A101-02	TCGA-A5-A0VP	TCGA-UCEC	s4992	h5661	0	1288	0	1288	74	FEMALE	WHITE	NA	1	Harvard_Medical_School	0.85	0	1288	0	1288
TCGA-A5-A0VQ-01A-11D-A101-02	TCGA-A5-A0VQ	TCGA-UCEC	s5381	h5565	0	485	0	485	62	FEMALE	NA	NA	1	Harvard_Medical_School	0.84	0	485	0	485
TCGA-A6-2671-01A-01D-1405-02	TCGA-A6-2671	TCGA-COAD	s13649	h3982	1	1331	1	535	85	MALE	WHITE	Advanced	0	Harvard_Medical_School	0.73	1	1331	1	535
TCGA-A6-2674-01A-02D-1167-02	TCGA-A6-2674	TCGA-COAD	s13013	h3462	0	1331	1	735	71	MALE	WHITE	Advanced	0	Harvard_Medical_School	0.25	0	1331	1	735
TCGA-A6-2676-01A-01D-1167-02	TCGA-A6-2676	TCGA-COAD	s13022	h1281	1	1305	0	1305	75	FEMALE	WHITE	Early	0	Harvard_Medical_School	0.69	1	1305	0	1305
TCGA-A6-2678-01A-01D-1167-02	TCGA-A6-2678	TCGA-COAD	s12856	h1696	0	1286	0	1286	43	FEMALE	WHITE	Advanced	0	Harvard_Medical_School	0.82	0	1286	0	1286
TCGA-A6-2679-01A-02D-1405-02	TCGA-A6-2679	TCGA-COAD	s13014	h3515	0	1366	0	1366	73	FEMALE	WHITE	Early	0	Harvard_Medical_School	0.48	0	1366	0	1366
TCGA-A6-2680-01A-01D-1405-02	TCGA-A6-2680	TCGA-COAD	s13356	h2191	0	1068	0	1068	72	FEMALE	NO-WHITE	Early	0	Harvard_Medical_School	0.58	0	1068	0	1068
TCGA-A6-2681-01A-01D-1405-02	TCGA-A6-2681	TCGA-COAD	s12860	h3305	0	1387	1	1150	73	FEMALE	WHITE	Early	0	Harvard_Medical_School	0.72	0	1387	1	1150
TCGA-A6-2682-01A-01D-1405-02	TCGA-A6-2682	TCGA-COAD	s13651	h3093	1	424	1	381	70	MALE	WHITE	Advanced	0	Harvard_Medical_School	NA	1	424	1	381
TCGA-A6-2683-01A-01D-1167-02	TCGA-A6-2683	TCGA-COAD	s12852	h1457	1	504	1	300	57	FEMALE	WHITE	Advanced	0	Harvard_Medical_School	0.85	1	504	1	300
TCGA-A6-2684-01A-01D-1405-02	TCGA-A6-2684	TCGA-COAD	s13174	h1300	0	1127	1	976	75	FEMALE	WHITE	Early	0	Harvard_Medical_School	0.63	0	1127	1	976
TCGA-A6-3807-01A-01D-1167-02	TCGA-A6-3807	TCGA-COAD	s13505	h5591	0	1054	0	1054	53	FEMALE	WHITE	Advanced	0	Harvard_Medical_School	0.52	0	1054	0	1054
TCGA-A6-3808-01A-01D-1167-02	TCGA-A6-3808	TCGA-COAD	s13173	h4595	0	1014	0	1014	73	MALE	WHITE	Early	0	Harvard_Medical_School	NA	0	1014	0	1014
TCGA-A6-3810-01A-01D-1167-02	TCGA-A6-3810	TCGA-COAD	s13016	h994	0	1111	0	1111	62	MALE	WHITE	Early	0	Harvard_Medical_School	0.6	0	1111	0	1111
TCGA-A6-6141-01A-11D-1771-10	TCGA-A6-6141	TCGA-COAD	s13355	h4132	0	255	0	255	31	MALE	NO-WHITE	Early	0	Baylor_College_of_Medicine	0.48	0	255	0	255
TCGA-A6-6781-01A-22D-1924-10	TCGA-A6-6781	TCGA-COAD	s13354	h4703	0	598	0	598	43	MALE	WHITE	Advanced	0	Baylor_College_of_Medicine	0.5	0	598	0	598
TCGA-A6-A565-01A-31D-A28G-10	TCGA-A6-A565	TCGA-COAD	s13657	h2114	1	494	1	301	34	FEMALE	NO-WHITE	Advanced	1	Baylor_College_of_Medicine	0.19	1	494	1	301
TCGA-A6-A566-01A-11D-A28G-10	TCGA-A6-A566	TCGA-COAD	s13351	h418	1	758	1	257	55	FEMALE	NO-WHITE	Advanced	1	Baylor_College_of_Medicine	0.39	1	758	1	257
TCGA-A6-A567-01A-31D-A28G-10	TCGA-A6-A567	TCGA-COAD	s12854	h1276	1	1881	1	612	56	MALE	NO-WHITE	Advanced	1	Baylor_College_of_Medicine	0.73	1	1881	1	612
TCGA-A6-A56B-01A-31D-A28G-10	TCGA-A6-A56B	TCGA-COAD	s13353	h4016	1	1711	1	1678	57	MALE	NO-WHITE	Advanced	1	Baylor_College_of_Medicine	0.72	1	1711	1	1678
TCGA-A7-A0CE-01A-11D-A12L-09	TCGA-A7-A0CE	TCGA-BRCA	s5490	h2787	0	1074	0	1074	57	FEMALE	WHITE	Early	1	Washington_University_School_of_Medicine	0.73	0	1074	0	1074
TCGA-A7-A0D9-01A-31D-A060-02	TCGA-A7-A0D9	TCGA-BRCA	s5638	h4074	0	1139	0	1139	37	FEMALE	WHITE	Early	0	Harvard_Medical_School	0.8	0	1139	0	1139
TCGA-A7-A0DC-01B-04D-A22S-26	TCGA-A7-A0DC	TCGA-BRCA	s6121	h223	0	906	0	906	63	FEMALE	WHITE	Early	1	MD_Anderson_Institute_for_Applied_Cancer_Science	NA	0	906	0	906
TCGA-A7-A13D-01A-13D-A12Q-09	TCGA-A7-A13D	TCGA-BRCA	s6443	h1910	0	965	0	965	46	FEMALE	NO-WHITE	Early	1	Washington_University_School_of_Medicine	0.55	0	965	0	965
TCGA-A7-A26F-01B-04D-A22S-26	TCGA-A7-A26F	TCGA-BRCA	s6916	h2026	0	738	0	738	55	FEMALE	WHITE	Early	1	MD_Anderson_Institute_for_Applied_Cancer_Science	0.46	0	738	0	738
TCGA-A7-A26G-01A-21D-A167-09	TCGA-A7-A26G	TCGA-BRCA	s6110	h246	0	722	0	722	50	FEMALE	NO-WHITE	Early	0	Washington_University_School_of_Medicine	0.38	0	722	0	722
TCGA-A8-A075-01A-11D-A19H-09	TCGA-A8-A075	TCGA-BRCA	s6451	h268	0	518	0	518	42	FEMALE	NA	Early	1	Washington_University_School_of_Medicine	0.52	0	518	0	518
TCGA-A8-A07B-01A-11D-A19H-09	TCGA-A8-A07B	TCGA-BRCA	s6458	h2771	0	1308	0	1308	69	FEMALE	NA	Early	0	Washington_University_School_of_Medicine	0.74	0	1308	0	1308
TCGA-A8-A07I-01A-11D-A19H-09	TCGA-A8-A07I	TCGA-BRCA	s5784	h5677	0	426	0	426	69	FEMALE	NA	Advanced	1	Washington_University_School_of_Medicine	0.71	0	426	0	426
TCGA-A8-A08B-01A-11D-A19H-09	TCGA-A8-A08B	TCGA-BRCA	s6447	h2345	0	1156	0	1156	52	FEMALE	NA	Early	1	Washington_University_School_of_Medicine	0.66	0	1156	0	1156
TCGA-A8-A08L-01A-11D-A19H-09	TCGA-A8-A08L	TCGA-BRCA	s5634	h3226	1	304	0	304	89	FEMALE	NA	Advanced	1	Washington_University_School_of_Medicine	0.75	1	304	0	304
TCGA-A8-A08S-01A-11D-A19H-09	TCGA-A8-A08S	TCGA-BRCA	s6252	h2272	0	1004	0	1004	71	FEMALE	NA	Early	1	Washington_University_School_of_Medicine	NA	0	1004	0	1004
TCGA-A8-A092-01A-11D-A19H-09	TCGA-A8-A092	TCGA-BRCA	s6262	h1570	0	942	0	942	48	FEMALE	NA	Advanced	1	Washington_University_School_of_Medicine	0.71	0	942	0	942
TCGA-A8-A094-01A-11D-A19H-09	TCGA-A8-A094	TCGA-BRCA	s6618	h3692	0	0	0	0	75	FEMALE	NA	Early	NA	Washington_University_School_of_Medicine	0.58	0	0	0	0
TCGA-A8-A09I-01A-22D-A19H-09	TCGA-A8-A09I	TCGA-BRCA	s6615	h5550	0	1371	0	1371	84	FEMALE	NA	Early	0	Washington_University_School_of_Medicine	0.59	0	1371	0	1371
TCGA-A8-A09X-01A-11D-A19H-09	TCGA-A8-A09X	TCGA-BRCA	s5633	h118	1	426	0	426	62	FEMALE	NA	Advanced	NA	Washington_University_School_of_Medicine	0.3	1	426	0	426
TCGA-AA-3494-01A-01D-1405-02	TCGA-AA-3494	TCGA-COAD	NA	h5088	0	31	0	31	55	MALE	NA	Advanced	NA	NA	0.74	0	31	0	31
TCGA-AA-3495-01A-01D-1405-02	TCGA-AA-3495	TCGA-COAD	NA	h1622	0	1127	0	1127	79	MALE	NA	Early	0	NA	0.57	0	1127	0	1127
TCGA-AA-3502-01A-01D-1405-02	TCGA-AA-3502	TCGA-COAD	NA	h4956	0	1065	0	1065	73	MALE	NA	Early	0	NA	0.81	0	1065	0	1065
TCGA-AA-3509-01A-01D-1405-02	TCGA-AA-3509	TCGA-COAD	s13183	h4937	0	1915	0	1915	54	FEMALE	NA	Early	0	Harvard_Medical_School	NA	0	1915	0	1915
TCGA-AA-3510-01A-01D-1405-02	TCGA-AA-3510	TCGA-COAD	s13666	h741	0	1946	0	1946	70	MALE	NA	Early	0	Harvard_Medical_School	0.58	0	1946	0	1946
TCGA-AA-3514-01A-02D-1547-02	TCGA-AA-3514	TCGA-COAD	s13361	h5327	0	31	0	31	81	FEMALE	NA	Early	0	Harvard_Medical_School	0.79	0	31	0	31
TCGA-AA-3516-01A-02D-1167-02	TCGA-AA-3516	TCGA-COAD	s13181	h4492	1	396	1	396	74	FEMALE	NA	Advanced	0	Harvard_Medical_School	0.39	1	396	1	396
TCGA-AA-3518-01A-02D-1525-10	TCGA-AA-3518	TCGA-COAD	s13027	h2418	0	31	0	31	81	FEMALE	NA	Early	NA	Baylor_College_of_Medicine	0.4	0	31	0	31
TCGA-AA-3529-01A-02D-1547-02	TCGA-AA-3529	TCGA-COAD	s13364	h2483	1	0	1	0	78	FEMALE	NA	Advanced	NA	Harvard_Medical_School	0.6	1	0	1	0
TCGA-AA-3534-01A-01D-1525-10	TCGA-AA-3534	TCGA-COAD	s13509	h1700	0	882	0	882	78	FEMALE	NA	Early	0	Baylor_College_of_Medicine	0.78	0	882	0	882
TCGA-AA-3548-01A-01D-1167-02	TCGA-AA-3548	TCGA-COAD	s13669	h229	0	1034	0	1034	71	FEMALE	NA	Advanced	0	Harvard_Medical_School	0.62	0	1034	0	1034
TCGA-AA-3549-01A-02D-1167-02	TCGA-AA-3549	TCGA-COAD	s13358	h4282	0	639	0	639	69	MALE	NA	Early	1	Harvard_Medical_School	0.75	0	639	0	639
TCGA-AA-3553-01A-01D-1167-02	TCGA-AA-3553	TCGA-COAD	s13362	h3537	0	730	0	730	61	FEMALE	NA	Early	0	Harvard_Medical_School	0.58	0	730	0	730
TCGA-AA-3555-01A-01D-0959-10	TCGA-AA-3555	TCGA-COAD	s13182	h1513	0	911	1	91	81	FEMALE	NA	Early	0	Baylor_College_of_Medicine	0.74	0	911	1	91
TCGA-AA-3558-01A-01D-1167-02	TCGA-AA-3558	TCGA-COAD	s13511	h4129	0	638	1	92	70	MALE	NA	Early	0	Harvard_Medical_School	0.9	0	638	1	92
TCGA-AA-3664-01A-01D-1167-02	TCGA-AA-3664	TCGA-COAD	s12864	h4164	0	1643	0	1643	74	FEMALE	NA	Early	0	Harvard_Medical_School	0.87	0	1643	0	1643
TCGA-AA-3666-01A-02D-1167-02	TCGA-AA-3666	TCGA-COAD	s13363	h241	1	61	1	61	68	MALE	NA	Advanced	NA	Harvard_Medical_School	0.82	1	61	1	61
TCGA-AA-3672-01A-01D-0957-02	TCGA-AA-3672	TCGA-COAD	s13377	NA	0	28	0	28	90	FEMALE	NA	Advanced	0	Harvard_Medical_School	0.69	0	28	0	28
TCGA-AA-3675-01A-02D-1109-02	TCGA-AA-3675	TCGA-COAD	s13672	h4105	0	1431	0	1431	84	MALE	NA	Early	0	Harvard_Medical_School	0.77	0	1431	0	1431
TCGA-AA-3681-01A-01D-1637-02	TCGA-AA-3681	TCGA-COAD	s13029	h1660	0	182	0	182	77	FEMALE	NA	Advanced	0	Harvard_Medical_School	0.57	0	182	0	182
TCGA-AA-3685-01A-02D-1981-10	TCGA-AA-3685	TCGA-COAD	s13515	h1699	0	1127	0	1127	69	MALE	NA	Early	0	Baylor_College_of_Medicine	0.6	0	1127	0	1127
TCGA-AA-3688-01A-01D-0957-02	TCGA-AA-3688	TCGA-COAD	s13680	NA	0	578	0	578	80	MALE	NA	Advanced	0	Harvard_Medical_School	0.73	0	578	0	578
TCGA-AA-3692-01A-01D-0957-02	TCGA-AA-3692	TCGA-COAD	s13678	h5506	1	1095	1	396	47	FEMALE	NA	Advanced	1	Harvard_Medical_School	0.82	1	1095	1	396
TCGA-AA-3693-01A-01D-0957-02	TCGA-AA-3693	TCGA-COAD	s13375	h3109	0	0	0	0	77	FEMALE	NA	Advanced	NA	Harvard_Medical_School	0.9	0	0	0	0
TCGA-AA-3715-01A-01D-0957-02	TCGA-AA-3715	TCGA-COAD	s13670	h1907	1	579	1	153	77	MALE	NA	Early	0	Harvard_Medical_School	0.48	1	579	1	153
TCGA-AA-3812-01A-01D-1167-02	TCGA-AA-3812	TCGA-COAD	s13188	h5384	0	1066	1	762	82	FEMALE	NA	Early	0	Harvard_Medical_School	0.42	0	1066	1	762
TCGA-AA-3861-01A-01D-1167-02	TCGA-AA-3861	TCGA-COAD	s13186	h2144	0	914	0	914	72	MALE	NA	Early	0	Harvard_Medical_School	NA	0	914	0	914
TCGA-AA-3947-01A-01D-1167-02	TCGA-AA-3947	TCGA-COAD	s13679	h261	0	1004	0	1004	60	FEMALE	NA	Early	0	Harvard_Medical_School	0.78	0	1004	0	1004
TCGA-AA-3956-01A-02D-1167-02	TCGA-AA-3956	TCGA-COAD	s13519	h2870	0	1035	0	1035	65	MALE	NA	Early	0	Harvard_Medical_School	0.35	0	1035	0	1035
TCGA-AA-3966-01A-01D-1109-02	TCGA-AA-3966	TCGA-COAD	s13674	h2665	0	61	0	61	89	FEMALE	NA	Early	NA	Harvard_Medical_School	0.51	0	61	0	61
TCGA-AA-3968-01A-01D-1167-02	TCGA-AA-3968	TCGA-COAD	s13030	h4516	0	669	0	669	55	FEMALE	NA	Early	0	Harvard_Medical_School	0.71	0	669	0	669
TCGA-AA-3970-01A-01D-1109-02	TCGA-AA-3970	TCGA-COAD	s13190	h3448	0	1096	0	1096	65	MALE	NA	Early	0	Harvard_Medical_School	NA	0	1096	0	1096
TCGA-AA-3977-01A-01D-1024-10	TCGA-AA-3977	TCGA-COAD	s13028	h631	0	761	0	761	65	MALE	NA	NA	0	Baylor_College_of_Medicine	0.73	0	761	0	761
TCGA-AA-3994-01A-01D-1109-02	TCGA-AA-3994	TCGA-COAD	s13518	h5222	0	822	0	822	69	MALE	NA	Advanced	0	Harvard_Medical_School	0.76	0	822	0	822
TCGA-AA-A00N-01A-02D-A17O-10	TCGA-AA-A00N	TCGA-COAD	s13516	h5184	1	122	1	122	75	MALE	NA	Early	NA	Baylor_College_of_Medicine	0.43	1	122	1	122
TCGA-AA-A00Q-01A-01D-A077-02	TCGA-AA-A00Q	TCGA-COAD	s13523	h2210	0	1278	0	1278	66	FEMALE	NA	Advanced	0	Harvard_Medical_School	0.57	0	1278	0	1278
TCGA-AA-A00R-01A-01D-A077-02	TCGA-AA-A00R	TCGA-COAD	s13517	h5396	0	30	0	30	64	FEMALE	NA	Early	NA	Harvard_Medical_School	0.51	0	30	0	30
TCGA-AA-A00U-01A-01D-A077-02	TCGA-AA-A00U	TCGA-COAD	s13682	h1867	0	518	0	518	50	MALE	NA	Advanced	0	Harvard_Medical_School	0.76	0	518	0	518
TCGA-AA-A00Z-01A-01D-A077-02	TCGA-AA-A00Z	TCGA-COAD	s13198	h4733	0	669	0	669	70	MALE	NA	Early	0	Harvard_Medical_School	0.63	0	669	0	669
TCGA-AA-A010-01A-01D-A077-02	TCGA-AA-A010	TCGA-COAD	s13200	h2065	0	1064	0	1064	46	FEMALE	NA	Early	0	Harvard_Medical_School	0.77	0	1064	0	1064
TCGA-AA-A01C-01A-01D-A077-02	TCGA-AA-A01C	TCGA-COAD	s13199	h4659	0	457	0	457	75	MALE	NA	Advanced	0	Harvard_Medical_School	0.6	0	457	0	457
TCGA-AA-A01D-01A-01D-A077-02	TCGA-AA-A01D	TCGA-COAD	s13525	h4986	1	334	1	183	47	FEMALE	NA	Advanced	0	Harvard_Medical_School	0.4	1	334	1	183
TCGA-AA-A01G-01A-01D-A077-02	TCGA-AA-A01G	TCGA-COAD	s13205	h4072	0	365	0	365	63	MALE	NA	Early	0	Harvard_Medical_School	0.52	0	365	0	365
TCGA-AA-A01I-01A-02D-A077-02	TCGA-AA-A01I	TCGA-COAD	s13201	h928	0	943	0	943	76	MALE	NA	Early	0	Harvard_Medical_School	0.72	0	943	0	943
TCGA-AA-A01K-01A-01D-A077-02	TCGA-AA-A01K	TCGA-COAD	NA	h1685	0	943	0	943	74	FEMALE	NA	Advanced	0	NA	0.54	0	943	0	943
TCGA-AA-A01P-01A-21D-A079-02	TCGA-AA-A01P	TCGA-COAD	s13527	h5085	1	1158	1	762	80	FEMALE	NA	Advanced	0	Harvard_Medical_School	0.38	1	1158	1	762
TCGA-AA-A01Q-01A-01D-A077-02	TCGA-AA-A01Q	TCGA-COAD	s13032	h4187	0	31	0	31	48	FEMALE	NA	Early	NA	Harvard_Medical_School	0.86	0	31	0	31
TCGA-AA-A01R-01A-21D-A079-02	TCGA-AA-A01R	TCGA-COAD	s12876	h602	0	1065	1	608	47	MALE	NA	Advanced	1	Harvard_Medical_School	0.63	0	1065	1	608
TCGA-AA-A01S-01A-21D-A079-02	TCGA-AA-A01S	TCGA-COAD	s13206	h1101	0	31	0	31	47	FEMALE	NA	Advanced	NA	Harvard_Medical_School	0.9	0	31	0	31
TCGA-AA-A01T-01A-21D-A079-02	TCGA-AA-A01T	TCGA-COAD	s13839	h4997	0	1005	0	1005	63	FEMALE	NA	Advanced	0	Harvard_Medical_School	0.71	0	1005	0	1005
TCGA-AA-A01V-01A-23D-A079-02	TCGA-AA-A01V	TCGA-COAD	s13683	h634	0	31	0	31	59	MALE	NA	Early	NA	Harvard_Medical_School	0.8	0	31	0	31
TCGA-AA-A01X-01A-21D-A17O-10	TCGA-AA-A01X	TCGA-COAD	s12880	h2370	0	791	1	791	80	FEMALE	NA	Advanced	0	Baylor_College_of_Medicine	0.62	0	791	1	791
TCGA-AA-A02K-01A-21D-A079-02	TCGA-AA-A02K	TCGA-COAD	s13842	h5298	1	426	1	306	50	MALE	NA	Advanced	0	Harvard_Medical_School	NA	1	426	1	306
TCGA-AA-A02O-01A-21D-A079-02	TCGA-AA-A02O	TCGA-COAD	s12873	h794	0	28	0	28	82	MALE	NA	Early	NA	Harvard_Medical_School	0.8	0	28	0	28
TCGA-AA-A02R-01A-01D-A077-02	TCGA-AA-A02R	TCGA-COAD	s13204	h4404	1	670	1	670	84	FEMALE	NA	Early	NA	Harvard_Medical_School	0.66	1	670	1	670
TCGA-AA-A02W-01A-01D-A077-02	TCGA-AA-A02W	TCGA-COAD	s13532	h5140	0	1247	1	1005	73	FEMALE	NA	Early	0	Harvard_Medical_School	0.72	0	1247	1	1005
TCGA-AA-A02Y-01A-43D-A079-02	TCGA-AA-A02Y	TCGA-COAD	s13195	h4981	0	1216	0	1216	73	MALE	NA	Early	0	Harvard_Medical_School	0.75	0	1216	0	1216
TCGA-AA-A03F-01A-11D-A17O-10/TCGA-AA-A03F-01A-11D-A079-02	TCGA-AA-A03F	TCGA-COAD	s12884	h3676	1	549	1	549	90	FEMALE	NA	Advanced	0	Baylor_College_of_Medicine	0.78	1	549	1	549
TCGA-AA-A03J-01A-21D-A079-02	TCGA-AA-A03J	TCGA-COAD	NA	h2667	0	1246	0	1246	65	FEMALE	NA	Early	0	NA	0.45	0	1246	0	1246
TCGA-AC-A2BK-01A-11D-A314-09	TCGA-AC-A2BK	TCGA-BRCA	s6750	h2080	0	2222	0	2222	78	FEMALE	NO-WHITE	Advanced	1	Washington_University_School_of_Medicine	0.86	0	2222	0	2222
TCGA-AD-6964-01A-11D-1924-10	TCGA-AD-6964	TCGA-COAD	s13536	h2066	1	331	1	325	58	MALE	WHITE	NA	0	Baylor_College_of_Medicine	0.5	1	331	1	325
TCGA-AD-A5EJ-01A-11D-A28G-10	TCGA-AD-A5EJ	TCGA-COAD	s13538	h2530	0	0	0	0	74	FEMALE	NO-WHITE	Early	NA	Baylor_College_of_Medicine	0.68	0	0	0	0
TCGA-AD-A5EK-01A-11D-A28G-10	TCGA-AD-A5EK	TCGA-COAD	s13537	h5027	0	500	0	500	51	MALE	NO-WHITE	Early	0	Baylor_College_of_Medicine	0.84	0	500	0	500
TCGA-AF-2689-01A-01D-1167-02/TCGA-AF-2689-01A-01D-1525-10	TCGA-AF-2689	TCGA-READ	s1952	h3915	1	1201	1	301	41	FEMALE	WHITE	Advanced	0	Harvard_Medical_School	0.62	1	1201	1	301
TCGA-AF-2691-01A-01D-1167-02	TCGA-AF-2691	TCGA-READ	s2131	h2940	0	1309	0	1309	48	FEMALE	WHITE	Early	0	Harvard_Medical_School	0.43	0	1309	0	1309
TCGA-AF-2692-01A-01D-1167-02	TCGA-AF-2692	TCGA-READ	s1972	h35	0	412	1	327	54	FEMALE	WHITE	Early	0	Harvard_Medical_School	0.74	0	412	1	327
TCGA-AF-3913-01A-02D-1115-02	TCGA-AF-3913	TCGA-READ	s2147	h4167	1	316	1	316	60	MALE	NO-WHITE	Advanced	0	Harvard_Medical_School	0.76	1	316	1	316
TCGA-AG-3574-01A-01D-1167-02	TCGA-AG-3574	TCGA-READ	s1955	h804	1	1096	1	1096	89	FEMALE	NA	Early	0	Harvard_Medical_School	0.86	1	1096	1	1096
TCGA-AG-3582-01A-01D-1167-02	TCGA-AG-3582	TCGA-READ	s1973	h3638	1	1096	1	1096	75	MALE	NA	Advanced	0	Harvard_Medical_School	0.76	1	1096	1	1096
TCGA-AG-3593-01A-01D-1525-10	TCGA-AG-3593	TCGA-READ	s2130	h1833	0	1035	0	1035	72	FEMALE	NA	Early	1	Baylor_College_of_Medicine	0.73	0	1035	0	1035
TCGA-AG-3727-01A-01D-0957-02	TCGA-AG-3727	TCGA-READ	s2144	h3753	0	30	0	30	78	FEMALE	NA	Advanced	NA	Harvard_Medical_School	0.89	0	30	0	30
TCGA-AG-3728-01A-01D-0957-02/TCGA-AG-3728-01A-01D-1115-02	TCGA-AG-3728	TCGA-READ	s2146	h3256	0	912	0	912	73	MALE	NA	Advanced	0	Harvard_Medical_School	0.55	0	912	0	912
TCGA-AG-3878-01A-02D-1167-02	TCGA-AG-3878	TCGA-READ	s2127	h3413	0	30	0	30	64	MALE	NA	Early	NA	Harvard_Medical_School	0.42	0	30	0	30
TCGA-AG-3881-01A-01D-0957-02	TCGA-AG-3881	TCGA-READ	s1957	h4055	0	579	0	579	83	FEMALE	NA	Early	0	Harvard_Medical_School	0.67	0	579	0	579
TCGA-AG-3882-01A-01D-0957-02	TCGA-AG-3882	TCGA-READ	s2139	NA	0	608	0	608	66	FEMALE	NA	Early	0	Harvard_Medical_School	0.62	0	608	0	608
TCGA-AG-3885-01A-01D-0957-02	TCGA-AG-3885	TCGA-READ	s2143	h5671	0	546	0	546	71	FEMALE	NA	Advanced	1	Harvard_Medical_School	0.76	0	546	0	546
TCGA-AG-3887-01A-01D-1115-02	TCGA-AG-3887	TCGA-READ	s2136	h4792	0	1124	1	1064	68	MALE	NA	Early	1	Harvard_Medical_School	0.83	0	1124	1	1064
TCGA-AG-3890-01A-01D-1115-02	TCGA-AG-3890	TCGA-READ	s2145	h3650	0	518	0	518	62	MALE	NA	Early	0	Harvard_Medical_School	0.71	0	518	0	518
TCGA-AG-3892-01A-01D-1115-02	TCGA-AG-3892	TCGA-READ	s1998	h615	0	396	0	396	57	FEMALE	NA	Early	0	Harvard_Medical_School	0.4	0	396	0	396
TCGA-AG-3893-01A-01D-1115-02	TCGA-AG-3893	TCGA-READ	s2152	h5011	0	1065	0	1065	74	MALE	NA	Advanced	0	Harvard_Medical_School	0.72	0	1065	0	1065
TCGA-AG-3894-01A-01D-1115-02	TCGA-AG-3894	TCGA-READ	s2163	h664	0	426	0	426	65	MALE	NA	Early	1	Harvard_Medical_School	0.81	0	426	0	426
TCGA-AG-3896-01A-01D-1115-02	TCGA-AG-3896	TCGA-READ	s1988	h5071	0	31	0	31	85	FEMALE	NA	Early	NA	Harvard_Medical_School	0.64	0	31	0	31
TCGA-AG-3898-01A-01D-1115-02	TCGA-AG-3898	TCGA-READ	s2314	h3358	0	1461	0	1461	61	MALE	NA	Early	0	Harvard_Medical_School	0.53	0	1461	0	1461
TCGA-AG-3901-01A-01D-1115-02	TCGA-AG-3901	TCGA-READ	s2148	h5546	0	761	0	761	67	FEMALE	NA	Advanced	0	Harvard_Medical_School	0.44	0	761	0	761
TCGA-AG-3902-01A-01D-1115-02	TCGA-AG-3902	TCGA-READ	s2159	h2452	0	974	0	974	61	MALE	NA	Early	0	Harvard_Medical_School	0.53	0	974	0	974
TCGA-AG-3909-01A-01D-1115-02	TCGA-AG-3909	TCGA-READ	s1987	h788	0	608	0	608	69	FEMALE	NA	Advanced	0	Harvard_Medical_School	0.56	0	608	0	608
TCGA-AG-3999-01A-01D-1115-02	TCGA-AG-3999	TCGA-READ	s2161	h4393	0	853	1	791	61	FEMALE	NA	Advanced	0	Harvard_Medical_School	0.72	0	853	1	791
TCGA-AG-4001-01A-02D-1115-02	TCGA-AG-4001	TCGA-READ	s2164	h2322	0	1096	0	1096	74	FEMALE	NA	Early	0	Harvard_Medical_School	0.48	0	1096	0	1096
TCGA-AG-4005-01A-01D-1115-02	TCGA-AG-4005	TCGA-READ	s1999	h3624	0	427	0	427	64	MALE	NA	Advanced	0	Harvard_Medical_School	0.67	0	427	0	427
TCGA-AG-4007-01A-01D-1115-02	TCGA-AG-4007	TCGA-READ	s1985	h3329	0	31	0	31	87	MALE	NA	Advanced	NA	Harvard_Medical_School	0.69	0	31	0	31
TCGA-AG-4008-01A-01D-1115-02	TCGA-AG-4008	TCGA-READ	s2312	h3706	0	518	0	518	63	MALE	NA	Early	0	Harvard_Medical_School	0.5	0	518	0	518
TCGA-AG-4015-01A-01D-1115-02	TCGA-AG-4015	TCGA-READ	s1986	h1489	0	0	0	0	85	FEMALE	NA	Early	NA	Harvard_Medical_School	0.8	0	0	0	0
TCGA-AG-A002-01A-01D-A077-02	TCGA-AG-A002	TCGA-READ	s1991	h720	0	638	0	638	35	MALE	NA	Early	0	Harvard_Medical_School	0.82	0	638	0	638
TCGA-AG-A008-01A-01D-A077-02	TCGA-AG-A008	TCGA-READ	s1995	h3985	0	424	0	424	50	FEMALE	NA	Early	0	Harvard_Medical_School	0.89	0	424	0	424
TCGA-AG-A00C-01A-01D-A077-02	TCGA-AG-A00C	TCGA-READ	NA	h2220	0	183	0	183	49	FEMALE	NA	Advanced	1	NA	0.78	0	183	0	183
TCGA-AG-A00H-01A-01D-A077-02	TCGA-AG-A00H	TCGA-READ	NA	h1322	0	790	1	790	75	MALE	NA	Early	1	NA	0.45	0	790	1	790
TCGA-AG-A00Y-01A-02D-A077-02	TCGA-AG-A00Y	TCGA-READ	s1983	h1495	0	700	1	123	68	MALE	NA	Early	0	Harvard_Medical_School	0.7	0	700	1	123
TCGA-AG-A011-01A-01D-A077-02	TCGA-AG-A011	TCGA-READ	s2001	h5547	0	1126	0	1126	80	MALE	NA	Early	0	Harvard_Medical_School	0.55	0	1126	0	1126
TCGA-AG-A014-01A-02D-A077-02	TCGA-AG-A014	TCGA-READ	s2000	h4356	0	485	0	485	86	MALE	NA	Early	NA	Harvard_Medical_School	0.78	0	485	0	485
TCGA-AG-A015-01A-01D-A077-02	TCGA-AG-A015	TCGA-READ	NA	h907	0	1096	1	518	64	FEMALE	NA	Early	0	NA	0.87	0	1096	1	518
TCGA-AG-A01L-01A-01D-A077-02	TCGA-AG-A01L	TCGA-READ	s2002	h3439	0	0	0	0	58	MALE	NA	Advanced	NA	Harvard_Medical_School	0.78	0	0	0	0
TCGA-AG-A01N-01A-01D-A077-02	TCGA-AG-A01N	TCGA-READ	s2007	h926	0	943	0	943	68	FEMALE	NA	Advanced	0	Harvard_Medical_School	0.59	0	943	0	943
TCGA-AG-A01W-01A-21D-A079-02	TCGA-AG-A01W	TCGA-READ	s2171	h646	0	0	0	0	67	FEMALE	NA	Early	NA	Harvard_Medical_School	0.61	0	0	0	0
TCGA-AG-A01Y-01A-41D-A079-02	TCGA-AG-A01Y	TCGA-READ	s2172	h650	0	0	0	0	49	FEMALE	NA	Early	NA	Harvard_Medical_School	0.79	0	0	0	0
TCGA-AG-A020-01A-21D-A079-02	TCGA-AG-A020	TCGA-READ	s2003	h3034	0	31	0	31	57	FEMALE	NA	Advanced	NA	Harvard_Medical_School	0.87	0	31	0	31
TCGA-AG-A032-01A-01D-A077-02	TCGA-AG-A032	TCGA-READ	s2175	h2214	0	1157	1	792	68	MALE	NA	Advanced	1	Harvard_Medical_School	0.69	0	1157	1	792
TCGA-AJ-A23M-01A-11D-A34H-09	TCGA-AJ-A23M	TCGA-UCEC	s4238	h1412	1	616	1	516	61	FEMALE	WHITE	NA	1	Washington_University_School_of_Medicine	0.78	1	616	1	516
TCGA-AK-3428-01A-02D-2096-10	TCGA-AK-3428	TCGA-KIRC	s9303	h5277	0	3728	0	3728	62	MALE	WHITE	Advanced	0	Baylor_College_of_Medicine	0.7	0	3728	0	3728
TCGA-AK-3454-01A-02D-2096-10	TCGA-AK-3454	TCGA-KIRC	s9731	h5033	0	874	0	874	84	MALE	WHITE	Early	NA	Baylor_College_of_Medicine	0.6	0	874	0	874
TCGA-AK-3455-01A-01D-2233-10	TCGA-AK-3455	TCGA-KIRC	s9730	h5206	1	683	0	683	71	FEMALE	WHITE	Advanced	NA	Baylor_College_of_Medicine	0.56	1	683	0	683
TCGA-AL-3466-01A-02D-1402-10	TCGA-AL-3466	TCGA-KIRP	s11766	h139	1	293	1	138	41	MALE	WHITE	Advanced	1	Baylor_College_of_Medicine	0.64	1	293	1	138
TCGA-AL-3467-01A-02D-1402-10	TCGA-AL-3467	TCGA-KIRP	s11580	h4018	0	2135	0	2135	54	FEMALE	WHITE	NA	1	Baylor_College_of_Medicine	0.67	0	2135	0	2135
TCGA-AL-3468-01A-02D-1402-10	TCGA-AL-3468	TCGA-KIRP	s11578	h1105	1	2331	0	2331	74	MALE	WHITE	Early	1	Baylor_College_of_Medicine	0.89	1	2331	0	2331
TCGA-AL-3472-01A-01D-1253-10	TCGA-AL-3472	TCGA-KIRP	s11852	h1812	0	2029	0	2029	57	MALE	NO-WHITE	NA	1	Baylor_College_of_Medicine	0.89	0	2029	0	2029
TCGA-AL-3473-01A-01D-1253-10	TCGA-AL-3473	TCGA-KIRP	s11638	h1476	0	1906	0	1906	55	MALE	WHITE	Early	1	Baylor_College_of_Medicine	0.32	0	1906	0	1906
TCGA-AL-A5DJ-01A-11D-A26P-10	TCGA-AL-A5DJ	TCGA-KIRP	s11579	h1235	1	1498	1	1498	54	FEMALE	WHITE	Advanced	1	Baylor_College_of_Medicine	0.66	1	1498	1	1498
TCGA-AN-A04D-01A-21D-A314-09	TCGA-AN-A04D	TCGA-BRCA	NA	h705	0	52	0	52	58	FEMALE	WHITE	Early	NA	NA	0.91	0	52	0	52
TCGA-AN-A0AT-01A-11D-A045-09	TCGA-AN-A0AT	TCGA-BRCA	s6760	h1564	0	10	0	10	62	FEMALE	WHITE	Early	0	Washington_University_School_of_Medicine	0.64	0	10	0	10
TCGA-AN-A0G0-01A-11D-A045-09	TCGA-AN-A0G0	TCGA-BRCA	NA	h808	0	16	0	16	56	FEMALE	WHITE	Early	1	NA	NA	0	16	0	16
TCGA-AN-A0XR-01A-11D-A10G-09	TCGA-AN-A0XR	TCGA-BRCA	s5477	h4918	0	10	0	10	55	FEMALE	WHITE	Advanced	0	Washington_University_School_of_Medicine	0.85	0	10	0	10
TCGA-AO-A03L-01A-41D-A19H-09	TCGA-AO-A03L	TCGA-BRCA	s6617	h4859	0	2442	0	2442	34	FEMALE	NO-WHITE	Advanced	1	Washington_University_School_of_Medicine	0.51	0	2442	0	2442
TCGA-AO-A03N-01B-11D-A19H-09	TCGA-AO-A03N	TCGA-BRCA	s6749	h1912	0	2031	1	1645	59	FEMALE	WHITE	Early	1	Washington_University_School_of_Medicine	0.63	0	2031	1	1645
TCGA-AO-A0J2-01A-11D-A19H-09	TCGA-AO-A0J2	TCGA-BRCA	s6459	h766	0	997	0	997	41	FEMALE	WHITE	Early	0	Washington_University_School_of_Medicine	0.66	0	997	0	997
TCGA-AO-A0J4-01A-11D-A128-09	TCGA-AO-A0J4	TCGA-BRCA	s5960	h5588	0	1587	0	1587	41	FEMALE	NO-WHITE	Early	1	Washington_University_School_of_Medicine	0.45	0	1587	0	1587
TCGA-AO-A0J6-01A-11D-A128-09	TCGA-AO-A0J6	TCGA-BRCA	s5798	h218	0	1140	0	1140	61	FEMALE	WHITE	Early	1	Washington_University_School_of_Medicine	0.66	0	1140	0	1140
TCGA-AO-A0JF-01A-11D-A060-02	TCGA-AO-A0JF	TCGA-BRCA	s5491	h5685	0	1980	0	1980	68	FEMALE	WHITE	Early	1	Harvard_Medical_School	0.42	0	1980	0	1980
TCGA-AO-A0JJ-01A-11D-A060-02	TCGA-AO-A0JJ	TCGA-BRCA	s6271	h1121	0	1887	0	1887	54	FEMALE	WHITE	Early	1	Harvard_Medical_School	0.51	0	1887	0	1887
TCGA-AO-A0JL-01A-11D-A060-02	TCGA-AO-A0JL	TCGA-BRCA	s5639	h3174	0	1683	0	1683	59	FEMALE	WHITE	Advanced	1	Harvard_Medical_School	0.64	0	1683	0	1683
TCGA-AO-A0JM-01A-21D-A19H-09	TCGA-AO-A0JM	TCGA-BRCA	s5628	h2094	0	2184	0	2184	40	FEMALE	NA	Early	1	Washington_University_School_of_Medicine	0.55	0	2184	0	2184
TCGA-AO-A124-01A-11D-A10M-09	TCGA-AO-A124	TCGA-BRCA	NA	h2858	0	3506	0	3506	38	FEMALE	WHITE	Early	0	NA	0.8	0	3506	0	3506
TCGA-AO-A12H-01A-11D-A10Y-09	TCGA-AO-A12H	TCGA-BRCA	s5481	h4867	0	1234	0	1234	69	FEMALE	NO-WHITE	Early	0	Washington_University_School_of_Medicine	0.74	0	1234	0	1234
TCGA-AP-A051-01A-21D-A013-09	TCGA-AP-A051	TCGA-UCEC	s5190	h5689	0	3948	0	3948	69	FEMALE	WHITE	NA	1	Washington_University_School_of_Medicine	0.66	0	3948	0	3948
TCGA-AP-A052-01A-11D-A013-09	TCGA-AP-A052	TCGA-UCEC	s4769	h4768	1	669	1	394	59	FEMALE	NO-WHITE	NA	1	Washington_University_School_of_Medicine	0.89	1	669	1	394
TCGA-AP-A053-01A-21D-A013-09	TCGA-AP-A053	TCGA-UCEC	s4574	h2922	1	3365	0	3365	90	FEMALE	WHITE	NA	1	Washington_University_School_of_Medicine	0.92	1	3365	0	3365
TCGA-AP-A054-01A-11D-A043-02	TCGA-AP-A054	TCGA-UCEC	s4590	h1078	1	709	1	566	64	FEMALE	WHITE	NA	1	Harvard_Medical_School	0.95	1	709	1	566
TCGA-AP-A05A-01A-11D-A013-09	TCGA-AP-A05A	TCGA-UCEC	s4980	h1932	1	1944	0	1944	81	FEMALE	WHITE	NA	0	Washington_University_School_of_Medicine	0.95	1	1944	0	1944
TCGA-AP-A05D-01A-11D-A013-09	TCGA-AP-A05D	TCGA-UCEC	s4981	h4409	0	1758	0	1758	67	FEMALE	WHITE	NA	0	Washington_University_School_of_Medicine	0.68	0	1758	0	1758
TCGA-AP-A05P-01A-11D-A043-02	TCGA-AP-A05P	TCGA-UCEC	s5385	h3197	0	636	0	636	54	FEMALE	NO-WHITE	NA	0	Harvard_Medical_School	0.46	0	636	0	636
TCGA-AP-A0L8-01A-11D-A043-02	TCGA-AP-A0L8	TCGA-UCEC	s4244	h5393	1	1484	1	1453	70	FEMALE	NO-WHITE	NA	1	Harvard_Medical_School	0.88	1	1484	1	1453
TCGA-AP-A0L9-01A-11D-A043-02	TCGA-AP-A0L9	TCGA-UCEC	s4423	h1193	0	3815	0	3815	71	FEMALE	WHITE	NA	0	Harvard_Medical_School	0.84	0	3815	0	3815
TCGA-AP-A0LD-01A-11D-A043-02	TCGA-AP-A0LD	TCGA-UCEC	s5199	h3479	0	3589	0	3589	63	FEMALE	WHITE	NA	0	Harvard_Medical_School	0.8	0	3589	0	3589
TCGA-AP-A0LE-01A-11D-A127-09	TCGA-AP-A0LE	TCGA-UCEC	s4982	h2194	0	3357	0	3357	57	FEMALE	WHITE	NA	0	Washington_University_School_of_Medicine	0.9	0	3357	0	3357
TCGA-AP-A0LF-01A-11D-A122-09	TCGA-AP-A0LF	TCGA-UCEC	s5374	h3198	0	2859	0	2859	82	FEMALE	WHITE	NA	0	Washington_University_School_of_Medicine	0.38	0	2859	0	2859
TCGA-AP-A0LH-01A-11D-A043-02	TCGA-AP-A0LH	TCGA-UCEC	s5203	h4013	1	1106	1	302	60	FEMALE	WHITE	NA	1	Harvard_Medical_School	0.93	1	1106	1	302
TCGA-AP-A0LI-01A-11D-A043-02	TCGA-AP-A0LI	TCGA-UCEC	s5387	h4446	0	2972	0	2972	67	FEMALE	NO-WHITE	NA	0	Harvard_Medical_School	0.43	0	2972	0	2972
TCGA-AP-A0LJ-01A-11D-A043-02	TCGA-AP-A0LJ	TCGA-UCEC	s4996	h4070	0	1421	0	1421	42	FEMALE	WHITE	NA	0	Harvard_Medical_School	0.61	0	1421	0	1421
TCGA-AP-A0LL-01A-12D-A101-02	TCGA-AP-A0LL	TCGA-UCEC	s4595	h4	0	2554	1	790	56	FEMALE	WHITE	NA	1	Harvard_Medical_School	0.94	0	2554	1	790
TCGA-AP-A0LO-01A-11D-A043-02	TCGA-AP-A0LO	TCGA-UCEC	s4243	h2057	1	1016	1	516	45	FEMALE	WHITE	NA	1	Harvard_Medical_School	0.6	1	1016	1	516
TCGA-AP-A0LP-01A-12D-A101-02	TCGA-AP-A0LP	TCGA-UCEC	s5202	h3828	0	1875	0	1875	76	FEMALE	WHITE	NA	1	Harvard_Medical_School	0.81	0	1875	0	1875
TCGA-AP-A0LQ-01A-12D-A101-02	TCGA-AP-A0LQ	TCGA-UCEC	s5000	h5647	0	2457	0	2457	59	FEMALE	WHITE	NA	0	Harvard_Medical_School	0.62	0	2457	0	2457
TCGA-AP-A0LT-01A-11D-A043-02	TCGA-AP-A0LT	TCGA-UCEC	s4242	h4853	0	1497	0	1497	57	FEMALE	WHITE	NA	0	Harvard_Medical_School	0.89	0	1497	0	1497
TCGA-AQ-A04J-01A-02D-A128-09	TCGA-AQ-A04J	TCGA-BRCA	s6115	h143	0	819	0	819	45	FEMALE	WHITE	Early	0	Washington_University_School_of_Medicine	0.45	0	819	0	819
TCGA-AR-A0TU-01A-31D-A106-02	TCGA-AR-A0TU	TCGA-BRCA	NA	h1947	0	709	0	709	35	FEMALE	NA	Early	0	NA	NA	0	709	0	709
TCGA-AR-A0TX-01A-11D-A19H-09	TCGA-AR-A0TX	TCGA-BRCA	s5632	h3618	0	1972	0	1972	64	FEMALE	NA	Early	1	Washington_University_School_of_Medicine	0.41	0	1972	0	1972
TCGA-AR-A1AY-01A-21D-A12Q-09	TCGA-AR-A1AY	TCGA-BRCA	s6905	h5381	0	1026	0	1026	65	FEMALE	WHITE	Early	1	Washington_University_School_of_Medicine	0.79	0	1026	0	1026
TCGA-AR-A24Z-01A-11D-A314-09	TCGA-AR-A24Z	TCGA-BRCA	s5942	h1462	0	3001	0	3001	57	FEMALE	WHITE	Early	0	Washington_University_School_of_Medicine	0.81	0	3001	0	3001
TCGA-AR-A256-01A-11D-A167-09	TCGA-AR-A256	TCGA-BRCA	s6448	h1619	1	2854	1	1640	45	FEMALE	WHITE	Early	0	Washington_University_School_of_Medicine	0.73	1	2854	1	1640
TCGA-AR-A2LK-01A-11D-A17W-09	TCGA-AR-A2LK	TCGA-BRCA	s6746	h3858	1	1649	1	1304	62	FEMALE	WHITE	Advanced	1	Washington_University_School_of_Medicine	0.76	1	1649	1	1304
TCGA-AX-A05S-01A-11D-A013-09	TCGA-AX-A05S	TCGA-UCEC	s5186	h2848	1	413	1	338	81	FEMALE	WHITE	NA	1	Washington_University_School_of_Medicine	0.68	1	413	1	338
TCGA-AX-A06B-01A-11D-A325-09	TCGA-AX-A06B	TCGA-UCEC	s4974	h895	0	2058	0	2058	72	FEMALE	WHITE	NA	0	Washington_University_School_of_Medicine	0.68	0	2058	0	2058
TCGA-AX-A0IU-01A-11D-A101-02	TCGA-AX-A0IU	TCGA-UCEC	s4999	h807	0	1087	0	1087	79	FEMALE	NO-WHITE	NA	NA	Harvard_Medical_School	0.79	0	1087	0	1087
TCGA-AX-A0IW-01A-11D-A043-02	TCGA-AX-A0IW	TCGA-UCEC	s4422	h4596	0	1149	0	1149	67	FEMALE	WHITE	NA	0	Harvard_Medical_School	0.82	0	1149	0	1149
TCGA-AX-A0J1-01A-11D-A043-02	TCGA-AX-A0J1	TCGA-UCEC	s4594	h4111	0	2354	0	2354	80	FEMALE	WHITE	NA	0	Harvard_Medical_School	0.78	0	2354	0	2354
TCGA-AX-A1C8-01A-11D-A135-09	TCGA-AX-A1C8	TCGA-UCEC	s4403	h2305	0	776	0	776	77	FEMALE	WHITE	NA	0	Washington_University_School_of_Medicine	0.74	0	776	0	776
TCGA-AX-A1CI-01A-11D-A135-09	TCGA-AX-A1CI	TCGA-UCEC	s4572	h5221	0	2600	0	2600	61	FEMALE	WHITE	NA	0	Washington_University_School_of_Medicine	0.91	0	2600	0	2600
TCGA-AX-A1CJ-01A-11D-A133-02	TCGA-AX-A1CJ	TCGA-UCEC	s5388	h2268	0	2233	0	2233	59	FEMALE	NO-WHITE	NA	1	Harvard_Medical_School	0.73	0	2233	0	2233
TCGA-AX-A2H5-01A-11D-A34H-09	TCGA-AX-A2H5	TCGA-UCEC	s5376	h1059	0	2167	0	2167	67	FEMALE	NO-WHITE	NA	1	Washington_University_School_of_Medicine	0.95	0	2167	0	2167
TCGA-AX-A2HD-01A-21D-A17E-02	TCGA-AX-A2HD	TCGA-UCEC	s4428	h57	0	1414	0	1414	69	FEMALE	WHITE	NA	0	Harvard_Medical_School	0.87	0	1414	0	1414
TCGA-AY-4070-01A-01D-1109-02	TCGA-AY-4070	TCGA-COAD	s13388	h2553	1	496	1	186	50	FEMALE	NO-WHITE	Advanced	0	Harvard_Medical_School	0.31	1	496	1	186
TCGA-AY-4071-01A-01D-1109-02	TCGA-AY-4071	TCGA-COAD	s12887	h1196	1	29	0	29	63	FEMALE	WHITE	Early	0	Harvard_Medical_School	0.6	1	29	0	29
TCGA-AY-A54L-01A-11D-A28G-10	TCGA-AY-A54L	TCGA-COAD	s13542	h2760	0	525	1	396	74	FEMALE	NO-WHITE	Early	1	Baylor_College_of_Medicine	0.44	0	525	1	396
TCGA-AZ-4308-01A-01D-1405-02	TCGA-AZ-4308	TCGA-COAD	s13540	h1313	0	3324	0	3324	47	FEMALE	WHITE	Advanced	0	Harvard_Medical_School	0.69	0	3324	0	3324
TCGA-AZ-4313-01A-01D-1405-02	TCGA-AZ-4313	TCGA-COAD	s13212	h2791	0	2310	0	2310	51	FEMALE	WHITE	Early	0	Harvard_Medical_School	0.52	0	2310	0	2310
TCGA-AZ-4315-01A-01D-1405-02	TCGA-AZ-4315	TCGA-COAD	s13389	h5228	0	1776	0	1776	61	MALE	WHITE	Early	0	Harvard_Medical_School	0.66	0	1776	0	1776
TCGA-AZ-4614-01A-01D-1405-02	TCGA-AZ-4614	TCGA-COAD	s12888	h2298	1	172	1	172	71	FEMALE	WHITE	Advanced	0	Harvard_Medical_School	0.86	1	172	1	172
TCGA-AZ-4615-01A-01D-1405-02	TCGA-AZ-4615	TCGA-COAD	s13216	h3742	0	1002	1	688	84	MALE	WHITE	Advanced	0	Harvard_Medical_School	0.65	0	1002	1	688
TCGA-AZ-4681-01A-01D-1405-02	TCGA-AZ-4681	TCGA-COAD	s13543	h1238	0	3247	0	3247	79	FEMALE	WHITE	Early	0	Harvard_Medical_School	0.88	0	3247	0	3247
TCGA-AZ-4682-01B-01D-1405-02	TCGA-AZ-4682	TCGA-COAD	s13390	h5687	1	680	1	680	61	MALE	WHITE	Advanced	0	Harvard_Medical_School	0.78	1	680	1	680
TCGA-AZ-4684-01A-01D-1405-02	TCGA-AZ-4684	TCGA-COAD	s13391	h2995	0	1977	1	411	49	MALE	WHITE	Advanced	0	Harvard_Medical_School	0.47	0	1977	1	411
TCGA-AZ-6601-01A-11D-1771-10	TCGA-AZ-6601	TCGA-COAD	s13215	h447	1	3042	1	2270	68	MALE	WHITE	Early	0	Baylor_College_of_Medicine	0.46	1	3042	1	2270
TCGA-B0-5094-01A-01D-2099-10	TCGA-B0-5094	TCGA-KIRC	s9445	h2742	1	333	1	75	62	MALE	WHITE	Advanced	1	Baylor_College_of_Medicine	0.69	1	333	1	75
TCGA-B0-5693-01A-11D-2103-10	TCGA-B0-5693	TCGA-KIRC	s9937	h2281	0	4074	0	4074	47	FEMALE	WHITE	Early	0	Baylor_College_of_Medicine	0.73	0	4074	0	4074
TCGA-B0-5695-01A-11D-2103-10	TCGA-B0-5695	TCGA-KIRC	s8833	h1906	0	2150	0	2150	61	FEMALE	WHITE	Early	0	Baylor_College_of_Medicine	0.78	0	2150	0	2150
TCGA-B1-A47M-01A-11D-A25F-10	TCGA-B1-A47M	TCGA-KIRP	s11581	h4866	0	659	1	408	79	MALE	NO-WHITE	Advanced	1	Baylor_College_of_Medicine	0.96	0	659	1	408
TCGA-B1-A47N-01A-11D-A25F-10	TCGA-B1-A47N	TCGA-KIRP	s11855	h1825	0	1110	0	1110	62	MALE	WHITE	Early	1	Baylor_College_of_Medicine	0.83	0	1110	0	1110
TCGA-B1-A47O-01A-11D-A25F-10	TCGA-B1-A47O	TCGA-KIRP	s11768	h5095	0	842	0	842	54	FEMALE	WHITE	Early	1	Baylor_College_of_Medicine	0.85	0	842	0	842
TCGA-B2-3924-01B-03D-A46W-08	TCGA-B2-3924	TCGA-KIRC	NA	h3811	0	1092	0	1092	73	MALE	WHITE	Early	0	NA	0.49	0	1092	0	1092
TCGA-B2-4099-01A-02D-2095-10	TCGA-B2-4099	TCGA-KIRC	s9732	h404	0	972	0	972	83	MALE	WHITE	Early	0	Baylor_College_of_Medicine	0.64	0	972	0	972
TCGA-B2-4101-01A-02D-2096-10	TCGA-B2-4101	TCGA-KIRC	s9564	h4120	0	648	0	648	52	MALE	WHITE	Early	0	Baylor_College_of_Medicine	0.47	0	648	0	648
TCGA-B2-4102-01A-02D-2095-10	TCGA-B2-4102	TCGA-KIRC	s9734	h3360	0	952	0	952	61	MALE	WHITE	Early	0	Baylor_College_of_Medicine	0.49	0	952	0	952
TCGA-B3-3925-01A-02D-1402-10	TCGA-B3-3925	TCGA-KIRP	s11770	h1758	0	1029	0	1029	52	MALE	WHITE	Advanced	0	Baylor_College_of_Medicine	0.72	0	1029	0	1029
TCGA-B3-3926-01A-02D-1402-10	TCGA-B3-3926	TCGA-KIRP	s11582	h3973	0	883	0	883	59	FEMALE	WHITE	Early	0	Baylor_College_of_Medicine	0.94	0	883	0	883
TCGA-B3-4103-01A-02D-1402-10	TCGA-B3-4103	TCGA-KIRP	s11853	h3703	0	930	0	930	56	MALE	WHITE	Early	0	Baylor_College_of_Medicine	0.76	0	930	0	930
TCGA-B3-4104-01A-02D-1402-10	TCGA-B3-4104	TCGA-KIRP	s11642	h1655	0	1049	0	1049	75	MALE	WHITE	Early	NA	Baylor_College_of_Medicine	0.94	0	1049	0	1049
TCGA-B5-A0JN-01A-11D-A101-02	TCGA-B5-A0JN	TCGA-UCEC	s4245	h4621	0	2445	0	2445	84	FEMALE	NO-WHITE	NA	0	Harvard_Medical_School	0.74	0	2445	0	2445
TCGA-B5-A0JR-01A-13D-A043-02	TCGA-B5-A0JR	TCGA-UCEC	s4786	h2076	0	1731	0	1731	73	FEMALE	WHITE	NA	0	Harvard_Medical_School	0.74	0	1731	0	1731
TCGA-B5-A0JS-01A-11D-A101-02	TCGA-B5-A0JS	TCGA-UCEC	s5208	h4908	0	2627	0	2627	54	FEMALE	WHITE	NA	0	Harvard_Medical_School	0.65	0	2627	0	2627
TCGA-B5-A0JV-01A-11D-A101-02	TCGA-B5-A0JV	TCGA-UCEC	s4783	h831	0	2616	1	698	63	FEMALE	NO-WHITE	NA	1	Harvard_Medical_School	0.85	0	2616	1	698
TCGA-B5-A0JY-01A-11D-A101-02	TCGA-B5-A0JY	TCGA-UCEC	s4784	h4576	0	2107	0	2107	50	FEMALE	WHITE	NA	0	Harvard_Medical_School	0.6	0	2107	0	2107
TCGA-B5-A0K0-01A-11D-A043-02	TCGA-B5-A0K0	TCGA-UCEC	s4598	h3031	0	1478	0	1478	48	FEMALE	WHITE	NA	0	Harvard_Medical_School	0.71	0	1478	0	1478
TCGA-B5-A0K1-01A-11D-A043-02	TCGA-B5-A0K1	TCGA-UCEC	s5211	h2161	0	1110	0	1110	69	FEMALE	WHITE	NA	0	Harvard_Medical_School	0.82	0	1110	0	1110
TCGA-B5-A0K3-01A-11D-A325-09	TCGA-B5-A0K3	TCGA-UCEC	s5375	h3905	1	830	1	256	62	FEMALE	NO-WHITE	NA	1	Washington_University_School_of_Medicine	0.76	1	830	1	256
TCGA-B5-A0K4-01A-11D-A043-02	TCGA-B5-A0K4	TCGA-UCEC	s5389	h1416	0	1757	0	1757	51	FEMALE	NA	NA	1	Harvard_Medical_School	0.82	0	1757	0	1757
TCGA-B5-A0K6-01A-11D-A043-02	TCGA-B5-A0K6	TCGA-UCEC	s4247	h1524	0	1953	0	1953	58	FEMALE	WHITE	NA	0	Harvard_Medical_School	0.77	0	1953	0	1953
TCGA-B5-A0K7-01A-11D-A101-02	TCGA-B5-A0K7	TCGA-UCEC	s5390	h3201	0	1933	1	322	64	FEMALE	WHITE	NA	1	Harvard_Medical_School	0.73	0	1933	1	322
TCGA-B5-A0K8-01A-11D-A14K-09	TCGA-B5-A0K8	TCGA-UCEC	s4415	h3992	0	847	0	847	71	FEMALE	WHITE	NA	0	Washington_University_School_of_Medicine	0.8	0	847	0	847
TCGA-B5-A0K9-01A-21D-A101-02	TCGA-B5-A0K9	TCGA-UCEC	s5210	h1629	1	409	0	409	88	FEMALE	WHITE	NA	1	Harvard_Medical_School	0.56	1	409	0	409
TCGA-B5-A11G-01A-13D-A122-09	TCGA-B5-A11G	TCGA-UCEC	s4411	h5326	0	3448	0	3448	71	FEMALE	NO-WHITE	NA	0	Washington_University_School_of_Medicine	0.9	0	3448	0	3448
TCGA-B5-A11H-01A-11D-A122-09	TCGA-B5-A11H	TCGA-UCEC	s4571	h5098	0	2687	0	2687	67	FEMALE	WHITE	NA	0	Washington_University_School_of_Medicine	0.66	0	2687	0	2687
TCGA-B5-A11I-01A-11D-A10M-09	TCGA-B5-A11I	TCGA-UCEC	s4972	h2120	0	2303	1	705	65	FEMALE	NO-WHITE	NA	1	Washington_University_School_of_Medicine	0.73	0	2303	1	705
TCGA-B5-A1MY-01A-11D-A142-09	TCGA-B5-A1MY	TCGA-UCEC	s4766	h1935	1	361	1	333	62	FEMALE	NO-WHITE	NA	1	Washington_University_School_of_Medicine	0.71	1	361	1	333
TCGA-B6-A0I1-01A-11D-A21Q-09	TCGA-B6-A0I1	TCGA-BRCA	s5473	h1943	1	2361	1	1120	73	FEMALE	NO-WHITE	Early	0	Washington_University_School_of_Medicine	0.78	1	2361	1	1120
TCGA-B6-A0I2-01A-11D-A12L-09	TCGA-B6-A0I2	TCGA-BRCA	s5788	h4119	0	4361	0	4361	45	FEMALE	WHITE	Early	1	Washington_University_School_of_Medicine	0.46	0	4361	0	4361
TCGA-B6-A0I6-01A-11D-A128-09	TCGA-B6-A0I6	TCGA-BRCA	s5621	h3292	1	991	1	859	49	FEMALE	NO-WHITE	Early	1	Washington_University_School_of_Medicine	NA	1	991	1	859
TCGA-B6-A0IJ-01A-11D-A128-09	TCGA-B6-A0IJ	TCGA-BRCA	s6907	h754	0	7106	0	7106	42	FEMALE	NO-WHITE	Early	0	Washington_University_School_of_Medicine	0.4	0	7106	0	7106
TCGA-B6-A0IQ-01A-11D-A128-09	TCGA-B6-A0IQ	TCGA-BRCA	s6102	h2711	0	4285	0	4285	40	FEMALE	WHITE	Advanced	1	Washington_University_School_of_Medicine	0.54	0	4285	0	4285
TCGA-B6-A0RE-01A-11D-A060-02	TCGA-B6-A0RE	TCGA-BRCA	s6769	h1990	0	7777	0	7777	61	FEMALE	NO-WHITE	NA	1	Harvard_Medical_School	0.64	0	7777	0	7777
TCGA-B6-A0RG-01A-11D-A060-02	TCGA-B6-A0RG	TCGA-BRCA	s5640	h4473	0	2082	0	2082	26	FEMALE	WHITE	Early	0	Harvard_Medical_School	0.9	0	2082	0	2082
TCGA-B6-A0RI-01A-11D-A060-02	TCGA-B6-A0RI	TCGA-BRCA	s6273	h3561	0	7126	1	1100	44	FEMALE	WHITE	Advanced	1	Harvard_Medical_School	0.75	0	7126	1	1100
TCGA-B6-A0RT-01A-21D-A128-09	TCGA-B6-A0RT	TCGA-BRCA	s5635	h3843	0	2721	0	2721	39	FEMALE	WHITE	Advanced	1	Washington_University_School_of_Medicine	0.24	0	2721	0	2721
TCGA-B6-A0RU-01A-11D-A12L-09	TCGA-B6-A0RU	TCGA-BRCA	s5950	h4629	0	8605	1	3076	40	FEMALE	WHITE	Early	1	Washington_University_School_of_Medicine	0.51	0	8605	1	3076
TCGA-B6-A0WX-01A-11D-A10G-09	TCGA-B6-A0WX	TCGA-BRCA	s6109	h1988	1	639	1	563	40	FEMALE	NO-WHITE	Advanced	1	Washington_University_School_of_Medicine	0.34	1	639	1	563
TCGA-B6-A0X4-01A-11D-A106-02	TCGA-B6-A0X4	TCGA-BRCA	s6462	h3868	1	860	1	716	62	FEMALE	WHITE	Early	1	Harvard_Medical_School	0.81	1	860	1	716
TCGA-B6-A0X5-01A-21D-A314-09	TCGA-B6-A0X5	TCGA-BRCA	NA	h1174	1	2097	1	1343	61	FEMALE	NO-WHITE	Early	1	NA	0.89	1	2097	1	1343
TCGA-B7-5816-01A-21D-1598-02	TCGA-B7-5816	TCGA-STAD	s14607	h1481	0	812	0	812	51	FEMALE	WHITE	Early	0	Harvard_Medical_School	0.31	0	812	0	812
TCGA-B7-5818-01A-11D-1598-02	TCGA-B7-5818	TCGA-STAD	s15372	h5125	0	356	0	356	62	MALE	WHITE	Early	0	Harvard_Medical_School	0.71	0	356	0	356
TCGA-B9-4113-01A-01D-1253-10	TCGA-B9-4113	TCGA-KIRP	s11585	h2170	1	1536	0	1536	64	MALE	NO-WHITE	Early	NA	Baylor_College_of_Medicine	0.7	1	1536	0	1536
TCGA-B9-4114-01A-01D-1253-10	TCGA-B9-4114	TCGA-KIRP	s11771	h2479	0	857	1	637	49	MALE	NO-WHITE	NA	1	Baylor_College_of_Medicine	0.65	0	857	1	637
TCGA-B9-4115-01A-01D-1554-10	TCGA-B9-4115	TCGA-KIRP	s11858	h3278	0	803	0	803	53	MALE	NO-WHITE	Early	NA	Baylor_College_of_Medicine	0.74	0	803	0	803
TCGA-B9-4116-01A-02D-1402-10	TCGA-B9-4116	TCGA-KIRP	s11772	h1208	0	627	0	627	75	FEMALE	NO-WHITE	NA	NA	Baylor_College_of_Medicine	0.82	0	627	0	627
TCGA-B9-4117-01A-02D-1402-10	TCGA-B9-4117	TCGA-KIRP	s11776	h5008	0	14	0	14	48	FEMALE	NO-WHITE	NA	NA	Baylor_College_of_Medicine	0.48	0	14	0	14
TCGA-B9-4617-01A-01D-1253-10	TCGA-B9-4617	TCGA-KIRP	s11586	h2820	0	35	0	35	41	MALE	NO-WHITE	NA	NA	Baylor_College_of_Medicine	0.83	0	35	0	35
TCGA-B9-A44B-01A-11D-A25F-10	TCGA-B9-A44B	TCGA-KIRP	s11860	h2944	0	361	0	361	70	MALE	NO-WHITE	Advanced	1	Baylor_College_of_Medicine	0.8	0	361	0	361
TCGA-BA-4074-01A-01D-1431-02	TCGA-BA-4074	TCGA-HNSC	s16168	h2043	1	462	1	396	69	MALE	WHITE	Advanced	1	Harvard_Medical_School	0.61	1	462	1	396
TCGA-BA-4075-01A-01D-1431-02	TCGA-BA-4075	TCGA-HNSC	s16169	h1499	1	283	1	236	49	MALE	NO-WHITE	Advanced	1	Harvard_Medical_School	0.67	1	283	1	236
TCGA-BA-4076-01A-01D-1431-02	TCGA-BA-4076	TCGA-HNSC	s15749	h4646	1	415	1	286	39	MALE	WHITE	NA	1	Harvard_Medical_School	0.85	1	415	1	286
TCGA-BA-4077-01B-01D-1431-02	TCGA-BA-4077	TCGA-HNSC	s16314	h4266	1	1134	1	1134	45	FEMALE	WHITE	Advanced	1	Harvard_Medical_School	0.73	1	1134	1	1134
TCGA-BA-4078-01A-01D-1431-02	TCGA-BA-4078	TCGA-HNSC	s15493	h1631	1	276	1	276	83	MALE	WHITE	NA	1	Harvard_Medical_School	0.86	1	276	1	276
TCGA-BA-5149-01A-01D-1509-02	TCGA-BA-5149	TCGA-HNSC	s15616	h577	1	806	1	389	47	MALE	WHITE	Advanced	1	Harvard_Medical_School	0.5	1	806	1	389
TCGA-BA-5151-01A-01D-1431-02	TCGA-BA-5151	TCGA-HNSC	s15488	h44	0	722	1	517	72	MALE	WHITE	Advanced	1	Harvard_Medical_School	0.62	0	722	1	517
TCGA-BA-5153-01A-01D-1431-02	TCGA-BA-5153	TCGA-HNSC	s16316	h3120	1	1762	1	1522	51	MALE	WHITE	NA	1	Harvard_Medical_School	0.79	1	1762	1	1522
TCGA-BA-5555-01A-01D-1509-02	TCGA-BA-5555	TCGA-HNSC	s15609	h2816	0	520	1	248	54	MALE	NO-WHITE	Advanced	1	Harvard_Medical_School	0.46	0	520	1	248
TCGA-BA-5556-01A-01D-A32X-10	TCGA-BA-5556	TCGA-HNSC	s16319	h5668	0	725	0	725	58	FEMALE	WHITE	Early	0	Baylor_College_of_Medicine	0.3	0	725	0	725
TCGA-BA-5557-01A-01D-1509-02	TCGA-BA-5557	TCGA-HNSC	s15617	h5249	0	623	0	623	41	FEMALE	NA	Advanced	1	Harvard_Medical_School	0.28	0	623	0	623
TCGA-BA-5558-01A-01D-1509-02	TCGA-BA-5558	TCGA-HNSC	s15610	h189	0	1995	0	1995	65	MALE	WHITE	NA	1	Harvard_Medical_School	0.45	0	1995	0	1995
TCGA-BA-5559-01A-01D-1509-02	TCGA-BA-5559	TCGA-HNSC	s16320	h1316	1	2083	1	1614	71	MALE	WHITE	NA	1	Harvard_Medical_School	0.62	1	2083	1	1614
TCGA-BA-6869-01A-11D-A32X-10	TCGA-BA-6869	TCGA-HNSC	s15615	h2632	0	644	0	644	62	MALE	WHITE	Advanced	1	Baylor_College_of_Medicine	0.64	0	644	0	644
TCGA-BA-6872-01A-11D-A32X-10	TCGA-BA-6872	TCGA-HNSC	s16028	h2986	1	384	1	384	47	MALE	WHITE	NA	1	Baylor_College_of_Medicine	0.58	1	384	1	384
TCGA-BA-6873-01A-11D-2266-10	TCGA-BA-6873	TCGA-HNSC	NA	h4262	0	122	1	66	28	MALE	WHITE	Advanced	1	NA	0.41	0	122	1	66
TCGA-BA-A4IH-01A-11D-A25T-08	TCGA-BA-A4IH	TCGA-HNSC	s15747	h3170	0	622	0	622	57	MALE	WHITE	NA	1	Broad_Institute_of_MIT_and_Harvard	0.88	0	622	0	622
TCGA-BB-4223-01A-01D-1431-02	TCGA-BB-4223	TCGA-HNSC	s15490	h2692	0	3221	0	3221	48	MALE	WHITE	Advanced	1	Harvard_Medical_School	0.74	0	3221	0	3221
TCGA-BB-4224-01A-01D-1431-02	TCGA-BB-4224	TCGA-HNSC	s15876	h389	0	278	1	175	52	MALE	WHITE	Advanced	1	Harvard_Medical_School	0.74	0	278	1	175
TCGA-BB-4225-01A-01D-1431-02	TCGA-BB-4225	TCGA-HNSC	s16024	h1485	0	146	0	146	73	MALE	WHITE	NA	1	Harvard_Medical_School	0.65	0	146	0	146
TCGA-BB-4228-01A-01D-1434-08	TCGA-BB-4228	TCGA-HNSC	NA	h2522	0	559	0	559	50	MALE	WHITE	Advanced	1	NA	0.9	0	559	0	559
TCGA-BC-A10Q-01A-11D-A12Z-10	TCGA-BC-A10Q	TCGA-LIHC	s16670	h1691	1	1135	1	340	72	FEMALE	WHITE	NA	0	Baylor_College_of_Medicine	0.72	1	1135	1	340
TCGA-BC-A216-01A-11D-A152-10	TCGA-BC-A216	TCGA-LIHC	s16672	h5413	0	1351	0	1351	62	FEMALE	WHITE	Advanced	0	Baylor_College_of_Medicine	0.84	0	1351	0	1351
TCGA-BC-A217-01A-11D-A152-10	TCGA-BC-A217	TCGA-LIHC	s17057	h4374	1	1397	0	1397	75	FEMALE	WHITE	Early	0	Baylor_College_of_Medicine	0.92	1	1397	0	1397
TCGA-BF-A1PU-01A-11D-A18Z-02	TCGA-BF-A1PU	TCGA-SKCM	s7667	h379	0	387	1	484	46	FEMALE	WHITE	Early	1	Harvard_Medical_School	0.92	0	387	1	484
TCGA-BF-A1PV-01A-11D-A18Z-02	TCGA-BF-A1PV	TCGA-SKCM	s7491	h2935	0	14	0	14	74	FEMALE	WHITE	Early	0	Harvard_Medical_School	0.92	0	14	0	14
TCGA-BF-A1PX-01A-12D-A18Z-02	TCGA-BF-A1PX	TCGA-SKCM	s7825	h1380	1	282	0	282	56	MALE	WHITE	Advanced	1	Harvard_Medical_School	0.25	1	282	0	282
TCGA-BF-A1PZ-01A-11D-A18Z-02	TCGA-BF-A1PZ	TCGA-SKCM	s7319	h1214	0	853	0	853	71	FEMALE	WHITE	Early	1	Harvard_Medical_School	0.9	0	853	0	853
TCGA-BF-A1Q0-01A-21D-A18Z-02	TCGA-BF-A1Q0	TCGA-SKCM	s7320	h5243	0	831	0	831	80	MALE	WHITE	Early	1	Harvard_Medical_School	0.4	0	831	0	831
TCGA-BG-A0LW-01A-11D-A043-02	TCGA-BG-A0LW	TCGA-UCEC	s5003	h4709	0	566	0	566	47	FEMALE	WHITE	NA	0	Harvard_Medical_School	0.94	0	566	0	566
TCGA-BG-A0LX-01A-11D-A043-02	TCGA-BG-A0LX	TCGA-UCEC	s5218	h3400	0	614	0	614	57	FEMALE	WHITE	NA	1	Harvard_Medical_School	0.79	0	614	0	614
TCGA-BG-A0M0-01A-11D-A101-02	TCGA-BG-A0M0	TCGA-UCEC	s5216	h5434	0	588	0	588	66	FEMALE	WHITE	NA	0	Harvard_Medical_School	0.85	0	588	0	588
TCGA-BG-A0M2-01A-11D-A101-02	TCGA-BG-A0M2	TCGA-UCEC	s4604	h3097	0	637	0	637	62	FEMALE	WHITE	NA	1	Harvard_Medical_School	0.8	0	637	0	637
TCGA-BG-A0M3-01A-11D-A101-02	TCGA-BG-A0M3	TCGA-UCEC	s5394	h3595	0	1071	0	1071	74	FEMALE	WHITE	NA	1	Harvard_Medical_School	0.88	0	1071	0	1071
TCGA-BG-A0M4-01A-11D-A101-02	TCGA-BG-A0M4	TCGA-UCEC	s4429	h58	0	2167	0	2167	60	FEMALE	WHITE	NA	0	Harvard_Medical_School	0.72	0	2167	0	2167
TCGA-BG-A0M6-01A-31D-A101-02	TCGA-BG-A0M6	TCGA-UCEC	s4249	h4814	1	671	0	671	73	FEMALE	WHITE	NA	1	Harvard_Medical_School	0.69	1	671	0	671
TCGA-BG-A0M8-01A-12D-A101-02	TCGA-BG-A0M8	TCGA-UCEC	s4434	h2587	0	2020	0	2020	50	FEMALE	WHITE	NA	0	Harvard_Medical_School	0.45	0	2020	0	2020
TCGA-BG-A0M9-01A-21D-A101-02	TCGA-BG-A0M9	TCGA-UCEC	s4603	h81	0	2270	0	2270	73	FEMALE	WHITE	NA	0	Harvard_Medical_School	NA	0	2270	0	2270
TCGA-BG-A0MC-01A-21D-A043-02	TCGA-BG-A0MC	TCGA-UCEC	s4601	h2447	0	1263	0	1263	74	FEMALE	WHITE	NA	0	Harvard_Medical_School	0.64	0	1263	0	1263
TCGA-BG-A0MG-01A-21D-A101-02	TCGA-BG-A0MG	TCGA-UCEC	s4248	h2964	0	1477	0	1477	73	FEMALE	WHITE	NA	0	Harvard_Medical_School	0.76	0	1477	0	1477
TCGA-BG-A0MO-01A-11D-A043-02	TCGA-BG-A0MO	TCGA-UCEC	s5215	h5346	0	1309	0	1309	63	FEMALE	WHITE	NA	1	Harvard_Medical_School	0.22	0	1309	0	1309
TCGA-BG-A0MQ-01A-11D-A101-02	TCGA-BG-A0MQ	TCGA-UCEC	s4253	h3658	0	1817	0	1817	71	FEMALE	WHITE	NA	1	Harvard_Medical_School	0.85	0	1817	0	1817
TCGA-BG-A0MS-01A-11D-A101-02	TCGA-BG-A0MS	TCGA-UCEC	s5392	h2395	0	1882	0	1882	53	FEMALE	WHITE	NA	1	Harvard_Medical_School	0.76	0	1882	0	1882
TCGA-BG-A0MT-01A-11D-A101-02	TCGA-BG-A0MT	TCGA-UCEC	s5217	h2252	0	644	1	565	64	FEMALE	WHITE	NA	1	Harvard_Medical_School	0.81	0	644	1	565
TCGA-BG-A0MU-01A-11D-A101-02	TCGA-BG-A0MU	TCGA-UCEC	s5393	h4012	0	617	0	617	78	FEMALE	WHITE	NA	1	Harvard_Medical_School	0.86	0	617	0	617
TCGA-BG-A0RY-01A-11D-A101-02	TCGA-BG-A0RY	TCGA-UCEC	s4258	h5479	0	469	0	469	68	FEMALE	WHITE	NA	1	Harvard_Medical_School	0.78	0	469	0	469
TCGA-BG-A186-01A-11D-A12F-02	TCGA-BG-A186	TCGA-UCEC	s4792	h4865	0	419	0	419	61	FEMALE	NO-WHITE	NA	1	Harvard_Medical_School	0.82	0	419	0	419
TCGA-BG-A18A-01A-21D-A12F-02	TCGA-BG-A18A	TCGA-UCEC	s4789	h3798	0	426	0	426	74	FEMALE	WHITE	NA	1	Harvard_Medical_School	0.62	0	426	0	426
TCGA-BG-A18C-01A-11D-A325-09	TCGA-BG-A18C	TCGA-UCEC	s5187	h26	0	470	0	470	72	FEMALE	WHITE	NA	0	Washington_University_School_of_Medicine	0.86	0	470	0	470
TCGA-BH-A0AV-01A-31D-A10Y-09	TCGA-BH-A0AV	TCGA-BRCA	s6450	h248	0	1820	0	1820	52	FEMALE	NO-WHITE	Early	1	Washington_University_School_of_Medicine	0.56	0	1820	0	1820
TCGA-BH-A0B3-01A-11D-A128-09	TCGA-BH-A0B3	TCGA-BRCA	s6464	h819	0	1203	0	1203	53	FEMALE	WHITE	Early	1	Washington_University_School_of_Medicine	0.61	0	1203	0	1203
TCGA-BH-A0B9-01A-11D-A128-09	TCGA-BH-A0B9	TCGA-BRCA	s6770	h5313	0	1572	0	1572	44	FEMALE	WHITE	Early	1	Washington_University_School_of_Medicine	0.62	0	1572	0	1572
TCGA-BH-A0BM-01A-11D-A060-02	TCGA-BH-A0BM	TCGA-BRCA	s6772	h4624	0	1876	0	1876	54	FEMALE	WHITE	Early	0	Harvard_Medical_School	0.6	0	1876	0	1876
TCGA-BH-A0BW-01A-11D-A10Y-09	TCGA-BH-A0BW	TCGA-BRCA	s6253	h5136	0	2371	0	2371	71	FEMALE	NO-WHITE	Early	1	Washington_University_School_of_Medicine	0.54	0	2371	0	2371
TCGA-BH-A0DG-01A-21D-A12Q-09	TCGA-BH-A0DG	TCGA-BRCA	s6908	h608	0	2041	0	2041	30	FEMALE	NO-WHITE	Early	1	Washington_University_School_of_Medicine	0.42	0	2041	0	2041
TCGA-BH-A0DK-01A-21D-A060-02	TCGA-BH-A0DK	TCGA-BRCA	s5493	h652	0	423	0	423	49	FEMALE	WHITE	Early	0	Harvard_Medical_School	0.52	0	423	0	423
TCGA-BH-A0DT-01A-21D-A12B-09	TCGA-BH-A0DT	TCGA-BRCA	s5480	h56	0	2403	0	2403	41	FEMALE	WHITE	Early	1	Washington_University_School_of_Medicine	0.41	0	2403	0	2403
TCGA-BH-A0E0-01A-11D-A128-09	TCGA-BH-A0E0	TCGA-BRCA	s5804	h5669	0	134	0	134	38	FEMALE	WHITE	Advanced	1	Washington_University_School_of_Medicine	0.57	0	134	0	134
TCGA-BH-A0EA-01A-11D-A314-09	TCGA-BH-A0EA	TCGA-BRCA	s5949	h4616	1	991	0	991	72	FEMALE	WHITE	Early	0	Washington_University_School_of_Medicine	0.54	1	991	0	991
TCGA-BH-A0GY-01A-11D-A060-02	TCGA-BH-A0GY	TCGA-BRCA	s6771	h5580	0	923	0	923	67	FEMALE	WHITE	Early	1	Harvard_Medical_School	0.48	0	923	0	923
TCGA-BH-A0H0-01A-11D-A314-09	TCGA-BH-A0H0	TCGA-BRCA	NA	h2477	0	461	0	461	69	FEMALE	WHITE	Early	1	NA	0.87	0	461	0	461
TCGA-BH-A0H6-01A-21D-A060-02	TCGA-BH-A0H6	TCGA-BRCA	s5963	h4238	0	747	0	747	82	FEMALE	WHITE	Early	1	Harvard_Medical_School	0.71	0	747	0	747
TCGA-BH-A0H7-01A-13D-A060-02	TCGA-BH-A0H7	TCGA-BRCA	s5801	h1100	0	702	0	702	65	FEMALE	WHITE	Advanced	1	Harvard_Medical_School	0.63	0	702	0	702
TCGA-BH-A0HB-01A-11D-A060-02	TCGA-BH-A0HB	TCGA-BRCA	s6275	h3996	0	806	0	806	55	FEMALE	WHITE	Early	1	Harvard_Medical_School	0.65	0	806	0	806
TCGA-BH-A0HK-01A-11D-A060-02	TCGA-BH-A0HK	TCGA-BRCA	s5642	h1053	0	178	0	178	81	FEMALE	WHITE	Early	0	Harvard_Medical_School	0.78	0	178	0	178
TCGA-BH-A0HX-01A-21D-A060-02	TCGA-BH-A0HX	TCGA-BRCA	s6126	h4285	0	829	0	829	54	FEMALE	WHITE	Early	0	Harvard_Medical_School	0.6	0	829	0	829
TCGA-BH-A0W5-01A-11D-A106-02	TCGA-BH-A0W5	TCGA-BRCA	s5803	h4973	0	1288	0	1288	77	FEMALE	WHITE	Early	1	Harvard_Medical_School	0.33	0	1288	0	1288
TCGA-BH-A0WA-01A-11D-A128-09	TCGA-BH-A0WA	TCGA-BRCA	s6631	h2450	0	701	0	701	82	FEMALE	WHITE	Early	0	Washington_University_School_of_Medicine	0.6	0	701	0	701
TCGA-BH-A18R-01A-11D-A19H-09	TCGA-BH-A18R	TCGA-BRCA	s6259	h3485	1	1142	0	1142	50	FEMALE	WHITE	Early	NA	Washington_University_School_of_Medicine	0.52	1	1142	0	1142
TCGA-BH-A18U-01A-21D-A19H-09	TCGA-BH-A18U	TCGA-BRCA	s6912	h2961	1	1563	0	1563	72	FEMALE	WHITE	Advanced	NA	Washington_University_School_of_Medicine	0.68	1	1563	0	1563
TCGA-BH-A1FC-01A-11D-A13L-09	TCGA-BH-A1FC	TCGA-BRCA	s6455	h3027	1	3472	0	3472	78	FEMALE	NO-WHITE	Early	NA	Washington_University_School_of_Medicine	0.5	1	3472	0	3472
TCGA-BJ-A0YZ-01A-11D-A85F-36	TCGA-BJ-A0YZ	TCGA-THCA	NA	h2909	0	754	0	754	65	MALE	WHITE	Early	0	NA	0.38	0	754	0	754
TCGA-BJ-A0Z0-01A-11D-A744-36	TCGA-BJ-A0Z0	TCGA-THCA	NA	h4566	0	419	0	419	55	MALE	NA	Early	1	NA	0.89	0	419	0	419
TCGA-BJ-A0Z2-01A-11D-A10R-02	TCGA-BJ-A0Z2	TCGA-THCA	s12353	h3059	0	1514	1	158	57	MALE	NO-WHITE	Advanced	1	Harvard_Medical_School	0.97	0	1514	1	158
TCGA-BJ-A0Z3-01A-11D-A13U-02	TCGA-BJ-A0Z3	TCGA-THCA	s12628	h2809	0	497	0	497	33	FEMALE	WHITE	Early	1	Harvard_Medical_School	0.54	0	497	0	497
TCGA-BJ-A0Z5-01A-11D-A10R-02	TCGA-BJ-A0Z5	TCGA-THCA	s12352	h4056	0	448	0	448	58	MALE	WHITE	Advanced	1	Harvard_Medical_School	NA	0	448	0	448
TCGA-BJ-A0Z9-01A-11D-A10R-02	TCGA-BJ-A0Z9	TCGA-THCA	s12099	h42	0	1257	0	1257	57	FEMALE	WHITE	Advanced	1	Harvard_Medical_School	0.61	0	1257	0	1257
TCGA-BJ-A0ZA-01A-11D-A10R-02	TCGA-BJ-A0ZA	TCGA-THCA	s12744	h3851	0	574	0	574	67	FEMALE	WHITE	Early	1	Harvard_Medical_School	0.86	0	574	0	574
TCGA-BJ-A0ZB-01A-11D-A10R-02	TCGA-BJ-A0ZB	TCGA-THCA	s12097	h4219	0	122	0	122	66	MALE	WHITE	Advanced	1	Harvard_Medical_School	0.67	0	122	0	122
TCGA-BJ-A0ZC-01A-12D-A13U-02	TCGA-BJ-A0ZC	TCGA-THCA	s12232	h2359	0	352	0	352	55	MALE	WHITE	Early	0	Harvard_Medical_School	0.76	0	352	0	352
TCGA-BJ-A0ZE-01A-11D-A10R-02	TCGA-BJ-A0ZE	TCGA-THCA	s12231	h5045	0	509	0	509	63	FEMALE	WHITE	Advanced	1	Harvard_Medical_School	0.73	0	509	0	509
TCGA-BJ-A0ZF-01A-11D-A10R-02	TCGA-BJ-A0ZF	TCGA-THCA	s12505	h4748	0	1217	1	735	54	FEMALE	WHITE	Early	1	Harvard_Medical_School	NA	0	1217	1	735
TCGA-BJ-A0ZG-01A-11D-A10R-02	TCGA-BJ-A0ZG	TCGA-THCA	s12101	h5253	0	775	0	775	80	MALE	WHITE	Early	0	Harvard_Medical_School	0.63	0	775	0	775
TCGA-BJ-A0ZH-01A-11D-A10R-02	TCGA-BJ-A0ZH	TCGA-THCA	s12096	h4558	0	460	0	460	52	FEMALE	WHITE	Advanced	0	Harvard_Medical_School	0.62	0	460	0	460
TCGA-BJ-A0ZJ-01A-11D-A10R-02	TCGA-BJ-A0ZJ	TCGA-THCA	s12629	h609	0	1280	0	1280	36	MALE	WHITE	Early	1	Harvard_Medical_School	0.56	0	1280	0	1280
TCGA-BJ-A18Y-01A-11D-A13U-02	TCGA-BJ-A18Y	TCGA-THCA	s12351	h3404	0	1563	0	1563	29	MALE	WHITE	Early	1	Harvard_Medical_School	0.6	0	1563	0	1563
TCGA-BJ-A18Z-01A-21D-A13U-02	TCGA-BJ-A18Z	TCGA-THCA	s12354	h1167	0	1263	0	1263	58	MALE	WHITE	Advanced	1	Harvard_Medical_School	0.33	0	1263	0	1263
TCGA-BJ-A190-01A-11D-A13U-02	TCGA-BJ-A190	TCGA-THCA	s12234	h5168	0	626	0	626	55	MALE	WHITE	Early	1	Harvard_Medical_School	NA	0	626	0	626
TCGA-BJ-A191-01A-11D-A13U-02	TCGA-BJ-A191	TCGA-THCA	s12237	h673	0	147	0	147	49	FEMALE	WHITE	Early	1	Harvard_Medical_School	0.36	0	147	0	147
TCGA-BJ-A192-01A-31D-A13U-02	TCGA-BJ-A192	TCGA-THCA	s12235	h2316	0	1349	0	1349	54	FEMALE	WHITE	Advanced	0	Harvard_Medical_School	NA	0	1349	0	1349
TCGA-BJ-A28R-01A-11D-A16N-02	TCGA-BJ-A28R	TCGA-THCA	s11987	h1455	0	1282	0	1282	38	FEMALE	WHITE	Early	0	Harvard_Medical_School	0.75	0	1282	0	1282
TCGA-BJ-A28S-01A-11D-A85F-36	TCGA-BJ-A28S	TCGA-THCA	NA	h1333	0	640	0	640	79	MALE	WHITE	Early	0	NA	0.79	0	640	0	640
TCGA-BJ-A28T-01A-11D-A33C-08	TCGA-BJ-A28T	TCGA-THCA	s12218	h2223	0	1081	0	1081	34	FEMALE	WHITE	Early	0	Broad_Institute_of_MIT_and_Harvard	0.84	0	1081	0	1081
TCGA-BJ-A28V-01A-11D-A19J-08	TCGA-BJ-A28V	TCGA-THCA	s12617	h2673	0	987	0	987	80	FEMALE	WHITE	Advanced	0	Broad_Institute_of_MIT_and_Harvard	0.72	0	987	0	987
TCGA-BJ-A28W-01A-11D-A16N-02	TCGA-BJ-A28W	TCGA-THCA	s12507	h3562	0	344	0	344	32	FEMALE	WHITE	Early	0	Harvard_Medical_School	NA	0	344	0	344
TCGA-BJ-A28X-01A-11D-A85F-36	TCGA-BJ-A28X	TCGA-THCA	NA	h4160	0	942	1	494	32	FEMALE	WHITE	Early	1	NA	0.94	0	942	1	494
TCGA-BJ-A28Z-01A-11D-A16N-02	TCGA-BJ-A28Z	TCGA-THCA	s12508	h4041	0	337	0	337	46	FEMALE	WHITE	Advanced	1	Harvard_Medical_School	NA	0	337	0	337
TCGA-BJ-A290-01A-11D-A723-36	TCGA-BJ-A290	TCGA-THCA	NA	h3829	0	919	1	329	70	MALE	WHITE	Advanced	1	NA	0.8	0	919	1	329
TCGA-BJ-A291-01A-11D-A16N-02	TCGA-BJ-A291	TCGA-THCA	s11990	h4021	0	696	0	696	56	FEMALE	WHITE	Early	1	Harvard_Medical_School	0.75	0	696	0	696
TCGA-BJ-A2N7-01A-11D-A85F-36	TCGA-BJ-A2N7	TCGA-THCA	NA	h5235	0	559	0	559	30	FEMALE	WHITE	Early	1	NA	0.77	0	559	0	559
TCGA-BJ-A2N8-01A-11D-A85F-36	TCGA-BJ-A2N8	TCGA-THCA	NA	h908	0	504	0	504	30	FEMALE	WHITE	Early	0	NA	0.64	0	504	0	504
TCGA-BJ-A2N9-01A-11D-A85F-36	TCGA-BJ-A2N9	TCGA-THCA	NA	h3686	0	623	1	225	42	FEMALE	WHITE	Early	0	NA	0.88	0	623	1	225
TCGA-BJ-A2NA-01A-12D-A85F-36	TCGA-BJ-A2NA	TCGA-THCA	NA	h5628	0	577	1	127	77	MALE	WHITE	Advanced	0	NA	0.67	0	577	1	127
TCGA-BJ-A2P4-01A-11D-A85F-36	TCGA-BJ-A2P4	TCGA-THCA	NA	h4549	0	390	0	390	29	FEMALE	WHITE	Early	1	NA	0.84	0	390	0	390
TCGA-BJ-A3EZ-01A-11D-A85F-36	TCGA-BJ-A3EZ	TCGA-THCA	NA	h4206	0	487	0	487	51	MALE	WHITE	Advanced	1	NA	1	0	487	0	487
TCGA-BJ-A3F0-01A-11D-A85F-36	TCGA-BJ-A3F0	TCGA-THCA	NA	h1094	0	424	0	424	64	FEMALE	WHITE	Early	0	NA	0.72	0	424	0	424
TCGA-BJ-A3PR-01A-11D-A221-26	TCGA-BJ-A3PR	TCGA-THCA	s12358	h2495	0	1107	0	1107	69	FEMALE	WHITE	Early	1	MD_Anderson_Institute_for_Applied_Cancer_Science	0.46	0	1107	0	1107
TCGA-BJ-A3PT-01A-12D-A221-26	TCGA-BJ-A3PT	TCGA-THCA	s12747	h3048	0	709	0	709	51	FEMALE	WHITE	Advanced	1	MD_Anderson_Institute_for_Applied_Cancer_Science	0.67	0	709	0	709
TCGA-BJ-A3PU-01A-11D-A221-26	TCGA-BJ-A3PU	TCGA-THCA	s12361	h5280	0	567	1	174	52	MALE	WHITE	Advanced	1	MD_Anderson_Institute_for_Applied_Cancer_Science	0.8	0	567	1	174
TCGA-BJ-A45C-01A-11D-A85F-36	TCGA-BJ-A45C	TCGA-THCA	NA	h2309	1	243	1	243	78	MALE	NO-WHITE	Advanced	1	NA	NA	1	243	1	243
TCGA-BJ-A45D-01A-11D-A85F-36	TCGA-BJ-A45D	TCGA-THCA	NA	h3442	0	331	0	331	36	MALE	WHITE	Early	1	NA	0.61	0	331	0	331
TCGA-BJ-A45E-01A-11D-A85F-36	TCGA-BJ-A45E	TCGA-THCA	NA	h4939	0	639	0	639	46	FEMALE	WHITE	Early	1	NA	0.25	0	639	0	639
TCGA-BJ-A45F-01A-12D-A85F-36	TCGA-BJ-A45F	TCGA-THCA	NA	h3786	0	105	0	105	59	FEMALE	WHITE	Early	1	NA	0.84	0	105	0	105
TCGA-BJ-A45G-01A-11D-A85F-36	TCGA-BJ-A45G	TCGA-THCA	NA	h4367	0	725	0	725	48	FEMALE	WHITE	Advanced	1	NA	0.78	0	725	0	725
TCGA-BJ-A45H-01A-12D-A85F-36	TCGA-BJ-A45H	TCGA-THCA	NA	h3173	0	865	0	865	45	MALE	WHITE	Advanced	1	NA	0.5	0	865	0	865
TCGA-BJ-A45I-01A-11D-A85F-36	TCGA-BJ-A45I	TCGA-THCA	NA	h5360	0	470	1	110	51	FEMALE	WHITE	Advanced	1	NA	0.99	0	470	1	110
TCGA-BJ-A45J-01A-11D-A85F-36	TCGA-BJ-A45J	TCGA-THCA	NA	h5638	0	658	0	658	39	FEMALE	WHITE	Early	1	NA	NA	0	658	0	658
TCGA-BJ-A45K-01A-11D-A23U-08	TCGA-BJ-A45K	TCGA-THCA	s12615	h3215	0	705	0	705	33	MALE	WHITE	Early	1	Broad_Institute_of_MIT_and_Harvard	0.85	0	705	0	705
TCGA-BJ-A4O8-01A-11D-A85F-36	TCGA-BJ-A4O8	TCGA-THCA	NA	h3724	0	591	0	591	47	MALE	WHITE	Advanced	1	NA	1	0	591	0	591
TCGA-BJ-A4O9-01A-11D-A85F-36	TCGA-BJ-A4O9	TCGA-THCA	NA	h4007	0	714	0	714	51	FEMALE	WHITE	Early	1	NA	0.96	0	714	0	714
TCGA-BK-A0CB-01A-32D-A101-02	TCGA-BK-A0CB	TCGA-UCEC	s5006	h2404	0	1092	0	1092	60	FEMALE	WHITE	NA	0	Harvard_Medical_School	0.67	0	1092	0	1092
TCGA-BK-A0CC-01A-21D-A013-09	TCGA-BK-A0CC	TCGA-UCEC	s5180	h2686	0	1067	1	1010	69	FEMALE	NO-WHITE	NA	1	Washington_University_School_of_Medicine	0.67	0	1067	1	1010
TCGA-BK-A139-01A-11D-A122-09	TCGA-BK-A139	TCGA-UCEC	NA	h2444	1	943	1	684	74	FEMALE	WHITE	NA	0	NA	0.44	1	943	1	684
TCGA-BL-A0C8-01A-11D-A10R-02	TCGA-BL-A0C8	TCGA-BLCA	s2690	h1729	0	1219	1	630	73	MALE	WHITE	Early	0	Harvard_Medical_School	0.59	0	1219	1	630
TCGA-BL-A13I-01A-11D-A13U-02	TCGA-BL-A13I	TCGA-BLCA	s2689	h970	1	223	1	216	57	FEMALE	WHITE	Advanced	0	Harvard_Medical_School	0.33	1	223	1	216
TCGA-BL-A13J-01A-11D-A10R-02	TCGA-BL-A13J	TCGA-BLCA	s3080	h2299	1	81	1	81	65	MALE	WHITE	Advanced	0	Harvard_Medical_School	0.56	1	81	1	81
TCGA-BL-A3JM-01A-12D-A21C-26	TCGA-BL-A3JM	TCGA-BLCA	s2691	h4381	1	205	1	111	62	MALE	WHITE	Advanced	1	MD_Anderson_Institute_for_Applied_Cancer_Science	0.76	1	205	1	111
TCGA-BP-4326-01A-01D-2097-10	TCGA-BP-4326	TCGA-KIRC	s9163	h4654	1	1625	1	958	53	FEMALE	WHITE	Early	1	Baylor_College_of_Medicine	0.82	1	1625	1	958
TCGA-BP-4327-01A-01D-1995-10	TCGA-BP-4327	TCGA-KIRC	s9565	h4392	1	109	0	109	75	FEMALE	WHITE	Early	NA	Baylor_College_of_Medicine	0.77	1	109	0	109
TCGA-BP-4756-01A-01D-2097-10	TCGA-BP-4756	TCGA-KIRC	s9164	h632	0	374	0	374	62	FEMALE	NO-WHITE	Early	NA	Baylor_College_of_Medicine	0.87	0	374	0	374
TCGA-BP-4781-01A-01D-2098-10	TCGA-BP-4781	TCGA-KIRC	s8836	h1179	0	2080	0	2080	78	MALE	WHITE	Early	1	Baylor_College_of_Medicine	NA	0	2080	0	2080
TCGA-BP-4807-01A-01D-2098-10	TCGA-BP-4807	TCGA-KIRC	s9447	h3135	0	211	0	211	42	MALE	WHITE	Early	NA	Baylor_College_of_Medicine	0.78	0	211	0	211
TCGA-BP-4968-01A-01D-2100-10	TCGA-BP-4968	TCGA-KIRC	s9162	h645	0	1746	0	1746	40	MALE	WHITE	Early	NA	Baylor_College_of_Medicine	0.64	0	1746	0	1746
TCGA-BP-4977-01A-01D-2048-08	TCGA-BP-4977	TCGA-KIRC	s8831	h195	0	454	0	454	57	MALE	WHITE	Early	NA	Broad_Institute_of_MIT_and_Harvard	0.63	0	454	0	454
TCGA-BP-5010-01A-02D-2048-08	TCGA-BP-5010	TCGA-KIRC	s8999	h3419	1	878	1	582	63	MALE	WHITE	Advanced	1	Broad_Institute_of_MIT_and_Harvard	0.42	1	878	1	582
TCGA-BP-5168-01A-01D-2099-10	TCGA-BP-5168	TCGA-KIRC	s8837	h2881	1	1463	0	1463	75	MALE	WHITE	Early	NA	Baylor_College_of_Medicine	0.6	1	1463	0	1463
TCGA-BR-4183-01A-02D-1128-02	TCGA-BR-4183	TCGA-STAD	s14527	h933	1	201	0	201	55	FEMALE	WHITE	Advanced	0	Harvard_Medical_School	0.29	1	201	0	201
TCGA-BR-4184-01A-01D-1128-02	TCGA-BR-4184	TCGA-STAD	s15102	h1684	1	212	0	212	70	MALE	WHITE	Advanced	0	Harvard_Medical_School	0.5	1	212	0	212
TCGA-BR-4187-01A-01D-1128-02	TCGA-BR-4187	TCGA-STAD	s15046	h4593	1	141	0	141	56	MALE	WHITE	NA	0	Harvard_Medical_School	0.3	1	141	0	141
TCGA-BR-4188-01A-01D-1128-02	TCGA-BR-4188	TCGA-STAD	s14811	h1233	1	226	0	226	53	FEMALE	WHITE	NA	0	Harvard_Medical_School	0.35	1	226	0	226
TCGA-BR-4191-01A-02D-1128-02	TCGA-BR-4191	TCGA-STAD	s14608	h4745	1	558	0	558	72	MALE	WHITE	NA	0	Harvard_Medical_School	0.51	1	558	0	558
TCGA-BR-4201-01A-01D-1128-02	TCGA-BR-4201	TCGA-STAD	s14529	h3279	1	940	0	940	66	FEMALE	WHITE	NA	0	Harvard_Medical_School	0.36	1	940	0	940
TCGA-BR-4253-01A-01D-1128-02	TCGA-BR-4253	TCGA-STAD	s15104	h3731	1	124	0	124	80	FEMALE	WHITE	Advanced	0	Harvard_Medical_School	0.25	1	124	0	124
TCGA-BR-4255-01A-01D-1128-02	TCGA-BR-4255	TCGA-STAD	s14741	h3412	1	124	0	124	76	FEMALE	WHITE	Advanced	0	Harvard_Medical_School	0.21	1	124	0	124
TCGA-BR-4256-01A-01D-1128-02	TCGA-BR-4256	TCGA-STAD	s14396	h879	1	284	0	284	80	MALE	WHITE	NA	0	Harvard_Medical_School	0.35	1	284	0	284
TCGA-BR-4257-01A-01D-1128-02	TCGA-BR-4257	TCGA-STAD	s15048	h4372	1	294	0	294	79	FEMALE	WHITE	NA	0	Harvard_Medical_School	0.54	1	294	0	294
TCGA-BR-4267-01A-01D-1128-02	TCGA-BR-4267	TCGA-STAD	s15044	h5321	1	188	0	188	51	MALE	WHITE	Early	0	Harvard_Medical_School	0.75	1	188	0	188
TCGA-BR-4279-01A-01D-1128-02	TCGA-BR-4279	TCGA-STAD	s14814	h1186	1	291	0	291	43	MALE	WHITE	Early	0	Harvard_Medical_School	0.34	1	291	0	291
TCGA-BR-4280-01A-01D-1128-02	TCGA-BR-4280	TCGA-STAD	s14880	h697	1	201	0	201	78	FEMALE	WHITE	Advanced	0	Harvard_Medical_School	0.76	1	201	0	201
TCGA-BR-4292-01A-01D-1128-02	TCGA-BR-4292	TCGA-STAD	s14817	h1133	0	0	0	0	73	FEMALE	WHITE	NA	NA	Harvard_Medical_School	0.68	0	0	0	0
TCGA-BR-4294-01A-01D-1128-02	TCGA-BR-4294	TCGA-STAD	s15374	h5460	0	0	0	0	65	MALE	WHITE	NA	NA	Harvard_Medical_School	0.94	0	0	0	0
TCGA-BR-4357-01A-01D-1154-02	TCGA-BR-4357	TCGA-STAD	s15301	h674	0	0	0	0	58	MALE	WHITE	NA	NA	Harvard_Medical_School	0.44	0	0	0	0
TCGA-BR-4363-01A-01D-1154-02	TCGA-BR-4363	TCGA-STAD	s14528	h3976	0	0	0	0	60	FEMALE	WHITE	NA	NA	Harvard_Medical_School	0.63	0	0	0	0
TCGA-BR-4366-01A-01D-1154-02	TCGA-BR-4366	TCGA-STAD	s15235	h5269	0	0	0	0	87	MALE	WHITE	NA	NA	Harvard_Medical_School	0.8	0	0	0	0
TCGA-BR-4367-01A-01D-1154-02	TCGA-BR-4367	TCGA-STAD	s14611	h2568	0	0	0	0	78	MALE	WHITE	NA	NA	Harvard_Medical_School	0.44	0	0	0	0
TCGA-BR-4368-01A-01D-1154-02	TCGA-BR-4368	TCGA-STAD	s14469	h5137	0	0	0	0	78	FEMALE	WHITE	Advanced	NA	Harvard_Medical_School	0.42	0	0	0	0
TCGA-BR-4369-01A-01D-1154-02	TCGA-BR-4369	TCGA-STAD	s14966	h2677	0	0	0	0	75	MALE	WHITE	NA	NA	Harvard_Medical_School	0.4	0	0	0	0
TCGA-BR-4370-01A-01D-1154-02	TCGA-BR-4370	TCGA-STAD	s14883	h675	0	0	0	0	74	FEMALE	WHITE	NA	NA	Harvard_Medical_School	0.42	0	0	0	0
TCGA-BR-6452-01A-12D-1798-02	TCGA-BR-6452	TCGA-STAD	s14744	h630	0	1055	0	1055	78	FEMALE	WHITE	Early	0	Harvard_Medical_School	0.47	0	1055	0	1055
TCGA-BR-6453-01A-11D-1798-02	TCGA-BR-6453	TCGA-STAD	s15305	h2555	0	485	0	485	54	MALE	WHITE	Early	0	Harvard_Medical_School	0.19	0	485	0	485
TCGA-BR-6454-01A-11D-1798-02	TCGA-BR-6454	TCGA-STAD	s14619	h1459	0	0	0	0	58	MALE	WHITE	Early	NA	Harvard_Medical_School	0.37	0	0	0	0
TCGA-BR-6455-01A-11D-1798-02	TCGA-BR-6455	TCGA-STAD	s14470	h2928	1	422	1	385	59	MALE	WHITE	Early	1	Harvard_Medical_School	0.66	1	422	1	385
TCGA-BR-6456-01A-11D-1798-02	TCGA-BR-6456	TCGA-STAD	s14399	h3609	1	526	0	526	74	FEMALE	WHITE	Early	0	Harvard_Medical_School	0.3	1	526	0	526
TCGA-BR-6457-01A-21D-1798-02	TCGA-BR-6457	TCGA-STAD	s14618	h5593	0	416	0	416	69	MALE	WHITE	Early	0	Harvard_Medical_School	0.23	0	416	0	416
TCGA-BR-6458-01A-11D-1798-02	TCGA-BR-6458	TCGA-STAD	s14613	h545	1	588	1	574	57	FEMALE	WHITE	Early	1	Harvard_Medical_School	0.45	1	588	1	574
TCGA-BR-6564-01A-12D-1880-02	TCGA-BR-6564	TCGA-STAD	s15051	h3727	1	794	0	794	46	FEMALE	WHITE	Advanced	0	Harvard_Medical_School	0.22	1	794	0	794
TCGA-BR-6565-01A-11D-1798-02	TCGA-BR-6565	TCGA-STAD	s14881	h4799	1	279	1	279	67	MALE	WHITE	Early	0	Harvard_Medical_School	0.32	1	279	1	279
TCGA-BR-6566-01A-11D-1798-02	TCGA-BR-6566	TCGA-STAD	s14884	h4663	0	997	0	997	64	FEMALE	WHITE	Early	0	Harvard_Medical_School	0.47	0	997	0	997
TCGA-BR-6705-01A-12D-1880-02	TCGA-BR-6705	TCGA-STAD	s15239	h1953	1	779	1	779	68	FEMALE	WHITE	Advanced	0	Harvard_Medical_School	0.17	1	779	1	779
TCGA-BR-6706-01A-11D-1880-02	TCGA-BR-6706	TCGA-STAD	s15452	h3825	1	549	1	402	63	MALE	WHITE	Advanced	1	Harvard_Medical_School	0.23	1	549	1	402
TCGA-BR-6707-01A-11D-1880-02	TCGA-BR-6707	TCGA-STAD	s14890	h4243	0	491	1	426	75	MALE	WHITE	Early	1	Harvard_Medical_School	0.53	0	491	1	426
TCGA-BR-6710-01A-11D-1880-02	TCGA-BR-6710	TCGA-STAD	s15383	h1107	0	273	0	273	41	MALE	WHITE	Early	0	Harvard_Medical_School	0.55	0	273	0	273
TCGA-BR-6801-01A-11D-1880-02	TCGA-BR-6801	TCGA-STAD	s15450	h3050	0	1223	0	1223	70	MALE	WHITE	Early	0	Harvard_Medical_School	0.68	0	1223	0	1223
TCGA-BR-6802-01A-11D-1880-02	TCGA-BR-6802	TCGA-STAD	s14885	h1011	0	940	1	807	65	MALE	WHITE	Advanced	1	Harvard_Medical_School	0.33	0	940	1	807
TCGA-BR-6803-01A-11D-1880-02	TCGA-BR-6803	TCGA-STAD	s15308	h5073	0	949	0	949	54	FEMALE	WHITE	Early	0	Harvard_Medical_School	0.3	0	949	0	949
TCGA-BR-6852-01A-11D-1880-02	TCGA-BR-6852	TCGA-STAD	s15387	h2535	0	1367	0	1367	64	FEMALE	WHITE	Early	0	Harvard_Medical_School	0.35	0	1367	0	1367
TCGA-BR-7722-01A-31D-2201-08	TCGA-BR-7722	TCGA-STAD	s14806	h2405	1	466	0	466	62	MALE	WHITE	Early	0	Broad_Institute_of_MIT_and_Harvard	0.69	1	466	0	466
TCGA-BR-8373-01A-11D-2340-08	TCGA-BR-8373	TCGA-STAD	s15094	h1344	0	450	0	450	65	FEMALE	WHITE	Advanced	0	Broad_Institute_of_MIT_and_Harvard	0.58	0	450	0	450
TCGA-BR-8381-01A-11D-2394-08	TCGA-BR-8381	TCGA-STAD	s15170	h4360	0	224	0	224	51	MALE	WHITE	Early	0	Broad_Institute_of_MIT_and_Harvard	0.34	0	224	0	224
TCGA-BR-8486-01A-31D-2394-08	TCGA-BR-8486	TCGA-STAD	s14678	h1874	0	615	0	615	90	FEMALE	WHITE	Early	0	Broad_Institute_of_MIT_and_Harvard	0.65	0	615	0	615
TCGA-BR-8682-01A-11D-2394-08	TCGA-BR-8682	TCGA-STAD	s15038	h2606	0	991	0	991	52	MALE	NO-WHITE	Early	0	Broad_Institute_of_MIT_and_Harvard	0.45	0	991	0	991
TCGA-BR-8690-01A-11D-2394-08	TCGA-BR-8690	TCGA-STAD	s14390	h1601	0	325	0	325	54	FEMALE	WHITE	Advanced	0	Broad_Institute_of_MIT_and_Harvard	0.34	0	325	0	325
TCGA-BR-A4J4-01A-12D-A25D-08	TCGA-BR-A4J4	TCGA-STAD	s14459	h5412	0	16	0	16	39	MALE	NO-WHITE	Advanced	NA	Broad_Institute_of_MIT_and_Harvard	0.45	0	16	0	16
TCGA-BS-A0T9-01A-11D-A12F-02	TCGA-BS-A0T9	TCGA-UCEC	s4260	h2129	1	1428	1	634	39	FEMALE	NO-WHITE	NA	1	Harvard_Medical_School	0.48	1	1428	1	634
TCGA-BS-A0TA-01A-11D-A101-02	TCGA-BS-A0TA	TCGA-UCEC	s4437	h2818	1	740	1	394	58	FEMALE	NO-WHITE	NA	1	Harvard_Medical_School	0.31	1	740	1	394
TCGA-BS-A0TC-01A-11D-A101-02	TCGA-BS-A0TC	TCGA-UCEC	s5015	h916	0	2602	0	2602	69	FEMALE	NO-WHITE	NA	0	Harvard_Medical_School	0.79	0	2602	0	2602
TCGA-BS-A0TD-01A-11D-A101-02	TCGA-BS-A0TD	TCGA-UCEC	s5219	h5208	0	2379	0	2379	65	FEMALE	NO-WHITE	NA	0	Harvard_Medical_School	0.61	0	2379	0	2379
TCGA-BS-A0TE-01A-11D-A101-02	TCGA-BS-A0TE	TCGA-UCEC	s4607	h935	1	146	1	58	35	FEMALE	NO-WHITE	NA	1	Harvard_Medical_School	0.76	1	146	1	58
TCGA-BS-A0TG-01A-32D-A10B-09/TCGA-BS-A0TG-01A-32D-A101-02	TCGA-BS-A0TG	TCGA-UCEC	s4233	h3983	0	2371	0	2371	60	FEMALE	WHITE	NA	1	Washington_University_School_of_Medicine	0.74	0	2371	0	2371
TCGA-BS-A0TI-01A-11D-A101-02	TCGA-BS-A0TI	TCGA-UCEC	s5010	h4726	0	1882	0	1882	64	FEMALE	WHITE	NA	0	Harvard_Medical_School	0.53	0	1882	0	1882
TCGA-BS-A0TJ-01A-11D-A101-02	TCGA-BS-A0TJ	TCGA-UCEC	s5012	h2800	0	2068	0	2068	59	FEMALE	NO-WHITE	NA	1	Harvard_Medical_School	0.79	0	2068	0	2068
TCGA-BS-A0U7-01A-21D-A101-02	TCGA-BS-A0U7	TCGA-UCEC	s4436	h2538	1	935	0	935	63	FEMALE	WHITE	NA	0	Harvard_Medical_School	0.6	1	935	0	935
TCGA-BS-A0U8-01A-11D-A101-02	TCGA-BS-A0U8	TCGA-UCEC	s4261	h2021	0	2963	0	2963	55	FEMALE	WHITE	NA	1	Harvard_Medical_School	0.86	0	2963	0	2963
TCGA-BS-A0U9-01B-21D-A10M-09	TCGA-BS-A0U9	TCGA-UCEC	s4413	h2025	0	2825	0	2825	59	FEMALE	NO-WHITE	NA	0	Washington_University_School_of_Medicine	0.83	0	2825	0	2825
TCGA-BS-A0UF-01A-11D-A101-02	TCGA-BS-A0UF	TCGA-UCEC	s5220	h5355	0	2611	0	2611	65	FEMALE	NO-WHITE	NA	0	Harvard_Medical_School	0.57	0	2611	0	2611
TCGA-BS-A0UJ-01A-12D-A101-02	TCGA-BS-A0UJ	TCGA-UCEC	s5221	h1014	0	2506	0	2506	68	FEMALE	NO-WHITE	NA	0	Harvard_Medical_School	0.87	0	2506	0	2506
TCGA-BS-A0UM-01A-11D-A101-02	TCGA-BS-A0UM	TCGA-UCEC	s5009	h5536	0	2644	1	1454	64	FEMALE	WHITE	NA	1	Harvard_Medical_School	NA	0	2644	1	1454
TCGA-BS-A0UT-01A-11D-A101-02	TCGA-BS-A0UT	TCGA-UCEC	NA	h1738	0	2212	0	2212	62	FEMALE	NO-WHITE	NA	0	NA	0.82	0	2212	0	2212
TCGA-BS-A0UV-01A-11D-A101-02	TCGA-BS-A0UV	TCGA-UCEC	s5222	h4247	0	2228	0	2228	55	FEMALE	NO-WHITE	NA	0	Harvard_Medical_School	0.7	0	2228	0	2228
TCGA-BS-A0V8-01A-11D-A122-09	TCGA-BS-A0V8	TCGA-UCEC	s5178	h4817	0	2544	0	2544	68	FEMALE	NO-WHITE	NA	1	Washington_University_School_of_Medicine	0.61	0	2544	0	2544
TCGA-BT-A0S7-01A-11D-A10R-02	TCGA-BT-A0S7	TCGA-BLCA	s3269	h5123	1	200	1	200	75	MALE	WHITE	Advanced	0	Harvard_Medical_School	0.29	1	200	1	200
TCGA-BT-A0YX-01A-11D-A10R-02	TCGA-BT-A0YX	TCGA-BLCA	s2867	h145	1	400	1	326	70	FEMALE	WHITE	Advanced	1	Harvard_Medical_School	0.49	1	400	1	326
TCGA-BT-A20N-01A-11D-A14U-02	TCGA-BT-A20N	TCGA-BLCA	s2697	h5581	1	795	1	795	72	MALE	NA	Advanced	0	Harvard_Medical_School	0.72	1	795	1	795
TCGA-BT-A20O-01A-21D-A14U-02	TCGA-BT-A20O	TCGA-BLCA	s3090	h5290	1	370	1	315	75	MALE	WHITE	Advanced	0	Harvard_Medical_School	0.16	1	370	1	315
TCGA-BT-A20P-01A-11D-A14U-02	TCGA-BT-A20P	TCGA-BLCA	s3272	h2491	1	544	0	544	81	FEMALE	WHITE	Advanced	0	Harvard_Medical_School	0.93	1	544	0	544
TCGA-BT-A20Q-01A-11D-A14U-02	TCGA-BT-A20Q	TCGA-BLCA	s3083	h5534	1	593	1	593	73	MALE	WHITE	Advanced	0	Harvard_Medical_School	0.68	1	593	1	593
TCGA-BT-A20R-01A-12D-A16N-02	TCGA-BT-A20R	TCGA-BLCA	s2696	h3118	1	154	0	154	79	FEMALE	WHITE	Advanced	0	Harvard_Medical_School	0.46	1	154	0	154
TCGA-BT-A20T-01A-11D-A14U-02	TCGA-BT-A20T	TCGA-BLCA	s2871	h4027	1	453	1	314	63	MALE	WHITE	Advanced	0	Harvard_Medical_School	0.75	1	453	1	314
TCGA-BT-A20U-01A-11D-A14U-02	TCGA-BT-A20U	TCGA-BLCA	s3270	h4791	1	455	0	455	70	FEMALE	WHITE	Advanced	0	Harvard_Medical_School	0.5	1	455	0	455
TCGA-BT-A20V-01A-11D-A14W-08	TCGA-BT-A20V	TCGA-BLCA	s3252	h843	1	154	0	154	59	FEMALE	NO-WHITE	Advanced	0	Broad_Institute_of_MIT_and_Harvard	0.66	1	154	0	154
TCGA-BT-A20W-01A-21D-A14U-02	TCGA-BT-A20W	TCGA-BLCA	s3085	h902	1	254	0	254	71	MALE	WHITE	Early	0	Harvard_Medical_School	0.72	1	254	0	254
TCGA-BT-A20X-01A-11D-A16N-02	TCGA-BT-A20X	TCGA-BLCA	s2692	h2314	1	251	1	251	56	MALE	WHITE	Advanced	0	Harvard_Medical_School	0.37	1	251	1	251
TCGA-BT-A2LA-01A-11D-A18F-08/TCGA-BT-A2LA-01A-11D-A18D-02	TCGA-BT-A2LA	TCGA-BLCA	s2851	h3846	0	522	0	522	54	MALE	WHITE	Advanced	0	Broad_Institute_of_MIT_and_Harvard	0.95	0	522	0	522
TCGA-BT-A2LB-01A-11D-A18D-02	TCGA-BT-A2LB	TCGA-BLCA	s3087	h150	1	492	0	492	73	FEMALE	WHITE	Advanced	0	Harvard_Medical_School	0.5	1	492	0	492
TCGA-BT-A2LD-01A-12D-A210-26	TCGA-BT-A2LD	TCGA-BLCA	s3089	h1205	1	623	1	555	78	FEMALE	WHITE	Advanced	0	MD_Anderson_Institute_for_Applied_Cancer_Science	0.59	1	623	1	555
TCGA-BT-A3PH-01A-11D-A21Z-08	TCGA-BT-A3PH	TCGA-BLCA	s3254	h4407	1	142	1	142	76	MALE	WHITE	Advanced	1	Broad_Institute_of_MIT_and_Harvard	0.83	1	142	1	142
TCGA-BT-A3PJ-01A-21D-A21Z-08	TCGA-BT-A3PJ	TCGA-BLCA	s3071	h687	0	789	0	789	76	MALE	WHITE	Advanced	1	Broad_Institute_of_MIT_and_Harvard	0.51	0	789	0	789
TCGA-BT-A3PK-01A-21D-A221-26	TCGA-BT-A3PK	TCGA-BLCA	s2858	h4890	1	303	1	303	80	MALE	WHITE	Early	1	MD_Anderson_Institute_for_Applied_Cancer_Science	0.28	1	303	1	303
TCGA-BW-A5NO-01A-11D-A27I-10	TCGA-BW-A5NO	TCGA-LIHC	s16580	h2325	0	20	0	20	50	MALE	NO-WHITE	Advanced	1	Baylor_College_of_Medicine	0.71	0	20	0	20
TCGA-BW-A5NP-01A-11D-A27I-10	TCGA-BW-A5NP	TCGA-LIHC	s16972	h5099	0	0	1	102	26	FEMALE	WHITE	Advanced	1	Baylor_College_of_Medicine	NA	0	0	1	102
TCGA-BW-A5NQ-01A-11D-A27I-10	TCGA-BW-A5NQ	TCGA-LIHC	s16848	h4355	0	0	0	0	63	MALE	WHITE	Early	NA	Baylor_College_of_Medicine	0.37	0	0	0	0
TCGA-C4-A0F0-01A-12D-A10R-02	TCGA-C4-A0F0	TCGA-BLCA	s2862	h2706	0	59	0	59	60	MALE	NA	Early	NA	Harvard_Medical_School	0.39	0	59	0	59
TCGA-C4-A0F6-01A-11D-A10R-02	TCGA-C4-A0F6	TCGA-BLCA	s3084	h877	0	700	0	700	82	FEMALE	NA	Advanced	NA	Harvard_Medical_School	0.68	0	700	0	700
TCGA-C4-A0F7-01A-11D-A10S-08	TCGA-C4-A0F7	TCGA-BLCA	NA	h426	1	62	1	62	77	MALE	NA	Advanced	NA	NA	NA	1	62	1	62
TCGA-C5-A0TN-01A-21D-A200-09	TCGA-C5-A0TN	TCGA-CESC	s1165	h3652	1	348	1	62	21	FEMALE	NO-WHITE	NA	1	Washington_University_School_of_Medicine	0.89	1	348	1	62
TCGA-C5-A1BF-01B-11D-A200-09	TCGA-C5-A1BF	TCGA-CESC	s1169	h3671	1	570	1	93	46	FEMALE	WHITE	NA	1	Washington_University_School_of_Medicine	0.75	1	570	1	93
TCGA-C5-A1BJ-01A-11D-A200-09	TCGA-C5-A1BJ	TCGA-CESC	s1344	h5504	0	4385	0	4385	34	FEMALE	WHITE	NA	1	Washington_University_School_of_Medicine	0.4	0	4385	0	4385
TCGA-C5-A1BN-01B-11D-A200-09	TCGA-C5-A1BN	TCGA-CESC	s1510	h4735	1	166	1	166	26	FEMALE	WHITE	NA	1	Washington_University_School_of_Medicine	0.79	1	166	1	166
TCGA-C5-A1BQ-01C-11D-A20X-26	TCGA-C5-A1BQ	TCGA-CESC	s1170	h4033	1	604	0	604	65	FEMALE	WHITE	NA	1	MD_Anderson_Institute_for_Applied_Cancer_Science	0.71	1	604	0	604
TCGA-C5-A1M8-01A-21D-A200-09	TCGA-C5-A1M8	TCGA-CESC	s1167	h1639	0	919	0	919	43	FEMALE	WHITE	NA	1	Washington_University_School_of_Medicine	0.96	0	919	0	919
TCGA-C5-A1M9-01A-11D-A200-09	TCGA-C5-A1M9	TCGA-CESC	s1346	h5585	1	1065	1	555	46	FEMALE	WHITE	NA	1	Washington_University_School_of_Medicine	0.81	1	1065	1	555
TCGA-C5-A1MI-01A-11D-A200-09	TCGA-C5-A1MI	TCGA-CESC	s1508	h5342	1	1083	1	805	50	FEMALE	WHITE	NA	1	Washington_University_School_of_Medicine	0.67	1	1083	1	805
TCGA-C5-A1ML-01A-11D-A200-09	TCGA-C5-A1ML	TCGA-CESC	s1355	h700	1	636	1	636	49	FEMALE	WHITE	NA	1	Washington_University_School_of_Medicine	0.79	1	636	1	636
TCGA-C5-A1MQ-01A-11D-A200-09	TCGA-C5-A1MQ	TCGA-CESC	s1163	h4436	0	1031	0	1031	35	FEMALE	WHITE	NA	1	Washington_University_School_of_Medicine	NA	0	1031	0	1031
TCGA-C5-A2LS-01A-22D-A232-26	TCGA-C5-A2LS	TCGA-CESC	s1356	NA	0	1345	0	1345	37	FEMALE	WHITE	NA	0	MD_Anderson_Institute_for_Applied_Cancer_Science	0.71	0	1345	0	1345
TCGA-C5-A2LT-01A-11D-A18J-09	TCGA-C5-A2LT	TCGA-CESC	s1512	h4029	0	2226	0	2226	38	FEMALE	WHITE	NA	1	Washington_University_School_of_Medicine	0.44	0	2226	0	2226
TCGA-C5-A2LV-01A-11D-A18J-09	TCGA-C5-A2LV	TCGA-CESC	s1354	h2786	0	2234	0	2234	36	FEMALE	NO-WHITE	NA	0	Washington_University_School_of_Medicine	0.76	0	2234	0	2234
TCGA-C5-A2LX-01A-11D-A18I-02	TCGA-C5-A2LX	TCGA-CESC	s1175	h5274	0	2526	0	2526	54	FEMALE	WHITE	NA	1	Harvard_Medical_School	0.61	0	2526	0	2526
TCGA-C5-A2LY-01A-31D-A18J-09	TCGA-C5-A2LY	TCGA-CESC	NA	h2815	0	2383	0	2383	30	FEMALE	WHITE	NA	1	NA	0.63	0	2383	0	2383
TCGA-C5-A2LZ-01A-11D-A20X-26	TCGA-C5-A2LZ	TCGA-CESC	s1173	h1383	1	3046	1	2893	65	FEMALE	WHITE	NA	1	MD_Anderson_Institute_for_Applied_Cancer_Science	0.68	1	3046	1	2893
TCGA-C5-A2M1-01A-11D-A18I-02	TCGA-C5-A2M1	TCGA-CESC	s1518	h2482	0	1169	0	1169	37	FEMALE	WHITE	NA	0	Harvard_Medical_School	0.71	0	1169	0	1169
TCGA-C5-A3HD-01B-11D-A20X-26	TCGA-C5-A3HD	TCGA-CESC	s1171	h4376	0	1582	0	1582	51	FEMALE	WHITE	NA	1	MD_Anderson_Institute_for_Applied_Cancer_Science	0.91	0	1582	0	1582
TCGA-C5-A3HE-01A-21D-A232-26	TCGA-C5-A3HE	TCGA-CESC	s1514	NA	0	548	1	252	44	FEMALE	WHITE	NA	0	MD_Anderson_Institute_for_Applied_Cancer_Science	0.39	0	548	1	252
TCGA-C5-A3HF-01A-11D-A20X-26	TCGA-C5-A3HF	TCGA-CESC	s1358	h605	1	543	1	450	24	FEMALE	WHITE	NA	1	MD_Anderson_Institute_for_Applied_Cancer_Science	0.42	1	543	1	450
TCGA-C5-A3HL-01A-11D-A20X-26	TCGA-C5-A3HL	TCGA-CESC	s1516	h1643	0	621	0	621	76	FEMALE	WHITE	NA	1	MD_Anderson_Institute_for_Applied_Cancer_Science	0.66	0	621	0	621
TCGA-C8-A12L-01A-11D-A19H-09	TCGA-C8-A12L	TCGA-BRCA	s5945	h5049	0	363	0	363	67	FEMALE	NO-WHITE	Early	0	Washington_University_School_of_Medicine	0.54	0	363	0	363
TCGA-C8-A12Q-01A-11D-A19H-09	TCGA-C8-A12Q	TCGA-BRCA	s6108	h3080	1	385	1	385	78	FEMALE	NO-WHITE	Advanced	0	Washington_University_School_of_Medicine	0.51	1	385	1	385
TCGA-C8-A130-01A-31D-A19H-09	TCGA-C8-A130	TCGA-BRCA	s6751	h4259	0	370	0	370	52	FEMALE	NO-WHITE	Advanced	0	Washington_University_School_of_Medicine	0.56	0	370	0	370
TCGA-CA-5256-01A-01D-1405-02	TCGA-CA-5256	TCGA-COAD	s13544	h5587	0	379	0	379	54	FEMALE	NO-WHITE	Early	0	Harvard_Medical_School	0.66	0	379	0	379
TCGA-CA-6717-01A-11D-1835-10	TCGA-CA-6717	TCGA-COAD	s13038	h4895	0	388	0	388	57	MALE	NO-WHITE	Early	0	Baylor_College_of_Medicine	NA	0	388	0	388
TCGA-CA-6718-01A-11D-1835-10	TCGA-CA-6718	TCGA-COAD	s13037	h4919	1	306	1	207	46	MALE	NO-WHITE	Early	0	Baylor_College_of_Medicine	0.48	1	306	1	207
TCGA-CC-5260-01A-01D-A12Z-10	TCGA-CC-5260	TCGA-LIHC	s16581	h1671	1	87	0	87	61	FEMALE	NO-WHITE	Advanced	0	Baylor_College_of_Medicine	0.61	1	87	0	87
TCGA-CC-5261-01A-01D-A12Z-10	TCGA-CC-5261	TCGA-LIHC	s16582	h5083	1	97	0	97	44	MALE	NO-WHITE	Early	0	Baylor_College_of_Medicine	0.49	1	97	0	97
TCGA-CC-5262-01A-01D-A21X-10	TCGA-CC-5262	TCGA-LIHC	s16851	h1098	1	103	0	103	67	MALE	NO-WHITE	Advanced	0	Baylor_College_of_Medicine	0.39	1	103	0	103
TCGA-CC-A1HT-01A-11D-A12Z-10	TCGA-CC-A1HT	TCGA-LIHC	s16850	h3874	1	101	0	101	50	MALE	NO-WHITE	Advanced	0	Baylor_College_of_Medicine	0.21	1	101	0	101
TCGA-CD-5798-01A-11D-1598-02	TCGA-CD-5798	TCGA-STAD	s15455	h2895	0	408	0	408	82	MALE	NO-WHITE	Early	0	Harvard_Medical_School	0.19	0	408	0	408
TCGA-CD-5799-01A-11D-1598-02	TCGA-CD-5799	TCGA-STAD	s14633	h4218	0	396	0	396	45	MALE	NO-WHITE	Early	0	Harvard_Medical_School	0.63	0	396	0	396
TCGA-CD-5800-01A-11D-1598-02	TCGA-CD-5800	TCGA-STAD	s14753	h5482	0	400	0	400	51	FEMALE	NO-WHITE	Early	0	Harvard_Medical_School	0.47	0	400	0	400
TCGA-CD-5801-01A-11D-1598-02	TCGA-CD-5801	TCGA-STAD	s15317	h3549	1	401	1	401	69	MALE	NO-WHITE	Advanced	0	Harvard_Medical_School	0.31	1	401	1	401
TCGA-CD-5802-01A-11D-1598-02	TCGA-CD-5802	TCGA-STAD	s14477	h5176	0	406	0	406	58	MALE	NO-WHITE	Early	1	Harvard_Medical_School	0.46	0	406	0	406
TCGA-CD-5803-01A-11D-1598-02	TCGA-CD-5803	TCGA-STAD	s15118	h1748	1	341	1	300	78	FEMALE	NO-WHITE	Early	1	Harvard_Medical_School	0.27	1	341	1	300
TCGA-CD-5813-01A-11D-1598-02	TCGA-CD-5813	TCGA-STAD	s14408	h2790	1	377	1	315	60	MALE	NO-WHITE	Early	1	Harvard_Medical_School	NA	1	377	1	315
TCGA-CD-8529-01A-11D-2340-08	TCGA-CD-8529	TCGA-STAD	s14958	h1049	0	374	0	374	65	MALE	NO-WHITE	Advanced	1	Broad_Institute_of_MIT_and_Harvard	0.99	0	374	0	374
TCGA-CE-A13K-01A-11D-A10R-02	TCGA-CE-A13K	TCGA-THCA	s12632	h1413	0	385	0	385	30	FEMALE	NO-WHITE	Early	0	Harvard_Medical_School	0.8	0	385	0	385
TCGA-CE-A27D-01A-11D-A16N-02	TCGA-CE-A27D	TCGA-THCA	s12362	h362	0	374	0	374	28	FEMALE	NO-WHITE	Early	0	Harvard_Medical_School	0.54	0	374	0	374
TCGA-CE-A3MD-01A-11D-A85F-36	TCGA-CE-A3MD	TCGA-THCA	NA	h4725	0	389	0	389	31	MALE	NO-WHITE	Early	0	NA	0.8	0	389	0	389
TCGA-CE-A3ME-01A-11D-A85F-36	TCGA-CE-A3ME	TCGA-THCA	NA	h328	0	379	0	379	51	FEMALE	NO-WHITE	Early	0	NA	0.6	0	379	0	379
TCGA-CE-A481-01A-21D-A85F-36	TCGA-CE-A481	TCGA-THCA	NA	h2882	0	346	0	346	41	FEMALE	NO-WHITE	Early	0	NA	NA	0	346	0	346
TCGA-CE-A482-01A-11D-A85F-36	TCGA-CE-A482	TCGA-THCA	NA	h4494	0	325	0	325	27	FEMALE	NO-WHITE	Early	1	NA	0.55	0	325	0	325
TCGA-CE-A483-01A-11D-A85F-36	TCGA-CE-A483	TCGA-THCA	NA	h383	0	457	0	457	34	FEMALE	NO-WHITE	Early	1	NA	0.67	0	457	0	457
TCGA-CE-A484-01A-11D-A85F-36	TCGA-CE-A484	TCGA-THCA	NA	h3827	0	378	0	378	37	FEMALE	NO-WHITE	Early	1	NA	0.91	0	378	0	378
TCGA-CE-A485-01A-11D-A85F-36	TCGA-CE-A485	TCGA-THCA	NA	h884	0	385	0	385	32	MALE	NO-WHITE	Early	1	NA	0.93	0	385	0	385
TCGA-CF-A1HR-01A-11D-A13U-02	TCGA-CF-A1HR	TCGA-BLCA	s2872	h1449	0	389	1	294	62	MALE	NO-WHITE	Advanced	0	Harvard_Medical_School	0.4	0	389	1	294
TCGA-CF-A1HS-01A-11D-A13U-02	TCGA-CF-A1HS	TCGA-BLCA	s2875	h1609	0	382	1	133	75	FEMALE	NO-WHITE	Advanced	0	Harvard_Medical_School	0.54	0	382	1	133
TCGA-CF-A27C-01A-11D-A16N-02	TCGA-CF-A27C	TCGA-BLCA	s2873	h2674	0	425	0	425	52	MALE	NO-WHITE	Advanced	1	Harvard_Medical_School	0.98	0	425	0	425
TCGA-CF-A3MF-01A-12D-A21A-08	TCGA-CF-A3MF	TCGA-BLCA	s2683	h3289	0	383	0	383	34	MALE	NO-WHITE	Advanced	1	Broad_Institute_of_MIT_and_Harvard	0.78	0	383	0	383
TCGA-CF-A3MG-01A-11D-A210-26	TCGA-CF-A3MG	TCGA-BLCA	s3095	h28	0	369	0	369	48	MALE	NO-WHITE	Early	0	MD_Anderson_Institute_for_Applied_Cancer_Science	0.8	0	369	0	369
TCGA-CF-A3MH-01A-11D-A210-26	TCGA-CF-A3MH	TCGA-BLCA	s2874	h637	0	398	0	398	75	MALE	NO-WHITE	Early	1	MD_Anderson_Institute_for_Applied_Cancer_Science	0.87	0	398	0	398
TCGA-CF-A3MI-01A-11D-A210-26	TCGA-CF-A3MI	TCGA-BLCA	s3273	h1722	0	370	0	370	62	MALE	NO-WHITE	Early	0	MD_Anderson_Institute_for_Applied_Cancer_Science	0.79	0	370	0	370
TCGA-CG-4300-01A-01D-1154-02	TCGA-CG-4300	TCGA-STAD	s14754	h1116	1	609	0	609	79	MALE	NA	Advanced	NA	Harvard_Medical_School	NA	1	609	0	609
TCGA-CG-4301-01A-01D-A326-26	TCGA-CG-4301	TCGA-STAD	s15456	h1230	0	92	0	92	75	FEMALE	NA	Advanced	NA	MD_Anderson_Institute_for_Applied_Cancer_Science	0.42	0	92	0	92
TCGA-CG-4304-01A-01D-A326-26	TCGA-CG-4304	TCGA-STAD	s14549	h5195	0	#N/A	0	#N/A	84	MALE	NA	Early	NA	MD_Anderson_Institute_for_Applied_Cancer_Science	0.58	0	NA	0	NA
TCGA-CG-4305-01A-01D-1154-02	TCGA-CG-4305	TCGA-STAD	s14981	h578	0	485	1	457	69	MALE	NA	Early	0	Harvard_Medical_School	0.39	0	485	1	457
TCGA-CG-4306-01A-01D-1154-02	TCGA-CG-4306	TCGA-STAD	s14827	h2716	1	31	0	31	90	MALE	NA	Advanced	NA	Harvard_Medical_School	0.51	1	31	0	31
TCGA-CG-4436-01A-01D-1154-02	TCGA-CG-4436	TCGA-STAD	s14980	h3051	0	243	0	243	57	MALE	NA	Early	0	Harvard_Medical_School	0.64	0	243	0	243
TCGA-CG-4437-01A-01D-1798-02	TCGA-CG-4437	TCGA-STAD	s14553	h4092	0	245	0	245	83	MALE	NA	Early	0	Harvard_Medical_School	0.37	0	245	0	245
TCGA-CG-4440-01A-01D-A326-26	TCGA-CG-4440	TCGA-STAD	s15397	h4893	1	122	0	122	68	FEMALE	NA	Advanced	NA	MD_Anderson_Institute_for_Applied_Cancer_Science	0.5	1	122	0	122
TCGA-CG-4441-01A-01D-1798-02	TCGA-CG-4441	TCGA-STAD	s14699	h4081	1	426	0	426	83	MALE	NA	Advanced	NA	Harvard_Medical_School	0.63	1	426	0	426
TCGA-CG-4442-01A-01D-1154-02	TCGA-CG-4442	TCGA-STAD	s14635	h67	0	0	0	0	85	MALE	NA	Early	NA	Harvard_Medical_School	0.73	0	0	0	0
TCGA-CG-4443-01A-01D-1154-02	TCGA-CG-4443	TCGA-STAD	s15245	h3977	0	912	0	912	68	MALE	NA	Early	NA	Harvard_Medical_School	0.87	0	912	0	912
TCGA-CG-4444-01A-01D-A326-26	TCGA-CG-4444	TCGA-STAD	s15192	h5539	0	1431	0	1431	76	MALE	NA	Advanced	1	MD_Anderson_Institute_for_Applied_Cancer_Science	0.49	0	1431	0	1431
TCGA-CG-4449-01A-01D-A326-26	TCGA-CG-4449	TCGA-STAD	s15123	h3765	0	580	1	336	81	MALE	NA	Early	0	MD_Anderson_Institute_for_Applied_Cancer_Science	0.61	0	580	1	336
TCGA-CG-4455-01A-01D-1154-02	TCGA-CG-4455	TCGA-STAD	s14978	h953	0	366	0	366	72	MALE	NA	Early	0	Harvard_Medical_School	0.33	0	366	0	366
TCGA-CG-4460-01A-01D-1154-02	TCGA-CG-4460	TCGA-STAD	s15396	h3684	1	669	1	487	66	FEMALE	NA	Advanced	0	Harvard_Medical_School	0.62	1	669	1	487
TCGA-CG-4462-01A-01D-1154-02	TCGA-CG-4462	TCGA-STAD	s14700	h3558	1	0	1	0	72	FEMALE	NA	Advanced	NA	Harvard_Medical_School	0.22	1	0	1	0
TCGA-CG-4465-01A-01D-1154-02	TCGA-CG-4465	TCGA-STAD	s14826	h5707	1	274	0	274	69	FEMALE	NA	Advanced	NA	Harvard_Medical_School	0.67	1	274	0	274
TCGA-CG-4466-01A-01D-1154-02	TCGA-CG-4466	TCGA-STAD	s14987	h1029	0	577	0	577	81	FEMALE	NA	Early	0	Harvard_Medical_School	0.79	0	577	0	577
TCGA-CG-4469-01A-01D-1154-02	TCGA-CG-4469	TCGA-STAD	s14831	h2512	1	215	0	215	70	MALE	NA	Advanced	NA	Harvard_Medical_School	0.82	1	215	0	215
TCGA-CG-4472-01A-01D-1154-02	TCGA-CG-4472	TCGA-STAD	s15457	h2409	0	365	1	122	49	MALE	NA	Advanced	0	Harvard_Medical_School	0.5	0	365	1	122
TCGA-CG-4474-01A-02D-1154-02	TCGA-CG-4474	TCGA-STAD	s15326	h5463	0	0	0	0	67	FEMALE	NA	Advanced	NA	Harvard_Medical_School	0.4	0	0	0	0
TCGA-CG-4475-01A-01D-1154-02	TCGA-CG-4475	TCGA-STAD	s14639	h3662	0	699	0	699	76	MALE	NA	Early	0	Harvard_Medical_School	0.43	0	699	0	699
TCGA-CG-4476-01A-01D-1154-02	TCGA-CG-4476	TCGA-STAD	s14554	h3471	0	0	0	0	69	MALE	NA	Advanced	NA	Harvard_Medical_School	0.28	0	0	0	0
TCGA-CG-4477-01A-01D-1154-02	TCGA-CG-4477	TCGA-STAD	s14764	h795	0	942	1	365	58	FEMALE	NA	Early	1	Harvard_Medical_School	0.49	0	942	1	365
TCGA-CG-5717-01A-11D-1598-02	TCGA-CG-5717	TCGA-STAD	s14488	h5597	1	212	1	120	58	MALE	NA	Early	0	Harvard_Medical_School	0.23	1	212	1	120
TCGA-CG-5718-01A-11D-1598-02	TCGA-CG-5718	TCGA-STAD	s14903	h478	1	1095	0	1095	78	FEMALE	NA	Early	0	Harvard_Medical_School	0.58	1	1095	0	1095
TCGA-CG-5719-01A-11D-1598-02	TCGA-CG-5719	TCGA-STAD	s15247	h3247	0	31	0	31	54	FEMALE	NA	Advanced	NA	Harvard_Medical_School	0.43	0	31	0	31
TCGA-CG-5720-01A-11D-1598-02	TCGA-CG-5720	TCGA-STAD	s14984	h482	1	30	0	30	71	MALE	NA	Early	NA	Harvard_Medical_School	0.63	1	30	0	30
TCGA-CG-5721-01A-11D-1598-02	TCGA-CG-5721	TCGA-STAD	s14555	h1330	0	183	0	183	58	MALE	NA	Advanced	0	Harvard_Medical_School	0.49	0	183	0	183
TCGA-CG-5722-01A-21D-1598-02	TCGA-CG-5722	TCGA-STAD	s14642	h1588	0	30	0	30	67	FEMALE	NA	Advanced	NA	Harvard_Medical_School	0.25	0	30	0	30
TCGA-CG-5723-01A-11D-1598-02	TCGA-CG-5723	TCGA-STAD	s14417	h144	0	3196	0	3196	83	MALE	NA	Early	0	Harvard_Medical_School	0.47	0	3196	0	3196
TCGA-CG-5724-01A-11D-1598-02	TCGA-CG-5724	TCGA-STAD	s15248	h2115	1	366	1	122	59	MALE	NA	Advanced	0	Harvard_Medical_School	0.65	1	366	1	122
TCGA-CG-5725-01A-11D-1598-02	TCGA-CG-5725	TCGA-STAD	s15129	h5069	1	457	1	153	72	MALE	NA	Early	0	Harvard_Medical_School	0.91	1	457	1	153
TCGA-CG-5726-01A-11D-1598-02	TCGA-CG-5726	TCGA-STAD	s15130	h4040	1	881	0	881	73	MALE	NA	Early	NA	Harvard_Medical_School	0.9	1	881	0	881
TCGA-CG-5727-01A-11D-1598-02	TCGA-CG-5727	TCGA-STAD	s15327	h87	0	2405	0	2405	66	MALE	NA	Early	0	Harvard_Medical_School	0.49	0	2405	0	2405
TCGA-CG-5728-01A-11D-1598-02	TCGA-CG-5728	TCGA-STAD	s14418	h973	0	1980	0	1980	88	FEMALE	NA	Early	NA	Harvard_Medical_School	0.42	0	1980	0	1980
TCGA-CG-5730-01A-11D-1598-02	TCGA-CG-5730	TCGA-STAD	s14765	h5072	0	122	0	122	80	FEMALE	NA	Advanced	NA	Harvard_Medical_School	0.74	0	122	0	122
TCGA-CG-5732-01A-11D-1598-02	TCGA-CG-5732	TCGA-STAD	s14491	h2377	1	2100	1	1949	66	MALE	NA	Advanced	0	Harvard_Medical_School	0.58	1	2100	1	1949
TCGA-CG-5733-01A-11D-1598-02	TCGA-CG-5733	TCGA-STAD	s14492	h966	1	641	1	427	83	FEMALE	NA	Advanced	0	Harvard_Medical_School	0.6	1	641	1	427
TCGA-CG-5734-01A-11D-1598-02	TCGA-CG-5734	TCGA-STAD	s14990	h3737	1	243	0	243	68	MALE	NA	Advanced	NA	Harvard_Medical_School	0.19	1	243	0	243
TCGA-CH-5741-01A-11D-1572-02	TCGA-CH-5741	TCGA-PRAD	NA	h2047	0	395	0	395	56	MALE	WHITE	NA	1	NA	0.82	0	395	0	395
TCGA-CH-5743-01A-21D-1572-02	TCGA-CH-5743	TCGA-PRAD	s3588	h4644	0	425	1	425	66	MALE	WHITE	NA	1	Harvard_Medical_School	NA	0	425	1	425
TCGA-CH-5744-01A-11D-1572-02	TCGA-CH-5744	TCGA-PRAD	s3771	h1472	0	60	0	60	64	MALE	WHITE	NA	NA	Harvard_Medical_School	0.59	0	60	0	60
TCGA-CH-5745-01A-11D-1572-02	TCGA-CH-5745	TCGA-PRAD	s3770	h3039	0	91	0	91	68	MALE	WHITE	NA	NA	Harvard_Medical_School	NA	0	91	0	91
TCGA-CH-5746-01A-11D-1572-02	TCGA-CH-5746	TCGA-PRAD	s3930	h2830	0	731	0	731	57	MALE	WHITE	NA	1	Harvard_Medical_School	0.31	0	731	0	731
TCGA-CH-5748-01A-11D-1572-02	TCGA-CH-5748	TCGA-PRAD	s3413	h5727	0	31	0	31	64	MALE	WHITE	NA	NA	Harvard_Medical_School	0.24	0	31	0	31
TCGA-CH-5750-01A-11D-1572-02	TCGA-CH-5750	TCGA-PRAD	s3591	h1688	0	396	0	396	72	MALE	WHITE	NA	0	Harvard_Medical_School	0.75	0	396	0	396
TCGA-CH-5751-01A-11D-1572-02	TCGA-CH-5751	TCGA-PRAD	s3425	h660	0	1065	1	365	68	MALE	WHITE	NA	1	Harvard_Medical_School	0.54	0	1065	1	365
TCGA-CH-5752-01A-11D-1572-02	TCGA-CH-5752	TCGA-PRAD	s3427	h13	0	943	0	943	66	MALE	WHITE	NA	1	Harvard_Medical_School	0.79	0	943	0	943
TCGA-CH-5753-01A-11D-1572-02	TCGA-CH-5753	TCGA-PRAD	s3592	h4903	0	31	0	31	70	MALE	WHITE	NA	NA	Harvard_Medical_School	0.83	0	31	0	31
TCGA-CH-5754-01A-11D-1572-02	TCGA-CH-5754	TCGA-PRAD	s3596	h3269	0	62	0	62	65	MALE	WHITE	NA	NA	Harvard_Medical_School	0.63	0	62	0	62
TCGA-CH-5761-01A-11D-1572-02	TCGA-CH-5761	TCGA-PRAD	s3593	h3293	0	28	0	28	61	MALE	WHITE	NA	NA	Harvard_Medical_School	0.7	0	28	0	28
TCGA-CH-5762-01A-11D-1572-02	TCGA-CH-5762	TCGA-PRAD	NA	h1184	0	1339	0	1339	60	MALE	WHITE	NA	1	NA	0.34	0	1339	0	1339
TCGA-CH-5763-01A-11D-1572-02	TCGA-CH-5763	TCGA-PRAD	s4126	h3555	0	365	0	365	66	MALE	WHITE	NA	0	Harvard_Medical_School	NA	0	365	0	365
TCGA-CH-5764-01A-21D-1572-02	TCGA-CH-5764	TCGA-PRAD	s3777	h3455	0	31	0	31	66	MALE	WHITE	NA	NA	Harvard_Medical_School	0.51	0	31	0	31
TCGA-CH-5765-01A-11D-1572-02	TCGA-CH-5765	TCGA-PRAD	s3428	h3839	0	700	0	700	55	MALE	WHITE	NA	0	Harvard_Medical_School	0.75	0	700	0	700
TCGA-CH-5766-01A-11D-1572-02	TCGA-CH-5766	TCGA-PRAD	NA	h2725	0	31	0	31	55	MALE	WHITE	NA	NA	NA	0.55	0	31	0	31
TCGA-CH-5767-01A-11D-1784-02	TCGA-CH-5767	TCGA-PRAD	s4129	h5630	0	458	0	458	66	MALE	WHITE	NA	0	Harvard_Medical_School	0.83	0	458	0	458
TCGA-CH-5768-01A-11D-1572-02	TCGA-CH-5768	TCGA-PRAD	s3420	h4035	0	731	0	731	72	MALE	WHITE	NA	0	Harvard_Medical_School	0.72	0	731	0	731
TCGA-CH-5769-01A-11D-1572-02	TCGA-CH-5769	TCGA-PRAD	s3424	h3194	0	62	0	62	48	MALE	WHITE	NA	NA	Harvard_Medical_School	0.61	0	62	0	62
TCGA-CH-5771-01A-21D-1572-02	TCGA-CH-5771	TCGA-PRAD	s3931	h2107	0	396	0	396	63	MALE	WHITE	NA	0	Harvard_Medical_School	NA	0	396	0	396
TCGA-CH-5772-01A-11D-1572-02	TCGA-CH-5772	TCGA-PRAD	s4128	h5264	0	486	0	486	63	MALE	WHITE	NA	1	Harvard_Medical_School	0.8	0	486	0	486
TCGA-CH-5788-01A-11D-1572-02	TCGA-CH-5788	TCGA-PRAD	s3595	h3185	0	821	0	821	69	MALE	WHITE	NA	0	Harvard_Medical_School	0.84	0	821	0	821
TCGA-CH-5789-01A-11D-1572-02	TCGA-CH-5789	TCGA-PRAD	s3779	h4131	0	304	0	304	61	MALE	WHITE	NA	0	Harvard_Medical_School	1	0	304	0	304
TCGA-CH-5790-01A-11D-1572-02	TCGA-CH-5790	TCGA-PRAD	s3936	h4707	0	974	0	974	64	MALE	WHITE	NA	0	Harvard_Medical_School	0.81	0	974	0	974
TCGA-CH-5791-01A-11D-1572-02	TCGA-CH-5791	TCGA-PRAD	s3417	h5225	0	1004	1	396	72	MALE	WHITE	NA	1	Harvard_Medical_School	0.66	0	1004	1	396
TCGA-CH-5792-01A-11D-1572-02	TCGA-CH-5792	TCGA-PRAD	s3933	h2865	0	91	0	91	57	MALE	WHITE	NA	NA	Harvard_Medical_School	0.38	0	91	0	91
TCGA-CH-5794-01A-11D-1572-02	TCGA-CH-5794	TCGA-PRAD	s3775	h4457	0	882	0	882	65	MALE	WHITE	NA	0	Harvard_Medical_School	0.57	0	882	0	882
TCGA-CJ-4639-01A-01D-2095-10	TCGA-CJ-4639	TCGA-KIRC	s9168	h5261	0	3229	0	3229	49	FEMALE	WHITE	Early	0	Baylor_College_of_Medicine	0.59	0	3229	0	3229
TCGA-CJ-4870-01A-01D-2098-10	TCGA-CJ-4870	TCGA-KIRC	s9566	h140	0	1498	0	1498	58	FEMALE	NO-WHITE	Advanced	NA	Baylor_College_of_Medicine	NA	0	1498	0	1498
TCGA-CJ-4878-01A-01D-2098-10	TCGA-CJ-4878	TCGA-KIRC	s9567	h3999	0	2186	0	2186	71	FEMALE	WHITE	Advanced	1	Baylor_College_of_Medicine	0.78	0	2186	0	2186
TCGA-CJ-4885-01A-01D-2098-10	TCGA-CJ-4885	TCGA-KIRC	s9171	h552	0	3451	1	2041	64	MALE	WHITE	Advanced	1	Baylor_College_of_Medicine	0.77	0	3451	1	2041
TCGA-CJ-4899-01A-01D-2100-10	TCGA-CJ-4899	TCGA-KIRC	s9568	h4414	0	1528	0	1528	42	MALE	NO-WHITE	Early	1	Baylor_College_of_Medicine	0.4	0	1528	0	1528
TCGA-CJ-4918-01A-01D-2101-10	TCGA-CJ-4918	TCGA-KIRC	s9305	h2243	1	93	1	33	64	MALE	WHITE	Advanced	1	Baylor_College_of_Medicine	0.36	1	93	1	33
TCGA-CJ-5681-01A-11D-1534-10	TCGA-CJ-5681	TCGA-KIRC	s9170	h5209	1	552	1	17	44	FEMALE	WHITE	Advanced	1	Baylor_College_of_Medicine	0.84	1	552	1	17
TCGA-CJ-5682-01A-11D-2103-10	TCGA-CJ-5682	TCGA-KIRC	s9450	h3608	0	3736	1	55	60	MALE	WHITE	Advanced	1	Baylor_College_of_Medicine	0.65	0	3736	1	55
TCGA-CJ-6033-01A-11D-2104-10	TCGA-CJ-6033	TCGA-KIRC	s9169	h3611	1	224	1	144	54	FEMALE	WHITE	Advanced	1	Baylor_College_of_Medicine	0.59	1	224	1	144
TCGA-CK-4951-01A-01D-1405-02	TCGA-CK-4951	TCGA-COAD	s13040	h109	1	2134	1	480	79	FEMALE	WHITE	Early	0	Harvard_Medical_School	0.6	1	2134	1	480
TCGA-CM-4744-01A-01D-1405-02	TCGA-CM-4744	TCGA-COAD	s13689	h5656	0	609	0	609	69	MALE	WHITE	Early	0	Harvard_Medical_School	0.6	0	609	0	609
TCGA-CM-4746-01A-01D-1405-02	TCGA-CM-4746	TCGA-COAD	s12892	h3747	0	1126	0	1126	61	MALE	NO-WHITE	Early	0	Harvard_Medical_School	0.81	0	1126	0	1126
TCGA-CM-4747-01A-01D-1405-02	TCGA-CM-4747	TCGA-COAD	s13217	h2098	0	761	0	761	47	MALE	WHITE	Advanced	0	Harvard_Medical_School	0.59	0	761	0	761
TCGA-CM-4748-01A-01D-1405-02	TCGA-CM-4748	TCGA-COAD	s13392	h3456	0	792	0	792	53	MALE	WHITE	Advanced	0	Harvard_Medical_School	0.63	0	792	0	792
TCGA-CM-4750-01A-01D-1405-02	TCGA-CM-4750	TCGA-COAD	s12891	h2867	0	244	0	244	34	FEMALE	WHITE	Advanced	0	Harvard_Medical_School	0.67	0	244	0	244
TCGA-CM-4752-01A-01D-1405-02	TCGA-CM-4752	TCGA-COAD	s13219	h5024	0	396	0	396	58	MALE	NO-WHITE	Early	0	Harvard_Medical_School	0.38	0	396	0	396
TCGA-CN-4722-01A-01D-1431-02	TCGA-CN-4722	TCGA-HNSC	s15758	h3444	0	1483	0	1483	61	FEMALE	WHITE	Early	0	Harvard_Medical_School	0.32	0	1483	0	1483
TCGA-CN-4725-01A-01D-1431-02	TCGA-CN-4725	TCGA-HNSC	s15755	h3210	0	1157	0	1157	60	MALE	WHITE	Early	0	Harvard_Medical_School	0.59	0	1157	0	1157
TCGA-CN-4727-01A-01D-1431-02	TCGA-CN-4727	TCGA-HNSC	s15495	h5242	0	1560	0	1560	56	MALE	WHITE	Advanced	1	Harvard_Medical_School	0.47	0	1560	0	1560
TCGA-CN-4729-01A-01D-1431-02	TCGA-CN-4729	TCGA-HNSC	s15620	h3711	0	392	0	392	73	MALE	WHITE	Advanced	0	Harvard_Medical_School	0.29	0	392	0	392
TCGA-CN-4730-01A-01D-1431-02	TCGA-CN-4730	TCGA-HNSC	s15496	h4079	0	817	0	817	62	MALE	WHITE	Advanced	0	Harvard_Medical_School	0.48	0	817	0	817
TCGA-CN-4731-01A-01D-1431-02	TCGA-CN-4731	TCGA-HNSC	s15753	h2474	1	998	1	243	63	FEMALE	WHITE	Advanced	1	Harvard_Medical_School	0.63	1	998	1	243
TCGA-CN-4733-01A-02D-1868-02	TCGA-CN-4733	TCGA-HNSC	s15880	h2183	0	1586	0	1586	61	MALE	WHITE	Advanced	0	Harvard_Medical_School	0.14	0	1586	0	1586
TCGA-CN-4734-01A-01D-1431-02	TCGA-CN-4734	TCGA-HNSC	s15759	h3124	0	1690	0	1690	70	MALE	WHITE	Early	1	Harvard_Medical_School	NA	0	1690	0	1690
TCGA-CN-4735-01A-01D-1431-02	TCGA-CN-4735	TCGA-HNSC	s16032	h4739	0	1737	0	1737	52	MALE	WHITE	Advanced	1	Harvard_Medical_School	0.72	0	1737	0	1737
TCGA-CN-4736-01A-01D-1431-02	TCGA-CN-4736	TCGA-HNSC	s15881	h2084	1	395	1	209	70	FEMALE	WHITE	NA	1	Harvard_Medical_School	0.34	1	395	1	209
TCGA-CN-4737-01A-01D-1431-02	TCGA-CN-4737	TCGA-HNSC	s15754	h4254	0	625	0	625	19	MALE	WHITE	Advanced	1	Harvard_Medical_School	0.51	0	625	0	625
TCGA-CN-4738-01A-02D-1509-02	TCGA-CN-4738	TCGA-HNSC	s16176	h3164	1	436	0	436	53	MALE	WHITE	Advanced	NA	Harvard_Medical_School	0.23	1	436	0	436
TCGA-CN-4739-01A-02D-1509-02	TCGA-CN-4739	TCGA-HNSC	s15888	h4950	1	1394	1	1302	71	MALE	WHITE	Advanced	1	Harvard_Medical_School	0.49	1	1394	1	1302
TCGA-CN-4740-01A-01D-1431-02	TCGA-CN-4740	TCGA-HNSC	s15884	h398	1	839	1	224	79	FEMALE	WHITE	Advanced	1	Harvard_Medical_School	0.24	1	839	1	224
TCGA-CN-4741-01A-01D-1431-02	TCGA-CN-4741	TCGA-HNSC	s15760	h2761	0	2239	1	1716	75	MALE	WHITE	Advanced	1	Harvard_Medical_School	0.64	0	2239	1	1716
TCGA-CN-4742-01A-02D-1509-02	TCGA-CN-4742	TCGA-HNSC	s15892	h3200	1	397	1	397	48	FEMALE	WHITE	Advanced	1	Harvard_Medical_School	0.3	1	397	1	397
TCGA-CN-5355-01A-01D-1431-02	TCGA-CN-5355	TCGA-HNSC	s15501	h3984	0	1278	0	1278	64	MALE	NO-WHITE	Advanced	0	Harvard_Medical_School	0.46	0	1278	0	1278
TCGA-CN-5356-01A-01D-1431-02	TCGA-CN-5356	TCGA-HNSC	s15885	h4691	0	1409	0	1409	56	MALE	WHITE	Advanced	0	Harvard_Medical_School	0.37	0	1409	0	1409
TCGA-CN-5360-01A-01D-1431-02	TCGA-CN-5360	TCGA-HNSC	s15883	h3980	0	2169	0	2169	68	MALE	WHITE	Advanced	1	Harvard_Medical_School	0.53	0	2169	0	2169
TCGA-CN-5361-01A-01D-1431-02	TCGA-CN-5361	TCGA-HNSC	s16184	h5365	1	2120	1	2062	80	MALE	WHITE	Advanced	NA	Harvard_Medical_School	NA	1	2120	1	2062
TCGA-CN-5363-01A-01D-1431-02	TCGA-CN-5363	TCGA-HNSC	s15891	h5113	1	253	1	53	48	MALE	NO-WHITE	Advanced	NA	Harvard_Medical_School	0.51	1	253	1	53
TCGA-CN-5364-01A-01D-1431-02	TCGA-CN-5364	TCGA-HNSC	s15767	h324	1	493	0	493	55	MALE	WHITE	Advanced	1	Harvard_Medical_School	0.43	1	493	0	493
TCGA-CN-5365-01A-01D-2276-10	TCGA-CN-5365	TCGA-HNSC	s16033	h2205	1	351	1	351	38	MALE	WHITE	Advanced	NA	Baylor_College_of_Medicine	1	1	351	1	351
TCGA-CN-5366-01A-01D-1431-02	TCGA-CN-5366	TCGA-HNSC	s15497	h3131	1	360	1	276	51	MALE	WHITE	Advanced	1	Harvard_Medical_School	0.25	1	360	1	276
TCGA-CN-5367-01A-01D-1431-02	TCGA-CN-5367	TCGA-HNSC	s15762	h2937	1	352	0	352	60	FEMALE	WHITE	Advanced	1	Harvard_Medical_School	0.55	1	352	0	352
TCGA-CN-5369-01A-01D-1431-02	TCGA-CN-5369	TCGA-HNSC	s16323	h2902	1	380	0	380	90	FEMALE	WHITE	Advanced	0	Harvard_Medical_School	0.18	1	380	0	380
TCGA-CN-5373-01A-01D-1431-02	TCGA-CN-5373	TCGA-HNSC	s16035	h4777	0	1584	0	1584	55	FEMALE	WHITE	Early	1	Harvard_Medical_School	0.47	0	1584	0	1584
TCGA-CN-5374-01A-01D-2266-10	TCGA-CN-5374	TCGA-HNSC	s15768	h4329	1	1732	1	1369	56	FEMALE	WHITE	Advanced	1	Baylor_College_of_Medicine	0.4	1	1732	1	1369
TCGA-CN-6011-01A-11D-A32X-10	TCGA-CN-6011	TCGA-HNSC	s15500	h4729	0	933	0	933	57	MALE	WHITE	Advanced	1	Baylor_College_of_Medicine	0.68	0	933	0	933
TCGA-CN-6013-01A-11D-1681-02	TCGA-CN-6013	TCGA-HNSC	s15629	h1006	1	727	1	323	56	MALE	WHITE	Advanced	1	Harvard_Medical_School	0.51	1	727	1	323
TCGA-CN-6017-01A-11D-1681-02	TCGA-CN-6017	TCGA-HNSC	s16181	h3801	1	853	0	853	55	MALE	WHITE	Advanced	1	Harvard_Medical_School	0.47	1	853	0	853
TCGA-CN-6018-01A-11D-1681-02	TCGA-CN-6018	TCGA-HNSC	s15498	h2954	1	580	0	580	85	FEMALE	WHITE	Advanced	0	Harvard_Medical_School	0.31	1	580	0	580
TCGA-CN-6019-01A-11D-1681-02	TCGA-CN-6019	TCGA-HNSC	s16178	h2974	0	1038	0	1038	61	MALE	WHITE	Advanced	1	Harvard_Medical_School	0.36	0	1038	0	1038
TCGA-CN-6989-01A-11D-A32X-10	TCGA-CN-6989	TCGA-HNSC	s16177	h1855	1	980	1	436	64	MALE	WHITE	Advanced	1	Baylor_College_of_Medicine	0.31	1	980	1	436
TCGA-CN-6994-01A-11D-A32X-10	TCGA-CN-6994	TCGA-HNSC	s16325	h903	0	1183	0	1183	67	MALE	WHITE	Advanced	0	Baylor_College_of_Medicine	0.58	0	1183	0	1183
TCGA-CN-6996-01A-11D-1911-02	TCGA-CN-6996	TCGA-HNSC	s16180	h365	1	530	1	350	58	FEMALE	WHITE	Advanced	1	Harvard_Medical_School	0.46	1	530	1	350
TCGA-CN-6998-01A-23D-2317-26	TCGA-CN-6998	TCGA-HNSC	s16333	h4186	1	357	1	244	53	MALE	WHITE	Advanced	1	MD_Anderson_Institute_for_Applied_Cancer_Science	0.46	1	357	1	244
TCGA-CQ-5323-01A-01D-1683-08	TCGA-CQ-5323	TCGA-HNSC	s15874	h2100	0	1466	0	1466	82	MALE	WHITE	Early	1	Broad_Institute_of_MIT_and_Harvard	0.62	0	1466	0	1466
TCGA-CQ-5325-01A-01D-1681-02	TCGA-CQ-5325	TCGA-HNSC	s16331	h5704	1	654	1	204	65	MALE	WHITE	Early	1	Harvard_Medical_School	0.22	1	654	1	204
TCGA-CQ-5327-01A-01D-1681-02	TCGA-CQ-5327	TCGA-HNSC	s15638	h5420	0	1660	0	1660	61	FEMALE	NO-WHITE	Advanced	1	Harvard_Medical_School	0.45	0	1660	0	1660
TCGA-CQ-5329-01A-01D-1681-02	TCGA-CQ-5329	TCGA-HNSC	s15772	h1702	0	2143	0	2143	46	FEMALE	WHITE	Early	0	Harvard_Medical_School	0.58	0	2143	0	2143
TCGA-CQ-5330-01A-01D-1681-02	TCGA-CQ-5330	TCGA-HNSC	s15640	h1293	0	1897	0	1897	69	FEMALE	WHITE	Advanced	1	Harvard_Medical_School	0.53	0	1897	0	1897
TCGA-CQ-6219-01A-11D-1911-02	TCGA-CQ-6219	TCGA-HNSC	s15632	h2096	1	479	1	195	50	FEMALE	WHITE	Advanced	1	Harvard_Medical_School	NA	1	479	1	195
TCGA-CQ-6220-01A-11D-1911-02	TCGA-CQ-6220	TCGA-HNSC	s16037	h1930	1	985	0	985	69	MALE	WHITE	Advanced	0	Harvard_Medical_School	0.39	1	985	0	985
TCGA-CQ-6221-01A-11D-2317-26	TCGA-CQ-6221	TCGA-HNSC	s15637	h1040	0	1000	0	1000	79	MALE	WHITE	NA	0	MD_Anderson_Institute_for_Applied_Cancer_Science	0.68	0	1000	0	1000
TCGA-CQ-6223-01A-11D-1911-02	TCGA-CQ-6223	TCGA-HNSC	s16038	h320	0	1428	0	1428	69	MALE	WHITE	Early	0	Harvard_Medical_School	0.68	0	1428	0	1428
TCGA-CQ-6224-01A-11D-1911-02	TCGA-CQ-6224	TCGA-HNSC	s15633	h3009	0	1721	0	1721	52	MALE	WHITE	Advanced	1	Harvard_Medical_School	0.27	0	1721	0	1721
TCGA-CQ-6225-01A-11D-1911-02	TCGA-CQ-6225	TCGA-HNSC	s16186	h972	1	403	1	180	65	MALE	WHITE	Advanced	1	Harvard_Medical_School	0.81	1	403	1	180
TCGA-CQ-6228-01A-11D-A32X-10	TCGA-CQ-6228	TCGA-HNSC	s15634	h1802	1	456	1	273	71	FEMALE	WHITE	Advanced	1	Baylor_College_of_Medicine	0.85	1	456	1	273
TCGA-CQ-6229-01A-11D-1911-02	TCGA-CQ-6229	TCGA-HNSC	s15631	h2793	0	1179	0	1179	61	MALE	WHITE	Early	0	Harvard_Medical_School	0.23	0	1179	0	1179
TCGA-CQ-7065-01A-11D-2317-26	TCGA-CQ-7065	TCGA-HNSC	s16040	h4811	0	1628	1	230	40	MALE	NO-WHITE	Early	1	MD_Anderson_Institute_for_Applied_Cancer_Science	0.75	0	1628	1	230
TCGA-CQ-7068-01A-11D-2317-26	TCGA-CQ-7068	TCGA-HNSC	s15506	h3068	0	1309	1	1148	80	FEMALE	WHITE	Early	0	MD_Anderson_Institute_for_Applied_Cancer_Science	0.63	0	1309	1	1148
TCGA-CR-5243-01A-01D-1512-08	TCGA-CR-5243	TCGA-HNSC	s15873	h2155	0	2562	0	2562	51	MALE	WHITE	NA	1	Broad_Institute_of_MIT_and_Harvard	0.81	0	2562	0	2562
TCGA-CR-5248-01A-01D-2012-08	TCGA-CR-5248	TCGA-HNSC	NA	h4182	0	1663	1	936	53	MALE	WHITE	NA	1	NA	0.47	0	1663	1	936
TCGA-CR-5249-01A-01D-2276-10	TCGA-CR-5249	TCGA-HNSC	s15894	h1810	0	1152	0	1152	35	FEMALE	WHITE	Early	1	Baylor_College_of_Medicine	0.54	0	1152	0	1152
TCGA-CR-5250-01A-01D-2276-10	TCGA-CR-5250	TCGA-HNSC	s16039	h3225	0	799	0	799	71	MALE	WHITE	NA	1	Baylor_College_of_Medicine	0.7	0	799	0	799
TCGA-CR-6467-01A-11D-2266-10	TCGA-CR-6467	TCGA-HNSC	s15769	h931	0	1777	0	1777	59	MALE	WHITE	Advanced	1	Baylor_College_of_Medicine	0.66	0	1777	0	1777
TCGA-CR-6470-01A-11D-2334-08	TCGA-CR-6470	TCGA-HNSC	s16019	h5622	0	1521	0	1521	38	MALE	WHITE	Early	1	Broad_Institute_of_MIT_and_Harvard	0.49	0	1521	0	1521
TCGA-CR-6471-01A-11D-1870-08	TCGA-CR-6471	TCGA-HNSC	s15607	h1414	1	1202	1	498	58	MALE	WHITE	Advanced	1	Broad_Institute_of_MIT_and_Harvard	0.53	1	1202	1	498
TCGA-CR-6472-01A-11D-2268-08	TCGA-CR-6472	TCGA-HNSC	s15603	h3064	0	1050	0	1050	59	MALE	WHITE	NA	1	Broad_Institute_of_MIT_and_Harvard	0.75	0	1050	0	1050
TCGA-CR-6473-01A-11D-1870-08	TCGA-CR-6473	TCGA-HNSC	NA	h3933	0	1125	0	1125	68	MALE	WHITE	NA	1	NA	0.86	0	1125	0	1125
TCGA-CR-6480-01A-11D-2268-08	TCGA-CR-6480	TCGA-HNSC	s16166	h3134	0	362	0	362	53	MALE	WHITE	NA	NA	Broad_Institute_of_MIT_and_Harvard	0.78	0	362	0	362
TCGA-CR-6481-01A-11D-1870-08	TCGA-CR-6481	TCGA-HNSC	s15869	h2017	0	311	0	311	47	MALE	WHITE	NA	NA	Broad_Institute_of_MIT_and_Harvard	0.31	0	311	0	311
TCGA-CR-6482-01A-11D-2268-08	TCGA-CR-6482	TCGA-HNSC	s15866	h1919	0	345	0	345	62	MALE	NO-WHITE	NA	NA	Broad_Institute_of_MIT_and_Harvard	0.38	0	345	0	345
TCGA-CR-6487-01A-11D-2268-08	TCGA-CR-6487	TCGA-HNSC	s15606	h5141	0	234	0	234	50	MALE	WHITE	Early	0	Broad_Institute_of_MIT_and_Harvard	0.39	0	234	0	234
TCGA-CR-6491-01A-11D-A32X-10	TCGA-CR-6491	TCGA-HNSC	s15504	h1914	0	693	1	499	60	MALE	NO-WHITE	Advanced	1	Baylor_College_of_Medicine	0.75	0	693	1	499
TCGA-CR-7368-01A-11D-2129-08	TCGA-CR-7368	TCGA-HNSC	s15875	h2020	0	1245	0	1245	54	MALE	WHITE	Advanced	1	Broad_Institute_of_MIT_and_Harvard	0.71	0	1245	0	1245
TCGA-CR-7369-01A-11D-2129-08	TCGA-CR-7369	TCGA-HNSC	NA	h5238	1	1090	0	1090	59	MALE	WHITE	Advanced	0	NA	0.53	1	1090	0	1090
TCGA-CR-7382-01A-11D-A32X-10	TCGA-CR-7382	TCGA-HNSC	s16328	h885	0	796	1	614	49	MALE	WHITE	Advanced	1	Baylor_College_of_Medicine	0.21	0	796	1	614
TCGA-CR-7385-01A-11D-2268-08	TCGA-CR-7385	TCGA-HNSC	s15605	h1150	0	997	0	997	42	MALE	WHITE	NA	1	Broad_Institute_of_MIT_and_Harvard	0.51	0	997	0	997
TCGA-CR-7391-01A-11D-2334-08	TCGA-CR-7391	TCGA-HNSC	s15862	h692	0	913	0	913	36	FEMALE	WHITE	Early	0	Broad_Institute_of_MIT_and_Harvard	NA	0	913	0	913
TCGA-CR-7404-01A-11D-2334-08	TCGA-CR-7404	TCGA-HNSC	s15602	h1828	0	1472	1	234	53	MALE	WHITE	NA	1	Broad_Institute_of_MIT_and_Harvard	0.4	0	1472	1	234
TCGA-CS-4938-01B-11D-1891-02	TCGA-CS-4938	TCGA-LGG	s8553	h2735	0	3574	0	3574	31	FEMALE	WHITE	NA	0	Harvard_Medical_School	0.79	0	3574	0	3574
TCGA-CS-4941-01A-01D-1465-02	TCGA-CS-4941	TCGA-LGG	s8126	h3648	1	234	1	9	67	MALE	WHITE	NA	1	Harvard_Medical_School	0.62	1	234	1	9
TCGA-CS-4944-01A-01D-1465-02	TCGA-CS-4944	TCGA-LGG	s8127	h1074	0	1828	0	1828	50	MALE	WHITE	NA	1	Harvard_Medical_School	0.74	0	1828	0	1828
TCGA-CS-5395-01A-01D-1468-08	TCGA-CS-5395	TCGA-LGG	s8319	h5509	1	639	1	287	43	MALE	NO-WHITE	NA	1	Broad_Institute_of_MIT_and_Harvard	0.81	1	639	1	287
TCGA-CS-5396-01A-02D-1465-02	TCGA-CS-5396	TCGA-LGG	s8342	h3673	0	1631	0	1631	53	FEMALE	WHITE	NA	1	Harvard_Medical_School	0.89	0	1631	0	1631
TCGA-CS-6186-01A-12D-2022-02	TCGA-CS-6186	TCGA-LGG	s8556	h1023	1	538	1	188	58	MALE	WHITE	NA	1	Harvard_Medical_School	0.89	1	538	1	188
TCGA-CS-6290-01A-11D-1703-02	TCGA-CS-6290	TCGA-LGG	s8555	h2147	1	1137	0	1137	31	MALE	NA	NA	1	Harvard_Medical_School	0.53	1	1137	0	1137
TCGA-CS-6665-01A-11D-1893-08	TCGA-CS-6665	TCGA-LGG	s8317	h4610	0	1568	0	1568	51	FEMALE	WHITE	NA	1	Broad_Institute_of_MIT_and_Harvard	0.61	0	1568	0	1568
TCGA-CS-6668-01A-11D-1893-08	TCGA-CS-6668	TCGA-LGG	s8320	h1026	0	1519	0	1519	57	FEMALE	WHITE	NA	0	Broad_Institute_of_MIT_and_Harvard	0.98	0	1519	0	1519
TCGA-CS-6669-01A-11D-1893-08	TCGA-CS-6669	TCGA-LGG	s8523	h2634	0	1494	0	1494	26	FEMALE	WHITE	NA	0	Broad_Institute_of_MIT_and_Harvard	0.28	0	1494	0	1494
TCGA-CU-A0YN-01A-21D-A10R-02	TCGA-CU-A0YN	TCGA-BLCA	s3276	h2001	1	393	0	393	60	MALE	WHITE	Advanced	0	Harvard_Medical_School	0.4	1	393	0	393
TCGA-CU-A0YO-01A-11D-A10R-02	TCGA-CU-A0YO	TCGA-BLCA	s3097	h4546	1	149	1	118	84	MALE	WHITE	Advanced	1	Harvard_Medical_School	0.33	1	149	1	118
TCGA-CU-A0YR-01A-12D-A10R-02	TCGA-CU-A0YR	TCGA-BLCA	s3096	h5318	1	460	1	219	83	MALE	WHITE	Advanced	0	Harvard_Medical_School	0.47	1	460	1	219
TCGA-CU-A3KJ-01A-11D-A21C-26	TCGA-CU-A3KJ	TCGA-BLCA	s3098	h156	0	562	1	166	75	MALE	WHITE	Advanced	0	MD_Anderson_Institute_for_Applied_Cancer_Science	0.75	0	562	1	166
TCGA-CU-A3QU-01A-11D-A233-26	TCGA-CU-A3QU	TCGA-BLCA	s3278	h3388	0	158	0	158	58	MALE	WHITE	Advanced	1	MD_Anderson_Institute_for_Applied_Cancer_Science	0.9	0	158	0	158
TCGA-CU-A3YL-01A-11D-A233-26	TCGA-CU-A3YL	TCGA-BLCA	s3274	h5470	0	906	1	370	67	MALE	WHITE	Advanced	1	MD_Anderson_Institute_for_Applied_Cancer_Science	0.73	0	906	1	370
TCGA-CV-5431-01A-01D-1509-02	TCGA-CV-5431	TCGA-HNSC	s16334	h41	1	522	0	522	73	MALE	WHITE	Advanced	1	Harvard_Medical_School	0.35	1	522	0	522
TCGA-CV-5432-01A-02D-A32X-10	TCGA-CV-5432	TCGA-HNSC	s16196	h20	0	3930	0	3930	68	MALE	WHITE	Advanced	0	Baylor_College_of_Medicine	0.47	0	3930	0	3930
TCGA-CV-5439-01A-01D-1681-02	TCGA-CV-5439	TCGA-HNSC	s16194	h2012	1	546	1	211	62	MALE	WHITE	Advanced	1	Harvard_Medical_School	0.47	1	546	1	211
TCGA-CV-5442-01A-01D-2266-10	TCGA-CV-5442	TCGA-HNSC	s16336	h108	0	2327	0	2327	76	FEMALE	WHITE	Advanced	1	Baylor_College_of_Medicine	0.85	0	2327	0	2327
TCGA-CV-5443-01A-01D-2268-08	TCGA-CV-5443	TCGA-HNSC	s15742	h417	0	2784	0	2784	63	MALE	NO-WHITE	Advanced	1	Broad_Institute_of_MIT_and_Harvard	0.58	0	2784	0	2784
TCGA-CV-5966-01A-11D-1681-02	TCGA-CV-5966	TCGA-HNSC	s16335	h2950	1	545	0	545	63	FEMALE	WHITE	Advanced	1	Harvard_Medical_School	0.26	1	545	0	545
TCGA-CV-5970-01A-11D-1681-02	TCGA-CV-5970	TCGA-HNSC	s15509	h5015	1	406	1	406	59	MALE	WHITE	Advanced	NA	Harvard_Medical_School	0.4	1	406	1	406
TCGA-CV-5971-01A-11D-1681-02	TCGA-CV-5971	TCGA-HNSC	s16198	h390	0	701	0	701	60	MALE	WHITE	Advanced	0	Harvard_Medical_School	1	0	701	0	701
TCGA-CV-5973-01A-11D-1681-02	TCGA-CV-5973	TCGA-HNSC	s16193	h3924	0	2641	0	2641	62	FEMALE	WHITE	Advanced	1	Harvard_Medical_School	0.7	0	2641	0	2641
TCGA-CV-5976-01A-11D-1681-02	TCGA-CV-5976	TCGA-HNSC	s16041	h4038	0	1478	0	1478	50	MALE	WHITE	Advanced	NA	Harvard_Medical_School	0.55	0	1478	0	1478
TCGA-CV-5977-01A-11D-1681-02	TCGA-CV-5977	TCGA-HNSC	s15896	h537	0	1840	0	1840	66	MALE	WHITE	Advanced	1	Harvard_Medical_School	0.66	0	1840	0	1840
TCGA-CV-6003-01A-11D-1681-02	TCGA-CV-6003	TCGA-HNSC	s16197	h713	0	1665	0	1665	50	FEMALE	WHITE	Advanced	0	Harvard_Medical_School	0.56	0	1665	0	1665
TCGA-CV-6433-01A-11D-2276-10	TCGA-CV-6433	TCGA-HNSC	s15511	h2878	0	641	0	641	57	MALE	WHITE	Early	1	Baylor_College_of_Medicine	0.73	0	641	0	641
TCGA-CV-6441-01A-11D-1681-02	TCGA-CV-6441	TCGA-HNSC	s15779	h870	1	292	1	95	60	MALE	WHITE	Advanced	0	Harvard_Medical_School	0.7	1	292	1	95
TCGA-CV-6933-01A-11D-1911-02	TCGA-CV-6933	TCGA-HNSC	s15516	h2583	1	2741	0	2741	53	MALE	WHITE	Advanced	1	Harvard_Medical_School	0.48	1	2741	0	2741
TCGA-CV-6938-01A-11D-1911-02	TCGA-CV-6938	TCGA-HNSC	s16050	h1580	1	144	0	144	87	MALE	WHITE	Early	NA	Harvard_Medical_School	0.23	1	144	0	144
TCGA-CV-6939-01A-11D-1911-02	TCGA-CV-6939	TCGA-HNSC	s15515	h1780	1	666	1	666	60	MALE	WHITE	Advanced	NA	Harvard_Medical_School	0.46	1	666	1	666
TCGA-CV-6945-01A-11D-1911-02	TCGA-CV-6945	TCGA-HNSC	s15775	h4962	1	366	1	366	41	MALE	WHITE	Advanced	NA	Harvard_Medical_School	0.4	1	366	1	366
TCGA-CV-6948-01A-11D-1911-02	TCGA-CV-6948	TCGA-HNSC	s15650	h5093	1	1289	0	1289	79	FEMALE	WHITE	Advanced	NA	Harvard_Medical_School	0.84	1	1289	0	1289
TCGA-CV-6951-01A-11D-1911-02	TCGA-CV-6951	TCGA-HNSC	s15905	h1665	1	915	1	915	57	MALE	WHITE	Advanced	NA	Harvard_Medical_School	0.63	1	915	1	915
TCGA-CV-6952-01A-11D-1911-02	TCGA-CV-6952	TCGA-HNSC	s15647	h5634	1	185	0	185	65	FEMALE	WHITE	Advanced	1	Harvard_Medical_School	0.51	1	185	0	185
TCGA-CV-6954-01A-11D-1911-02	TCGA-CV-6954	TCGA-HNSC	s16341	h77	1	2002	0	2002	59	MALE	NO-WHITE	Advanced	1	Harvard_Medical_School	0.49	1	2002	0	2002
TCGA-CV-6956-01A-21D-A32X-10	TCGA-CV-6956	TCGA-HNSC	s16201	h2438	1	217	1	217	67	MALE	WHITE	Advanced	0	Baylor_College_of_Medicine	0.58	1	217	1	217
TCGA-CV-6959-01A-11D-1911-02	TCGA-CV-6959	TCGA-HNSC	s15903	h5223	1	256	1	103	48	MALE	WHITE	Advanced	0	Harvard_Medical_School	0.4	1	256	1	103
TCGA-CV-6960-01A-41D-2317-26	TCGA-CV-6960	TCGA-HNSC	s15902	h5343	1	862	0	862	49	MALE	NO-WHITE	Advanced	0	MD_Anderson_Institute_for_Applied_Cancer_Science	0.67	1	862	0	862
TCGA-CV-6961-01A-21D-2268-08	TCGA-CV-6961	TCGA-HNSC	s15744	h3486	1	76	1	76	61	MALE	WHITE	Early	0	Broad_Institute_of_MIT_and_Harvard	0.57	1	76	1	76
TCGA-CV-7090-01A-11D-2276-10	TCGA-CV-7090	TCGA-HNSC	s15646	h3736	0	5252	0	5252	39	MALE	WHITE	Early	1	Baylor_College_of_Medicine	0.38	0	5252	0	5252
TCGA-CV-7091-01A-11D-2317-26	TCGA-CV-7091	TCGA-HNSC	s16342	h2117	0	3381	0	3381	54	MALE	WHITE	Early	NA	MD_Anderson_Institute_for_Applied_Cancer_Science	0.45	0	3381	0	3381
TCGA-CV-7095-01A-21D-2317-26	TCGA-CV-7095	TCGA-HNSC	s16052	h4269	1	572	0	572	87	FEMALE	NA	Early	0	MD_Anderson_Institute_for_Applied_Cancer_Science	0.56	1	572	0	572
TCGA-CV-7100-01A-11D-2268-08	TCGA-CV-7100	TCGA-HNSC	s16312	h1742	1	274	1	274	66	MALE	WHITE	Advanced	NA	Broad_Institute_of_MIT_and_Harvard	0.59	1	274	1	274
TCGA-CV-7178-01A-21D-2317-26	TCGA-CV-7178	TCGA-HNSC	s15900	h2727	1	2166	1	2166	64	FEMALE	WHITE	Advanced	NA	MD_Anderson_Institute_for_Applied_Cancer_Science	0.45	1	2166	1	2166
TCGA-CV-7180-01A-11D-2266-10	TCGA-CV-7180	TCGA-HNSC	s15648	h2550	1	327	1	327	34	MALE	WHITE	Early	NA	Baylor_College_of_Medicine	0.42	1	327	1	327
TCGA-CV-7183-01A-11D-2317-26	TCGA-CV-7183	TCGA-HNSC	s15652	h5611	0	3981	0	3981	53	MALE	WHITE	Early	0	MD_Anderson_Institute_for_Applied_Cancer_Science	0.51	0	3981	0	3981
TCGA-CV-7238-01A-11D-2317-26	TCGA-CV-7238	TCGA-HNSC	s15520	h3847	0	2727	0	2727	69	FEMALE	WHITE	Early	1	MD_Anderson_Institute_for_Applied_Cancer_Science	0.25	0	2727	0	2727
TCGA-CV-7247-01A-11D-2317-26	TCGA-CV-7247	TCGA-HNSC	s15904	h1343	1	577	1	577	55	MALE	WHITE	Advanced	NA	MD_Anderson_Institute_for_Applied_Cancer_Science	0.46	1	577	1	577
TCGA-CV-7255-01A-11D-2276-10	TCGA-CV-7255	TCGA-HNSC	s16051	h4456	1	64	1	64	32	FEMALE	WHITE	Advanced	0	Baylor_College_of_Medicine	0.65	1	64	1	64
TCGA-CV-7263-01A-11D-2317-26	TCGA-CV-7263	TCGA-HNSC	s15776	h2195	1	560	1	560	64	MALE	NO-WHITE	Early	NA	MD_Anderson_Institute_for_Applied_Cancer_Science	0.41	1	560	1	560
TCGA-CV-7406-01A-11D-2078-08	TCGA-CV-7406	TCGA-HNSC	s15486	h5530	1	1748	0	1748	49	MALE	WHITE	Early	NA	Broad_Institute_of_MIT_and_Harvard	0.6	1	1748	0	1748
TCGA-CV-7407-01A-11D-2317-26	TCGA-CV-7407	TCGA-HNSC	s15909	h4509	1	1081	0	1081	67	FEMALE	WHITE	Early	NA	MD_Anderson_Institute_for_Applied_Cancer_Science	0.39	1	1081	0	1081
TCGA-CV-7411-01A-11D-2317-26	TCGA-CV-7411	TCGA-HNSC	s15526	h4153	1	2717	0	2717	64	FEMALE	WHITE	Advanced	NA	MD_Anderson_Institute_for_Applied_Cancer_Science	0.24	1	2717	0	2717
TCGA-CV-7414-01A-11D-2317-26	TCGA-CV-7414	TCGA-HNSC	s15523	h932	1	14	0	14	78	MALE	WHITE	Advanced	0	MD_Anderson_Institute_for_Applied_Cancer_Science	0.82	1	14	0	14
TCGA-CV-7416-01A-11D-2334-08	TCGA-CV-7416	TCGA-HNSC	s15604	h4586	1	763	0	763	29	FEMALE	WHITE	Advanced	NA	Broad_Institute_of_MIT_and_Harvard	0.62	1	763	0	763
TCGA-CV-7428-01A-11D-2317-26	TCGA-CV-7428	TCGA-HNSC	s15784	h4809	1	1671	1	1671	47	MALE	WHITE	Advanced	NA	MD_Anderson_Institute_for_Applied_Cancer_Science	NA	1	1671	1	1671
TCGA-CV-7429-01A-11D-2317-26	TCGA-CV-7429	TCGA-HNSC	s15908	h712	1	107	1	107	55	MALE	WHITE	Advanced	1	MD_Anderson_Institute_for_Applied_Cancer_Science	0.52	1	107	1	107
TCGA-CV-7432-01A-11D-2317-26	TCGA-CV-7432	TCGA-HNSC	s15783	h4357	1	2570	1	2570	79	MALE	WHITE	Early	1	MD_Anderson_Institute_for_Applied_Cancer_Science	0.49	1	2570	1	2570
TCGA-CV-7434-01A-11D-2317-26	TCGA-CV-7434	TCGA-HNSC	s15528	h307	1	218	0	218	64	MALE	WHITE	Advanced	0	MD_Anderson_Institute_for_Applied_Cancer_Science	0.71	1	218	0	218
TCGA-CW-5585-01A-01D-2103-10	TCGA-CW-5585	TCGA-KIRC	s9306	h1942	0	2609	0	2609	51	MALE	WHITE	Advanced	1	Baylor_College_of_Medicine	0.8	0	2609	0	2609
TCGA-CW-6087-01A-11D-2279-10	TCGA-CW-6087	TCGA-KIRC	s9452	h4887	1	41	0	41	61	MALE	WHITE	Advanced	NA	Baylor_College_of_Medicine	NA	1	41	0	41
TCGA-CW-6093-01A-11D-2279-10	TCGA-CW-6093	TCGA-KIRC	s9571	h240	0	3146	0	3146	73	MALE	WHITE	Early	0	Baylor_College_of_Medicine	0.56	0	3146	0	3146
TCGA-CX-7085-01A-21D-2317-26	TCGA-CX-7085	TCGA-HNSC	s16056	h3243	0	321	1	92	77	FEMALE	WHITE	Early	0	MD_Anderson_Institute_for_Applied_Cancer_Science	0.19	0	321	1	92
TCGA-CX-7086-01A-11D-A32X-10	TCGA-CX-7086	TCGA-HNSC	s16343	h1247	0	573	0	573	53	MALE	NO-WHITE	Advanced	1	Baylor_College_of_Medicine	0.7	0	573	0	573
TCGA-CZ-4856-01A-02D-2048-08	TCGA-CZ-4856	TCGA-KIRC	s9935	h1933	0	18	0	18	62	FEMALE	WHITE	Early	NA	Broad_Institute_of_MIT_and_Harvard	0.41	0	18	0	18
TCGA-CZ-5453-01A-01D-2102-10	TCGA-CZ-5453	TCGA-KIRC	s9307	h2140	1	2419	0	2419	67	MALE	WHITE	Early	NA	Baylor_College_of_Medicine	0.78	1	2419	0	2419
TCGA-CZ-5454-01A-01D-2102-10	TCGA-CZ-5454	TCGA-KIRC	s8843	h2416	1	722	1	423	63	MALE	WHITE	Advanced	1	Baylor_College_of_Medicine	0.75	1	722	1	423
TCGA-CZ-5987-01A-11D-2104-10	TCGA-CZ-5987	TCGA-KIRC	s9739	h3181	1	445	1	377	60	MALE	WHITE	Advanced	1	Baylor_College_of_Medicine	0.69	1	445	1	377
TCGA-D1-A168-01A-31D-A12F-02	TCGA-D1-A168	TCGA-UCEC	s4438	h1497	0	1098	0	1098	67	FEMALE	WHITE	NA	1	Harvard_Medical_School	0.85	0	1098	0	1098
TCGA-D1-A169-01A-11D-A12F-02	TCGA-D1-A169	TCGA-UCEC	s4796	h3434	0	1135	1	519	63	FEMALE	WHITE	NA	1	Harvard_Medical_School	0.67	0	1135	1	519
TCGA-D1-A16B-01A-11D-A12F-02	TCGA-D1-A16B	TCGA-UCEC	s5017	h2563	0	1106	0	1106	64	FEMALE	WHITE	NA	0	Harvard_Medical_School	0.65	0	1106	0	1106
TCGA-D1-A16D-01A-11D-A12F-02	TCGA-D1-A16D	TCGA-UCEC	s4613	h4541	0	1141	0	1141	49	FEMALE	WHITE	NA	1	Harvard_Medical_School	0.6	0	1141	0	1141
TCGA-D1-A16E-01A-22D-A12F-02	TCGA-D1-A16E	TCGA-UCEC	s4439	h1846	0	1119	0	1119	73	FEMALE	WHITE	NA	0	Harvard_Medical_School	0.57	0	1119	0	1119
TCGA-D1-A16G-01A-31D-A12J-09	TCGA-D1-A16G	TCGA-UCEC	s4770	h892	1	834	1	642	74	FEMALE	WHITE	NA	1	Washington_University_School_of_Medicine	0.36	1	834	1	642
TCGA-D1-A16N-01A-11D-A12F-02	TCGA-D1-A16N	TCGA-UCEC	s4263	h3346	0	945	0	945	51	FEMALE	WHITE	NA	1	Harvard_Medical_School	0.89	0	945	0	945
TCGA-D1-A16Q-01A-12D-A12F-02	TCGA-D1-A16Q	TCGA-UCEC	s5024	h1658	0	324	0	324	54	FEMALE	WHITE	NA	1	Harvard_Medical_School	0.82	0	324	0	324
TCGA-D1-A16R-01A-11D-A12F-02	TCGA-D1-A16R	TCGA-UCEC	s4618	h4959	0	21	0	21	39	FEMALE	WHITE	NA	0	Harvard_Medical_School	0.78	0	21	0	21
TCGA-D1-A16X-01A-11D-A12F-02	TCGA-D1-A16X	TCGA-UCEC	s5023	h2898	0	111	0	111	54	FEMALE	WHITE	NA	0	Harvard_Medical_School	0.57	0	111	0	111
TCGA-D1-A174-01A-11D-A12F-02	TCGA-D1-A174	TCGA-UCEC	s4614	h4343	0	594	0	594	51	FEMALE	WHITE	NA	1	Harvard_Medical_School	0.62	0	594	0	594
TCGA-D1-A177-01A-21D-A12F-02	TCGA-D1-A177	TCGA-UCEC	s4800	h2411	0	548	1	347	70	FEMALE	WHITE	NA	1	Harvard_Medical_School	0.98	0	548	1	347
TCGA-D1-A17C-01A-11D-A12F-02	TCGA-D1-A17C	TCGA-UCEC	s4801	h3460	0	30	0	30	78	FEMALE	WHITE	NA	0	Harvard_Medical_School	0.52	0	30	0	30
TCGA-D1-A17D-01A-12D-A12F-02	TCGA-D1-A17D	TCGA-UCEC	s4443	h1215	0	926	0	926	58	FEMALE	WHITE	NA	1	Harvard_Medical_School	0.67	0	926	0	926
TCGA-D1-A17K-01A-11D-A12F-02	TCGA-D1-A17K	TCGA-UCEC	s4617	h737	0	854	1	815	74	FEMALE	WHITE	NA	1	Harvard_Medical_School	0.92	0	854	1	815
TCGA-D1-A17N-01A-11D-A12F-02	TCGA-D1-A17N	TCGA-UCEC	s5226	h4118	0	46	0	46	46	FEMALE	NA	NA	0	Harvard_Medical_School	0.53	0	46	0	46
TCGA-D1-A17Q-01A-11D-A12F-02	TCGA-D1-A17Q	TCGA-UCEC	NA	h4500	0	54	0	54	54	FEMALE	WHITE	NA	0	NA	0.88	0	54	0	54
TCGA-D1-A17R-01A-11D-A12F-02	TCGA-D1-A17R	TCGA-UCEC	s5227	h3307	1	339	0	339	58	FEMALE	WHITE	NA	0	Harvard_Medical_School	0.85	1	339	0	339
TCGA-D1-A17U-01A-21D-A12F-02	TCGA-D1-A17U	TCGA-UCEC	s4616	h4052	0	697	0	697	53	FEMALE	WHITE	NA	1	Harvard_Medical_School	0.7	0	697	0	697
TCGA-D1-A1NU-01A-11D-A34H-09	TCGA-D1-A1NU	TCGA-UCEC	s4399	h681	0	402	0	402	74	FEMALE	WHITE	NA	1	Washington_University_School_of_Medicine	0.87	0	402	0	402
TCGA-D1-A1O0-01A-11D-A17E-02	TCGA-D1-A1O0	TCGA-UCEC	s4619	h2924	0	63	0	63	77	FEMALE	WHITE	NA	0	Harvard_Medical_School	0.85	0	63	0	63
TCGA-D1-A2G0-01A-11D-A17E-02	TCGA-D1-A2G0	TCGA-UCEC	s4803	h2670	0	1484	0	1484	70	FEMALE	WHITE	NA	NA	Harvard_Medical_School	0.76	0	1484	0	1484
TCGA-D1-A2G6-01A-11D-A17E-02	TCGA-D1-A2G6	TCGA-UCEC	s5230	h3409	1	258	1	258	53	FEMALE	WHITE	NA	NA	Harvard_Medical_School	0.6	1	258	1	258
TCGA-D5-6540-01A-11D-1719-10	TCGA-D5-6540	TCGA-COAD	s13396	h4078	0	491	0	491	66	MALE	WHITE	Early	0	Baylor_College_of_Medicine	0.76	0	491	0	491
TCGA-D6-6515-01A-21D-1868-02	TCGA-D6-6515	TCGA-HNSC	s15914	h3149	1	403	1	195	82	FEMALE	WHITE	Early	1	Harvard_Medical_School	0.17	1	403	1	195
TCGA-D6-6517-01A-11D-1868-02	TCGA-D6-6517	TCGA-HNSC	s15655	h5246	0	292	1	161	59	MALE	WHITE	Advanced	1	Harvard_Medical_School	0.44	0	292	1	161
TCGA-D6-6823-01A-11D-1911-02	TCGA-D6-6823	TCGA-HNSC	s15531	h576	0	701	0	701	50	MALE	WHITE	Early	1	Harvard_Medical_School	0.45	0	701	0	701
TCGA-D6-6825-01A-21D-1911-02	TCGA-D6-6825	TCGA-HNSC	s15529	h3103	0	491	0	491	73	MALE	WHITE	Early	0	Harvard_Medical_School	0.42	0	491	0	491
TCGA-D6-6826-01A-11D-1911-02	TCGA-D6-6826	TCGA-HNSC	s15912	h691	1	348	0	348	64	FEMALE	WHITE	Advanced	0	Harvard_Medical_School	0.34	1	348	0	348
TCGA-D6-6827-01A-11D-1911-02	TCGA-D6-6827	TCGA-HNSC	s16057	h4824	0	568	0	568	55	FEMALE	WHITE	Early	1	Harvard_Medical_School	0.75	0	568	0	568
TCGA-D7-5577-01A-01D-1598-02	TCGA-D7-5577	TCGA-STAD	s14908	h5252	1	782	1	376	53	FEMALE	WHITE	Advanced	1	Harvard_Medical_School	0.64	1	782	1	376
TCGA-D7-5578-01A-01D-1598-02	TCGA-D7-5578	TCGA-STAD	s15401	h5573	0	385	0	385	80	MALE	WHITE	Advanced	0	Harvard_Medical_School	0.6	0	385	0	385
TCGA-D7-5579-01A-01D-1598-02	TCGA-D7-5579	TCGA-STAD	s15198	h522	0	636	0	636	74	MALE	WHITE	Advanced	0	Harvard_Medical_School	0.27	0	636	0	636
TCGA-D7-6518-01A-11D-1798-02	TCGA-D7-6518	TCGA-STAD	s14994	h3654	0	582	0	582	75	MALE	WHITE	Advanced	1	Harvard_Medical_School	0.35	0	582	0	582
TCGA-D7-6519-01A-11D-1798-02	TCGA-D7-6519	TCGA-STAD	s15249	h1181	0	625	1	429	64	FEMALE	WHITE	NA	1	Harvard_Medical_School	0.74	0	625	1	429
TCGA-D7-6520-01A-11D-1798-02	TCGA-D7-6520	TCGA-STAD	s14494	h3437	0	573	1	46	53	MALE	WHITE	Advanced	1	Harvard_Medical_School	0.52	0	573	1	46
TCGA-D7-6521-01A-11D-1798-02	TCGA-D7-6521	TCGA-STAD	s14838	h3193	0	564	1	192	65	MALE	WHITE	NA	1	Harvard_Medical_School	0.23	0	564	1	192
TCGA-D7-6522-01A-11D-1798-02	TCGA-D7-6522	TCGA-STAD	s15197	h743	0	566	0	566	58	MALE	WHITE	Early	0	Harvard_Medical_School	0.08	0	566	0	566
TCGA-D7-6524-01A-11D-1798-02	TCGA-D7-6524	TCGA-STAD	s14557	h3636	0	543	1	543	53	MALE	WHITE	Early	1	Harvard_Medical_School	0.18	0	543	1	543
TCGA-D7-6525-01A-11D-1798-02	TCGA-D7-6525	TCGA-STAD	s14493	h4495	1	406	1	171	58	MALE	WHITE	Advanced	1	Harvard_Medical_School	0.63	1	406	1	171
TCGA-D7-6526-01A-11D-1798-02	TCGA-D7-6526	TCGA-STAD	s15251	h611	0	523	0	523	67	FEMALE	WHITE	Advanced	0	Harvard_Medical_School	0.6	0	523	0	523
TCGA-D7-6527-01A-11D-1798-02	TCGA-D7-6527	TCGA-STAD	s14496	h962	1	312	1	75	62	MALE	WHITE	Early	1	Harvard_Medical_School	0.46	1	312	1	75
TCGA-D7-6528-01A-11D-1798-02	TCGA-D7-6528	TCGA-STAD	s14562	h133	0	463	0	463	70	FEMALE	WHITE	Early	0	Harvard_Medical_School	0.62	0	463	0	463
TCGA-D7-6815-01A-11D-1880-02	TCGA-D7-6815	TCGA-STAD	s14497	h2231	0	486	0	486	70	FEMALE	WHITE	Early	0	Harvard_Medical_School	0.82	0	486	0	486
TCGA-D7-6817-01A-11D-1880-02	TCGA-D7-6817	TCGA-STAD	s14422	h4066	0	389	0	389	63	MALE	WHITE	Advanced	1	Harvard_Medical_School	0.44	0	389	0	389
TCGA-D7-6818-01A-11D-1880-02	TCGA-D7-6818	TCGA-STAD	s15464	h3630	1	376	1	247	53	MALE	WHITE	Advanced	1	Harvard_Medical_School	0.43	1	376	1	247
TCGA-D7-6820-01A-11D-1880-02	TCGA-D7-6820	TCGA-STAD	s15331	h2083	0	344	0	344	64	MALE	WHITE	Early	1	Harvard_Medical_School	0.69	0	344	0	344
TCGA-D7-6822-01A-11D-1880-02	TCGA-D7-6822	TCGA-STAD	s14769	h1900	0	375	0	375	77	MALE	WHITE	Early	0	Harvard_Medical_School	0.73	0	375	0	375
TCGA-D7-8570-01A-11D-2340-08	TCGA-D7-8570	TCGA-STAD	s14877	h2682	0	752	0	752	44	MALE	WHITE	Advanced	1	Broad_Institute_of_MIT_and_Harvard	0.32	0	752	0	752
TCGA-D7-A4YX-01A-11D-A25D-08	TCGA-D7-A4YX	TCGA-STAD	s14462	h5496	0	1108	0	1108	63	MALE	WHITE	Early	1	Broad_Institute_of_MIT_and_Harvard	0.55	0	1108	0	1108
TCGA-D8-A27F-01A-11D-A16D-09	TCGA-D8-A27F	TCGA-BRCA	s6967	h4241	0	488	0	488	40	FEMALE	WHITE	Early	1	Washington_University_School_of_Medicine	0.77	0	488	0	488
TCGA-D8-A27H-01A-11D-A314-09	TCGA-D8-A27H	TCGA-BRCA	s5786	h5454	0	397	0	397	72	FEMALE	WHITE	Early	0	Washington_University_School_of_Medicine	0.75	0	397	0	397
TCGA-DB-5273-01A-01D-1465-02	TCGA-DB-5273	TCGA-LGG	s8751	h4999	0	2493	0	2493	33	MALE	WHITE	NA	1	Harvard_Medical_School	0.73	0	2493	0	2493
TCGA-DB-5276-01A-01D-1465-02	TCGA-DB-5276	TCGA-LGG	s8131	h3381	0	2218	0	2218	32	MALE	WHITE	NA	1	Harvard_Medical_School	0.36	0	2218	0	2218
TCGA-DB-5278-01A-01D-1468-08	TCGA-DB-5278	TCGA-LGG	s8101	h4479	0	2772	1	507	17	MALE	WHITE	NA	1	Broad_Institute_of_MIT_and_Harvard	0.78	0	2772	1	507
TCGA-DB-5279-01A-01D-1465-02	TCGA-DB-5279	TCGA-LGG	s8559	h3947	0	1354	1	695	59	MALE	NA	NA	1	Harvard_Medical_School	0.83	0	1354	1	695
TCGA-DB-5280-01A-01D-1465-02	TCGA-DB-5280	TCGA-LGG	s8130	h782	0	1112	0	1112	43	MALE	WHITE	NA	0	Harvard_Medical_School	0.87	0	1112	0	1112
TCGA-DD-A1E9-01A-21D-A152-10	TCGA-DD-A1E9	TCGA-LIHC	s16978	h2539	1	2759	1	720	70	MALE	WHITE	Early	0	Baylor_College_of_Medicine	0.48	1	2759	1	720
TCGA-DD-A1EB-01A-11D-A12Z-10	TCGA-DD-A1EB	TCGA-LIHC	s16675	h1836	0	2017	1	505	72	FEMALE	NA	Early	0	Baylor_College_of_Medicine	0.82	0	2017	1	505
TCGA-DD-A1ED-01A-11D-A152-10	TCGA-DD-A1ED	TCGA-LIHC	s16977	h1739	0	2301	0	2301	68	MALE	WHITE	Early	0	Baylor_College_of_Medicine	0.36	0	2301	0	2301
TCGA-DD-A1EG-01A-11D-A20W-10	TCGA-DD-A1EG	TCGA-LIHC	s16585	h4996	1	1372	1	875	76	MALE	WHITE	Early	1	Baylor_College_of_Medicine	0.33	1	1372	1	875
TCGA-DD-A1EH-01A-11D-A12Z-10	TCGA-DD-A1EH	TCGA-LIHC	s16776	h1292	0	1495	1	120	23	MALE	WHITE	Advanced	0	Baylor_College_of_Medicine	0.87	0	1495	1	120
TCGA-DD-A1EI-01A-11D-A12Z-10	TCGA-DD-A1EI	TCGA-LIHC	s16975	h2023	0	183	0	183	46	MALE	NO-WHITE	Early	NA	Baylor_College_of_Medicine	0.33	0	183	0	183
TCGA-DD-A1EJ-01A-11D-A152-10	TCGA-DD-A1EJ	TCGA-LIHC	s16586	h4265	1	1005	1	263	71	FEMALE	WHITE	Advanced	0	Baylor_College_of_Medicine	0.75	1	1005	1	263
TCGA-DD-A1EL-01A-11D-A152-10	TCGA-DD-A1EL	TCGA-LIHC	s16676	h2106	1	415	1	415	23	MALE	NO-WHITE	Early	0	Baylor_College_of_Medicine	0.82	1	415	1	415
TCGA-DD-A3A6-01A-11D-A22F-10	TCGA-DD-A3A6	TCGA-LIHC	s16854	h3887	1	3258	0	3258	72	FEMALE	WHITE	Early	0	Baylor_College_of_Medicine	0.24	1	3258	0	3258
TCGA-DD-A3A7-01A-11D-A22F-10	TCGA-DD-A3A7	TCGA-LIHC	s16852	h4847	1	419	1	144	67	MALE	NA	Advanced	1	Baylor_College_of_Medicine	0.82	1	419	1	144
TCGA-DD-A3A8-01A-11D-A22F-10	TCGA-DD-A3A8	TCGA-LIHC	s16976	h126	1	11	0	11	75	MALE	WHITE	Early	0	Baylor_College_of_Medicine	0.79	1	11	0	11
TCGA-DD-A3A9-01A-11D-A25V-10	TCGA-DD-A3A9	TCGA-LIHC	s16587	h75	1	931	1	289	64	FEMALE	WHITE	Advanced	NA	Baylor_College_of_Medicine	0.49	1	931	1	289
TCGA-DD-A4NA-01A-11D-A25V-10	TCGA-DD-A4NA	TCGA-LIHC	s17059	h3513	0	1008	0	1008	67	FEMALE	WHITE	Advanced	0	Baylor_College_of_Medicine	0.63	0	1008	0	1008
TCGA-DD-A4NB-01A-12D-A25V-10	TCGA-DD-A4NB	TCGA-LIHC	s16855	h3842	0	989	1	912	25	MALE	WHITE	Early	1	Baylor_College_of_Medicine	0.92	0	989	1	912
TCGA-DD-A4ND-01A-11D-A25V-10	TCGA-DD-A4ND	TCGA-LIHC	s16857	h832	0	2746	1	15	56	FEMALE	WHITE	Early	1	Baylor_College_of_Medicine	0.4	0	2746	1	15
TCGA-DD-A4NE-01A-11D-A27I-10	TCGA-DD-A4NE	TCGA-LIHC	s16588	h34	1	660	1	190	75	FEMALE	WHITE	Advanced	1	Baylor_College_of_Medicine	NA	1	660	1	190
TCGA-DD-A4NG-01A-11D-A27I-10	TCGA-DD-A4NG	TCGA-LIHC	s16856	h4467	1	802	1	430	77	MALE	WHITE	Advanced	1	Baylor_College_of_Medicine	NA	1	802	1	430
TCGA-DE-A0XZ-01A-11D-A85F-36	TCGA-DE-A0XZ	TCGA-THCA	NA	h2488	0	1090	1	204	65	FEMALE	WHITE	Advanced	1	NA	0.76	0	1090	1	204
TCGA-DE-A0Y2-01A-11D-A10R-02	TCGA-DE-A0Y2	TCGA-THCA	s12514	h2024	0	658	0	658	30	FEMALE	WHITE	Early	1	Harvard_Medical_School	0.85	0	658	0	658
TCGA-DE-A0Y3-01B-11D-A10R-02	TCGA-DE-A0Y3	TCGA-THCA	s12848	h4656	0	1526	1	30	60	FEMALE	NO-WHITE	Advanced	1	Harvard_Medical_School	1	0	1526	1	30
TCGA-DE-A2OL-01A-11D-A18F-08	TCGA-DE-A2OL	TCGA-THCA	s12350	h4354	0	1145	0	1145	44	FEMALE	WHITE	Early	1	Broad_Institute_of_MIT_and_Harvard	0.63	0	1145	0	1145
TCGA-DE-A3KN-01A-11D-A20C-08	TCGA-DE-A3KN	TCGA-THCA	s11984	h3705	0	831	0	831	49	FEMALE	WHITE	Advanced	1	Broad_Institute_of_MIT_and_Harvard	0.75	0	831	0	831
TCGA-DE-A4M8-01A-21D-A85G-36	TCGA-DE-A4M8	TCGA-THCA	NA	h1817	0	564	0	564	61	FEMALE	WHITE	Advanced	1	NA	0.33	0	564	0	564
TCGA-DE-A4M9-01A-11D-A85G-36	TCGA-DE-A4M9	TCGA-THCA	NA	h2297	0	573	0	573	28	MALE	WHITE	Early	1	NA	0.99	0	573	0	573
TCGA-DE-A4MA-01A-11D-A85G-36	TCGA-DE-A4MA	TCGA-THCA	NA	h3491	0	916	0	916	52	FEMALE	NO-WHITE	Advanced	1	NA	0.89	0	916	0	916
TCGA-DE-A4MB-01A-11D-A85G-36	TCGA-DE-A4MB	TCGA-THCA	NA	h1104	0	352	0	352	79	FEMALE	WHITE	Advanced	1	NA	0.67	0	352	0	352
TCGA-DE-A4MD-01A-11D-A85G-36	TCGA-DE-A4MD	TCGA-THCA	NA	h484	0	764	1	267	71	MALE	WHITE	Advanced	1	NA	0.93	0	764	1	267
TCGA-DE-A69J-01A-21D-A85G-36	TCGA-DE-A69J	TCGA-THCA	NA	h3057	0	447	0	447	34	FEMALE	NO-WHITE	Early	1	NA	0.66	0	447	0	447
TCGA-DE-A69K-01A-11D-A85G-36	TCGA-DE-A69K	TCGA-THCA	NA	h2151	0	434	1	434	58	FEMALE	NO-WHITE	Advanced	1	NA	0.83	0	434	1	434
TCGA-DE-A7U5-01A-11D-A85G-36	TCGA-DE-A7U5	TCGA-THCA	NA	h5358	0	84	0	84	36	FEMALE	NO-WHITE	Early	0	NA	0.93	0	84	0	84
TCGA-DG-A2KJ-01A-11D-A18J-09	TCGA-DG-A2KJ	TCGA-CESC	s1348	h161	0	2893	0	2893	50	FEMALE	NA	NA	1	Washington_University_School_of_Medicine	0.61	0	2893	0	2893
TCGA-DH-5143-01A-01D-1465-02	TCGA-DH-5143	TCGA-LGG	s8753	h2734	0	1401	0	1401	30	MALE	WHITE	NA	1	Harvard_Medical_School	0.29	0	1401	0	1401
TCGA-DH-A669-01A-12D-A31L-08	TCGA-DH-A669	TCGA-LGG	s8099	h2105	1	919	1	260	70	MALE	WHITE	NA	1	Broad_Institute_of_MIT_and_Harvard	0.8	1	919	1	260
TCGA-DI-A1BU-01A-11D-A133-02	TCGA-DI-A1BU	TCGA-UCEC	s4805	h3049	0	1195	0	1195	55	FEMALE	WHITE	NA	1	Harvard_Medical_School	0.61	0	1195	0	1195
TCGA-DI-A1NN-01A-11D-A34H-09	TCGA-DI-A1NN	TCGA-UCEC	s4760	h4045	0	1076	1	1023	63	FEMALE	WHITE	NA	1	Washington_University_School_of_Medicine	0.62	0	1076	1	1023
TCGA-DJ-A13L-01A-11D-A21Z-08	TCGA-DJ-A13L	TCGA-THCA	s12501	h4932	0	303	0	303	85	MALE	WHITE	Early	1	Broad_Institute_of_MIT_and_Harvard	0.47	0	303	0	303
TCGA-DJ-A13M-01A-11D-A10R-02	TCGA-DJ-A13M	TCGA-THCA	s12369	h4816	0	1484	0	1484	28	FEMALE	WHITE	Early	0	Harvard_Medical_School	0.88	0	1484	0	1484
TCGA-DJ-A13O-01A-11D-A10R-02	TCGA-DJ-A13O	TCGA-THCA	s12241	h1813	0	1161	0	1161	56	MALE	WHITE	Early	0	Harvard_Medical_School	0.36	0	1161	0	1161
TCGA-DJ-A13P-01A-11D-A10R-02	TCGA-DJ-A13P	TCGA-THCA	NA	h2933	0	5150	0	5150	52	FEMALE	WHITE	Early	0	NA	0.82	0	5150	0	5150
TCGA-DJ-A13R-01A-11D-A10R-02	TCGA-DJ-A13R	TCGA-THCA	s12368	h1435	0	565	0	565	50	MALE	WHITE	Advanced	1	Harvard_Medical_School	0.58	0	565	0	565
TCGA-DJ-A13S-01A-11D-A10R-02	TCGA-DJ-A13S	TCGA-THCA	s12239	h3199	0	265	0	265	19	FEMALE	WHITE	Early	0	Harvard_Medical_School	0.67	0	265	0	265
TCGA-DJ-A13T-01A-11D-A10R-02	TCGA-DJ-A13T	TCGA-THCA	s12513	h1858	0	1709	0	1709	37	FEMALE	WHITE	Early	0	Harvard_Medical_School	0.9	0	1709	0	1709
TCGA-DJ-A13U-01A-11D-A10R-02	TCGA-DJ-A13U	TCGA-THCA	s12104	h1726	0	1590	0	1590	60	MALE	WHITE	Advanced	1	Harvard_Medical_School	0.3	0	1590	0	1590
TCGA-DJ-A13V-01A-11D-A10R-02	TCGA-DJ-A13V	TCGA-THCA	s12634	h530	0	1313	0	1313	21	FEMALE	NA	Early	1	Harvard_Medical_School	1	0	1313	0	1313
TCGA-DJ-A13W-01A-11D-A10R-02	TCGA-DJ-A13W	TCGA-THCA	s11992	h2458	0	1593	0	1593	45	FEMALE	WHITE	Early	0	Harvard_Medical_School	0.87	0	1593	0	1593
TCGA-DJ-A13X-01A-11D-A10R-02	TCGA-DJ-A13X	TCGA-THCA	s12748	h2598	0	253	0	253	51	FEMALE	NA	Advanced	0	Harvard_Medical_School	0.72	0	253	0	253
TCGA-DJ-A1QD-01A-11D-A14U-02	TCGA-DJ-A1QD	TCGA-THCA	s12367	h974	0	1462	0	1462	20	FEMALE	WHITE	Early	0	Harvard_Medical_School	0.49	0	1462	0	1462
TCGA-DJ-A1QE-01A-21D-A14U-02	TCGA-DJ-A1QE	TCGA-THCA	s12635	h5247	0	4134	0	4134	62	FEMALE	WHITE	Advanced	0	Harvard_Medical_School	0.95	0	4134	0	4134
TCGA-DJ-A1QF-01A-12D-A14U-02/TCGA-DJ-A1QF-01A-11D-A89X-36	TCGA-DJ-A1QF	TCGA-THCA	s11991	h4415	0	931	0	931	61	FEMALE	WHITE	Early	0	Harvard_Medical_School	0.78	0	931	0	931
TCGA-DJ-A1QG-01A-11D-A14U-02	TCGA-DJ-A1QG	TCGA-THCA	s12240	h3472	0	1368	0	1368	62	MALE	WHITE	Early	0	Harvard_Medical_School	0.76	0	1368	0	1368
TCGA-DJ-A1QH-01A-21D-A14U-02	TCGA-DJ-A1QH	TCGA-THCA	s12376	h2508	0	1293	0	1293	58	FEMALE	WHITE	Advanced	1	Harvard_Medical_School	0.83	0	1293	0	1293
TCGA-DJ-A1QI-01A-11D-A14U-02	TCGA-DJ-A1QI	TCGA-THCA	s12641	h849	0	455	0	455	63	FEMALE	WHITE	Early	0	Harvard_Medical_School	0.91	0	455	0	455
TCGA-DJ-A1QL-01A-11D-A14U-02	TCGA-DJ-A1QL	TCGA-THCA	s12373	h3241	0	535	0	535	70	MALE	NA	Early	0	Harvard_Medical_School	0.84	0	535	0	535
TCGA-DJ-A1QM-01A-11D-A14U-02	TCGA-DJ-A1QM	TCGA-THCA	s12243	h1271	0	183	0	183	42	MALE	WHITE	Early	0	Harvard_Medical_School	0.19	0	183	0	183
TCGA-DJ-A1QN-01A-11D-A14U-02	TCGA-DJ-A1QN	TCGA-THCA	s12640	h3002	0	1295	0	1295	42	FEMALE	NA	Early	0	Harvard_Medical_School	0.6	0	1295	0	1295
TCGA-DJ-A1QO-01A-11D-A14U-02	TCGA-DJ-A1QO	TCGA-THCA	s12372	h3407	0	1442	1	1062	69	MALE	WHITE	Advanced	1	Harvard_Medical_School	0.68	0	1442	1	1062
TCGA-DJ-A1QQ-01A-11D-A14U-02	TCGA-DJ-A1QQ	TCGA-THCA	s12639	h1140	0	534	0	534	43	MALE	NO-WHITE	Early	0	Harvard_Medical_School	0.93	0	534	0	534
TCGA-DJ-A2PN-01A-21D-A85G-36	TCGA-DJ-A2PN	TCGA-THCA	NA	h3232	0	307	0	307	70	FEMALE	WHITE	Early	0	NA	0.84	0	307	0	307
TCGA-DJ-A2PO-01A-21D-A85G-36	TCGA-DJ-A2PO	TCGA-THCA	NA	h5542	0	243	0	243	54	MALE	WHITE	Early	0	NA	0.96	0	243	0	243
TCGA-DJ-A2PP-01A-11D-A85G-36	TCGA-DJ-A2PP	TCGA-THCA	NA	h2472	0	930	0	930	47	MALE	NA	Early	0	NA	0.77	0	930	0	930
TCGA-DJ-A2PQ-01A-11D-A85G-36	TCGA-DJ-A2PQ	TCGA-THCA	NA	h1359	0	1077	0	1077	26	MALE	WHITE	Early	1	NA	0.97	0	1077	0	1077
TCGA-DJ-A2PR-01A-11D-A85G-36	TCGA-DJ-A2PR	TCGA-THCA	NA	h865	0	835	0	835	27	MALE	NO-WHITE	Early	0	NA	1	0	835	0	835
TCGA-DJ-A2PS-01A-11D-A85G-36	TCGA-DJ-A2PS	TCGA-THCA	NA	h4539	0	797	0	797	40	FEMALE	WHITE	Early	1	NA	0.67	0	797	0	797
TCGA-DJ-A2PT-01A-11D-A85G-36	TCGA-DJ-A2PT	TCGA-THCA	NA	h1228	0	1181	0	1181	70	FEMALE	WHITE	Advanced	1	NA	0.5	0	1181	0	1181
TCGA-DJ-A2PU-01A-12D-A85G-36	TCGA-DJ-A2PU	TCGA-THCA	NA	h3013	0	1033	0	1033	52	FEMALE	WHITE	Early	0	NA	0.87	0	1033	0	1033
TCGA-DJ-A2PV-01A-11D-A85G-36	TCGA-DJ-A2PV	TCGA-THCA	NA	h1099	0	973	0	973	53	FEMALE	WHITE	Early	0	NA	0.36	0	973	0	973
TCGA-DJ-A2PW-01A-11D-A85G-36	TCGA-DJ-A2PW	TCGA-THCA	NA	h679	0	1060	0	1060	65	MALE	WHITE	Advanced	1	NA	0.3	0	1060	0	1060
TCGA-DJ-A2PX-01A-11D-A85G-36	TCGA-DJ-A2PX	TCGA-THCA	NA	h3656	0	881	0	881	55	FEMALE	WHITE	Early	0	NA	0.18	0	881	0	881
TCGA-DJ-A2PY-01A-11D-A85G-36	TCGA-DJ-A2PY	TCGA-THCA	NA	h3939	0	267	0	267	46	FEMALE	WHITE	Advanced	0	NA	0.58	0	267	0	267
TCGA-DJ-A2PZ-01A-21D-A85G-36	TCGA-DJ-A2PZ	TCGA-THCA	NA	h5279	0	256	0	256	63	MALE	WHITE	Advanced	0	NA	0.55	0	256	0	256
TCGA-DJ-A2Q0-01A-11D-A85G-36	TCGA-DJ-A2Q0	TCGA-THCA	NA	h519	0	1045	0	1045	57	FEMALE	WHITE	Early	0	NA	0.59	0	1045	0	1045
TCGA-DJ-A2Q1-01A-22D-A19J-08	TCGA-DJ-A2Q1	TCGA-THCA	s11981	h2271	0	1148	0	1148	44	FEMALE	WHITE	Early	1	Broad_Institute_of_MIT_and_Harvard	0.67	0	1148	0	1148
TCGA-DJ-A2Q2-01A-11D-A19J-08	TCGA-DJ-A2Q2	TCGA-THCA	s11972	h5732	0	1337	0	1337	57	FEMALE	WHITE	Advanced	1	Broad_Institute_of_MIT_and_Harvard	0.45	0	1337	0	1337
TCGA-DJ-A2Q3-01A-11D-A85G-36	TCGA-DJ-A2Q3	TCGA-THCA	NA	h3265	0	1224	1	385	61	FEMALE	NO-WHITE	Advanced	1	NA	0.43	0	1224	1	385
TCGA-DJ-A2Q4-01A-21D-A85G-36	TCGA-DJ-A2Q4	TCGA-THCA	NA	h3577	0	1032	0	1032	53	MALE	WHITE	Advanced	0	NA	0.76	0	1032	0	1032
TCGA-DJ-A2Q5-01A-11D-A85Q-36	TCGA-DJ-A2Q5	TCGA-THCA	NA	h2643	0	1140	0	1140	51	MALE	WHITE	Advanced	1	NA	0.44	0	1140	0	1140
TCGA-DJ-A2Q6-01A-11D-A85Q-36	TCGA-DJ-A2Q6	TCGA-THCA	NA	h1708	0	1109	0	1109	38	FEMALE	WHITE	Early	1	NA	0.57	0	1109	0	1109
TCGA-DJ-A2Q7-01A-11D-A85Q-36	TCGA-DJ-A2Q7	TCGA-THCA	NA	h3578	0	1068	0	1068	52	FEMALE	NO-WHITE	Advanced	0	NA	0.68	0	1068	0	1068
TCGA-DJ-A2Q8-01A-11D-A18F-08	TCGA-DJ-A2Q8	TCGA-THCA	s12213	h4229	0	1189	0	1189	47	FEMALE	NA	Early	0	Broad_Institute_of_MIT_and_Harvard	0.52	0	1189	0	1189
TCGA-DJ-A2Q9-01A-21D-A85Q-36	TCGA-DJ-A2Q9	TCGA-THCA	NA	h2209	0	1092	0	1092	65	FEMALE	WHITE	Advanced	1	NA	NA	0	1092	0	1092
TCGA-DJ-A2QA-01A-11D-A85Q-36	TCGA-DJ-A2QA	TCGA-THCA	NA	h1584	0	1020	0	1020	56	FEMALE	NO-WHITE	Advanced	0	NA	0.53	0	1020	0	1020
TCGA-DJ-A2QB-01A-11D-A85Q-36	TCGA-DJ-A2QB	TCGA-THCA	NA	h5126	0	1070	0	1070	53	FEMALE	NO-WHITE	Advanced	1	NA	0.67	0	1070	0	1070
TCGA-DJ-A2QC-01A-11D-A85Q-36	TCGA-DJ-A2QC	TCGA-THCA	NA	h4466	0	1215	0	1215	70	FEMALE	NA	Early	0	NA	0.64	0	1215	0	1215
TCGA-DJ-A3UK-01A-11D-A85Q-36	TCGA-DJ-A3UK	TCGA-THCA	NA	h364	0	1123	0	1123	35	FEMALE	WHITE	Early	1	NA	0.96	0	1123	0	1123
TCGA-DJ-A3UM-01A-11D-A85Q-36	TCGA-DJ-A3UM	TCGA-THCA	NA	h3807	0	944	0	944	45	FEMALE	NO-WHITE	Early	1	NA	0.72	0	944	0	944
TCGA-DJ-A3UN-01A-11D-A85Q-36	TCGA-DJ-A3UN	TCGA-THCA	NA	h5400	0	986	0	986	51	FEMALE	WHITE	Early	1	NA	0.7	0	986	0	986
TCGA-DJ-A3UO-01A-11D-A85Q-36	TCGA-DJ-A3UO	TCGA-THCA	NA	h1923	0	957	1	641	63	MALE	WHITE	Advanced	1	NA	0.79	0	957	1	641
TCGA-DJ-A3UP-01A-11D-A85Q-36	TCGA-DJ-A3UP	TCGA-THCA	NA	h115	0	499	0	499	38	FEMALE	NA	Early	1	NA	0.88	0	499	0	499
TCGA-DJ-A3UQ-01A-11D-A85Q-36	TCGA-DJ-A3UQ	TCGA-THCA	NA	h4884	0	595	0	595	45	FEMALE	NO-WHITE	Advanced	1	NA	0.67	0	595	0	595
TCGA-DJ-A3UR-01A-11D-A85Q-36	TCGA-DJ-A3UR	TCGA-THCA	NA	h531	0	1105	0	1105	51	FEMALE	WHITE	Advanced	1	NA	0.84	0	1105	0	1105
TCGA-DJ-A3US-01A-11D-A22D-08	TCGA-DJ-A3US	TCGA-THCA	s12730	h2383	0	998	0	998	37	FEMALE	WHITE	Early	1	Broad_Institute_of_MIT_and_Harvard	NA	0	998	0	998
TCGA-DJ-A3UT-01A-11D-A85Q-36	TCGA-DJ-A3UT	TCGA-THCA	NA	h2784	0	1105	0	1105	43	FEMALE	WHITE	Early	1	NA	0.25	0	1105	0	1105
TCGA-DJ-A3UU-01A-11D-A85Q-36	TCGA-DJ-A3UU	TCGA-THCA	NA	h5265	0	713	0	713	49	FEMALE	WHITE	Advanced	1	NA	0.49	0	713	0	713
TCGA-DJ-A3UV-01A-11D-A85Q-36	TCGA-DJ-A3UV	TCGA-THCA	NA	h4152	0	1466	0	1466	18	FEMALE	WHITE	Early	1	NA	NA	0	1466	0	1466
TCGA-DJ-A3UW-01A-11D-A85Q-36	TCGA-DJ-A3UW	TCGA-THCA	NA	h3156	0	1812	0	1812	50	FEMALE	WHITE	Early	1	NA	0.32	0	1812	0	1812
TCGA-DJ-A3UX-01A-11D-A85Q-36	TCGA-DJ-A3UX	TCGA-THCA	NA	h4520	0	345	0	345	46	FEMALE	WHITE	Early	1	NA	NA	0	345	0	345
TCGA-DJ-A3UY-01A-21D-A85Q-36	TCGA-DJ-A3UY	TCGA-THCA	NA	h3809	0	1091	0	1091	32	FEMALE	WHITE	Early	1	NA	0.38	0	1091	0	1091
TCGA-DJ-A3UZ-01A-11D-A85Q-36	TCGA-DJ-A3UZ	TCGA-THCA	NA	h2203	0	1246	0	1246	70	FEMALE	WHITE	Advanced	1	NA	NA	0	1246	0	1246
TCGA-DJ-A3V0-01A-11D-A85Q-36	TCGA-DJ-A3V0	TCGA-THCA	NA	h5244	0	1125	0	1125	56	MALE	NA	Advanced	1	NA	0.67	0	1125	0	1125
TCGA-DJ-A3V2-01A-11D-A85Q-36	TCGA-DJ-A3V2	TCGA-THCA	NA	h4723	0	615	0	615	44	FEMALE	WHITE	Early	1	NA	0.42	0	615	0	615
TCGA-DJ-A3V3-01A-11D-A85Q-36	TCGA-DJ-A3V3	TCGA-THCA	NA	h4626	0	931	0	931	57	FEMALE	NO-WHITE	Early	1	NA	0.66	0	931	0	931
TCGA-DJ-A3V4-01A-11D-A85Q-36	TCGA-DJ-A3V4	TCGA-THCA	NA	h375	0	1294	0	1294	60	FEMALE	WHITE	Advanced	1	NA	0.5	0	1294	0	1294
TCGA-DJ-A3V5-01A-11D-A85Q-36	TCGA-DJ-A3V5	TCGA-THCA	NA	h1382	0	584	0	584	76	FEMALE	WHITE	Advanced	1	NA	0.56	0	584	0	584
TCGA-DJ-A3V6-01A-11D-A85Q-36	TCGA-DJ-A3V6	TCGA-THCA	NA	h1899	0	818	0	818	54	MALE	WHITE	Advanced	1	NA	NA	0	818	0	818
TCGA-DJ-A3V7-01A-11D-A85Q-36	TCGA-DJ-A3V7	TCGA-THCA	NA	h414	0	706	0	706	44	FEMALE	WHITE	Advanced	1	NA	NA	0	706	0	706
TCGA-DJ-A3V8-01A-11D-A85Q-36	TCGA-DJ-A3V8	TCGA-THCA	NA	h3268	0	647	0	647	28	FEMALE	WHITE	Early	1	NA	0.67	0	647	0	647
TCGA-DJ-A3V9-01A-11D-A85Q-36	TCGA-DJ-A3V9	TCGA-THCA	NA	h5271	0	623	0	623	50	FEMALE	WHITE	Advanced	1	NA	0.42	0	623	0	623
TCGA-DJ-A3VA-01A-11D-A85Q-36	TCGA-DJ-A3VA	TCGA-THCA	NA	h2723	0	755	0	755	39	FEMALE	NA	Early	1	NA	NA	0	755	0	755
TCGA-DJ-A3VB-01A-11D-A85Q-36	TCGA-DJ-A3VB	TCGA-THCA	NA	h5617	0	697	0	697	52	MALE	NA	Advanced	1	NA	0.66	0	697	0	697
TCGA-DJ-A3VD-01A-11D-A85Q-36	TCGA-DJ-A3VD	TCGA-THCA	NA	h3130	0	1238	0	1238	32	FEMALE	WHITE	Early	1	NA	0.81	0	1238	0	1238
TCGA-DJ-A3VE-01A-11D-A85Q-36	TCGA-DJ-A3VE	TCGA-THCA	NA	h2777	0	577	0	577	50	MALE	WHITE	Early	1	NA	0.68	0	577	0	577
TCGA-DJ-A3VF-01A-11D-A85Q-36	TCGA-DJ-A3VF	TCGA-THCA	NA	h5153	0	292	0	292	60	FEMALE	WHITE	Advanced	1	NA	0.38	0	292	0	292
TCGA-DJ-A3VG-01A-11D-A85Q-36	TCGA-DJ-A3VG	TCGA-THCA	NA	h643	0	1085	0	1085	40	MALE	WHITE	Early	1	NA	0.74	0	1085	0	1085
TCGA-DJ-A3VI-01A-11D-A85Q-36	TCGA-DJ-A3VI	TCGA-THCA	NA	h1005	0	95	0	95	52	FEMALE	WHITE	Advanced	1	NA	0.63	0	95	0	95
TCGA-DJ-A3VJ-01A-11D-A85Q-36	TCGA-DJ-A3VJ	TCGA-THCA	NA	h4719	0	1108	0	1108	22	MALE	WHITE	Early	1	NA	0.52	0	1108	0	1108
TCGA-DJ-A3VK-01A-11D-A85Q-36	TCGA-DJ-A3VK	TCGA-THCA	NA	h1831	0	753	0	753	63	MALE	WHITE	Advanced	1	NA	0.61	0	753	0	753
TCGA-DJ-A3VL-01A-11D-A85Q-36	TCGA-DJ-A3VL	TCGA-THCA	NA	h2901	0	713	1	411	38	MALE	WHITE	Early	1	NA	0.89	0	713	1	411
TCGA-DJ-A3VM-01A-11D-A85Q-36	TCGA-DJ-A3VM	TCGA-THCA	NA	h2658	0	840	0	840	68	FEMALE	WHITE	Early	1	NA	0.8	0	840	0	840
TCGA-DJ-A4UL-01A-11D-A85Q-36	TCGA-DJ-A4UL	TCGA-THCA	NA	h3169	0	939	0	939	68	FEMALE	WHITE	Early	1	NA	0.84	0	939	0	939
TCGA-DJ-A4UP-01A-11D-A85Q-36	TCGA-DJ-A4UP	TCGA-THCA	NA	h3424	0	916	0	916	15	FEMALE	WHITE	Early	1	NA	0.33	0	916	0	916
TCGA-DJ-A4UQ-01A-11D-A85Q-36	TCGA-DJ-A4UQ	TCGA-THCA	NA	h5268	0	1005	0	1005	60	MALE	NO-WHITE	Advanced	1	NA	0.68	0	1005	0	1005
TCGA-DJ-A4UR-01A-11D-A85Q-36	TCGA-DJ-A4UR	TCGA-THCA	NA	h5108	0	1058	1	113	36	FEMALE	NO-WHITE	Early	1	NA	0.78	0	1058	1	113
TCGA-DJ-A4UT-01A-11D-A257-08	TCGA-DJ-A4UT	TCGA-THCA	s11980	h3084	0	823	0	823	32	FEMALE	WHITE	Early	1	Broad_Institute_of_MIT_and_Harvard	0.51	0	823	0	823
TCGA-DJ-A4UW-01A-11D-A85R-36	TCGA-DJ-A4UW	TCGA-THCA	NA	h2074	0	819	0	819	34	FEMALE	NO-WHITE	Early	1	NA	0.66	0	819	0	819
TCGA-DJ-A4V0-01A-11D-A85R-36	TCGA-DJ-A4V0	TCGA-THCA	NA	h2905	0	1081	0	1081	36	FEMALE	NO-WHITE	Early	1	NA	0.45	0	1081	0	1081
TCGA-DJ-A4V2-01A-11D-A85R-36	TCGA-DJ-A4V2	TCGA-THCA	NA	h3343	0	95	0	95	38	FEMALE	NA	Early	1	NA	0.6	0	95	0	95
TCGA-DJ-A4V4-01A-11D-A85R-36	TCGA-DJ-A4V4	TCGA-THCA	NA	h2375	0	481	0	481	48	FEMALE	WHITE	Early	1	NA	0.59	0	481	0	481
TCGA-DJ-A4V5-01A-11D-A85R-36	TCGA-DJ-A4V5	TCGA-THCA	NA	h853	0	1076	0	1076	55	MALE	WHITE	Advanced	1	NA	0.61	0	1076	0	1076
TCGA-DK-A1A3-01A-11D-A13U-02	TCGA-DK-A1A3	TCGA-BLCA	s3102	h1089	1	665	1	665	60	MALE	WHITE	Advanced	NA	Harvard_Medical_School	0.43	1	665	1	665
TCGA-DK-A1A5-01A-11D-A13U-02	TCGA-DK-A1A5	TCGA-BLCA	s2889	h3088	1	65	0	65	79	MALE	WHITE	Early	0	Harvard_Medical_School	0.59	1	65	0	65
TCGA-DK-A1A6-01A-11D-A13U-02	TCGA-DK-A1A6	TCGA-BLCA	s2892	h4336	0	2020	0	2020	53	MALE	WHITE	Advanced	0	Harvard_Medical_School	NA	0	2020	0	2020
TCGA-DK-A1A7-01A-11D-A13U-02	TCGA-DK-A1A7	TCGA-BLCA	s3280	h1415	0	560	1	112	67	FEMALE	WHITE	Advanced	1	Harvard_Medical_School	0.74	0	560	1	112
TCGA-DK-A1AA-01A-11D-A13U-02	TCGA-DK-A1AA	TCGA-BLCA	s3107	h4994	0	578	0	578	57	MALE	WHITE	Advanced	0	Harvard_Medical_School	0.93	0	578	0	578
TCGA-DK-A1AB-01A-11D-A13U-02	TCGA-DK-A1AB	TCGA-BLCA	s2707	h1576	1	508	1	364	74	FEMALE	WHITE	Advanced	1	Harvard_Medical_School	0.56	1	508	1	364
TCGA-DK-A1AC-01A-11D-A13U-02	TCGA-DK-A1AC	TCGA-BLCA	s2884	h3952	0	3981	0	3981	72	MALE	WHITE	Advanced	0	Harvard_Medical_School	0.69	0	3981	0	3981
TCGA-DK-A1AD-01A-11D-A13U-02	TCGA-DK-A1AD	TCGA-BLCA	s2711	h515	0	3420	0	3420	69	MALE	WHITE	Advanced	0	Harvard_Medical_School	0.73	0	3420	0	3420
TCGA-DK-A1AE-01A-11D-A13U-02	TCGA-DK-A1AE	TCGA-BLCA	s2710	h50	0	491	1	211	84	MALE	WHITE	Advanced	1	Harvard_Medical_School	0.83	0	491	1	211
TCGA-DK-A1AG-01A-11D-A13U-02	TCGA-DK-A1AG	TCGA-BLCA	s2885	h338	0	475	0	475	65	MALE	WHITE	Advanced	0	Harvard_Medical_School	0.92	0	475	0	475
TCGA-DK-A2HX-01A-12D-A18D-02	TCGA-DK-A2HX	TCGA-BLCA	s2712	h3385	1	1420	0	1420	80	FEMALE	WHITE	Advanced	NA	Harvard_Medical_School	0.49	1	1420	0	1420
TCGA-DK-A2I1-01A-11D-A17R-02	TCGA-DK-A2I1	TCGA-BLCA	s2704	h4538	0	546	0	546	73	FEMALE	WHITE	Early	0	Harvard_Medical_School	0.58	0	546	0	546
TCGA-DK-A2I2-01A-11D-A17R-02	TCGA-DK-A2I2	TCGA-BLCA	s2708	h3848	1	237	1	163	63	FEMALE	WHITE	Advanced	0	Harvard_Medical_School	0.3	1	237	1	163
TCGA-DK-A2I6-01A-12D-A18D-02	TCGA-DK-A2I6	TCGA-BLCA	s2703	h1312	0	2656	0	2656	81	MALE	WHITE	Advanced	0	Harvard_Medical_School	0.54	0	2656	0	2656
TCGA-DK-A3IK-01A-32D-A21C-26	TCGA-DK-A3IK	TCGA-BLCA	s2887	h3679	1	146	0	146	87	MALE	WHITE	Advanced	NA	MD_Anderson_Institute_for_Applied_Cancer_Science	0.5	1	146	0	146
TCGA-DK-A3IL-01A-11D-A20D-08	TCGA-DK-A3IL	TCGA-BLCA	s2844	h781	1	413	0	413	79	FEMALE	WHITE	Advanced	NA	Broad_Institute_of_MIT_and_Harvard	0.74	1	413	0	413
TCGA-DK-A3IM-01A-11D-A210-26	TCGA-DK-A3IM	TCGA-BLCA	s2882	h1767	1	248	1	201	76	MALE	WHITE	Advanced	NA	MD_Anderson_Institute_for_Applied_Cancer_Science	0.83	1	248	1	201
TCGA-DK-A3IN-01A-11D-A210-26	TCGA-DK-A3IN	TCGA-BLCA	s2890	h5059	1	250	0	250	72	MALE	WHITE	Advanced	0	MD_Anderson_Institute_for_Applied_Cancer_Science	0.39	1	250	0	250
TCGA-DK-A3IQ-01A-31D-A210-26	TCGA-DK-A3IQ	TCGA-BLCA	s2894	h5398	1	539	1	250	74	MALE	WHITE	Advanced	0	MD_Anderson_Institute_for_Applied_Cancer_Science	0.35	1	539	1	250
TCGA-DK-A3IT-01A-31D-A210-26	TCGA-DK-A3IT	TCGA-BLCA	s2715	h3377	0	648	0	648	62	MALE	WHITE	Advanced	0	MD_Anderson_Institute_for_Applied_Cancer_Science	0.46	0	648	0	648
TCGA-DK-A3IU-01A-11D-A210-26	TCGA-DK-A3IU	TCGA-BLCA	s3285	h4400	1	706	1	462	58	MALE	WHITE	Early	0	MD_Anderson_Institute_for_Applied_Cancer_Science	0.27	1	706	1	462
TCGA-DK-A3IV-01A-22D-A21C-26	TCGA-DK-A3IV	TCGA-BLCA	s3108	h2635	1	294	1	212	60	MALE	WHITE	Early	0	MD_Anderson_Institute_for_Applied_Cancer_Science	0.56	1	294	1	212
TCGA-DK-A3WX-01A-22D-A233-26	TCGA-DK-A3WX	TCGA-BLCA	s2899	h2398	1	321	1	167	67	FEMALE	WHITE	Advanced	1	MD_Anderson_Institute_for_Applied_Cancer_Science	0.37	1	321	1	167
TCGA-DK-A3WY-01A-11D-A233-26	TCGA-DK-A3WY	TCGA-BLCA	s2895	h101	0	4967	0	4967	67	FEMALE	WHITE	Advanced	1	MD_Anderson_Institute_for_Applied_Cancer_Science	NA	0	4967	0	4967
TCGA-DK-A3X1-01A-12D-A233-26	TCGA-DK-A3X1	TCGA-BLCA	s3286	h1176	0	2009	0	2009	78	FEMALE	WHITE	Advanced	1	MD_Anderson_Institute_for_Applied_Cancer_Science	0.47	0	2009	0	2009
TCGA-DK-A3X2-01A-11D-A233-26	TCGA-DK-A3X2	TCGA-BLCA	s2716	h1389	1	547	1	533	85	MALE	WHITE	Advanced	1	MD_Anderson_Institute_for_Applied_Cancer_Science	0.92	1	547	1	533
TCGA-DO-A1JZ-01A-11D-A13U-02	TCGA-DO-A1JZ	TCGA-THCA	s12377	h2569	0	1670	0	1670	23	FEMALE	NO-WHITE	Early	1	Harvard_Medical_School	1	0	1670	0	1670
TCGA-DO-A1K0-01A-11D-A13U-02	TCGA-DO-A1K0	TCGA-THCA	s12245	h1968	0	655	1	577	30	FEMALE	WHITE	Early	1	Harvard_Medical_School	0.92	0	655	1	577
TCGA-DO-A2HM-01B-11D-A85R-36	TCGA-DO-A2HM	TCGA-THCA	NA	h2531	0	71	0	71	49	MALE	WHITE	Advanced	NA	NA	0.18	0	71	0	71
TCGA-DQ-5624-01A-01D-1868-02	TCGA-DQ-5624	TCGA-HNSC	s15532	h5642	0	1778	0	1778	43	FEMALE	WHITE	NA	1	Harvard_Medical_School	0.27	0	1778	0	1778
TCGA-DQ-5625-01A-01D-1868-02	TCGA-DQ-5625	TCGA-HNSC	s16058	h2893	1	1133	1	1058	52	FEMALE	WHITE	NA	0	Harvard_Medical_School	0.46	1	1133	1	1058
TCGA-DQ-5629-01A-01D-A32X-10	TCGA-DQ-5629	TCGA-HNSC	s16345	h4235	1	941	0	941	64	MALE	WHITE	NA	1	Baylor_College_of_Medicine	0.59	1	941	0	941
TCGA-DQ-5630-01A-01D-1868-02	TCGA-DQ-5630	TCGA-HNSC	s16346	h125	0	1030	0	1030	73	MALE	WHITE	NA	1	Harvard_Medical_School	0.27	0	1030	0	1030
TCGA-DQ-5631-01A-01D-1868-02	TCGA-DQ-5631	TCGA-HNSC	s15916	h274	1	548	1	447	52	MALE	WHITE	NA	1	Harvard_Medical_School	0.58	1	548	1	447
TCGA-DQ-7591-01A-11D-2078-08	TCGA-DQ-7591	TCGA-HNSC	s15871	h5688	0	622	0	622	62	MALE	WHITE	NA	1	Broad_Institute_of_MIT_and_Harvard	0.73	0	622	0	622
TCGA-DS-A0VL-01A-21D-A200-09	TCGA-DS-A0VL	TCGA-CESC	s1350	h3560	0	81	0	81	25	FEMALE	WHITE	NA	0	Washington_University_School_of_Medicine	0.79	0	81	0	81
TCGA-DU-5847-01A-11D-1703-02	TCGA-DU-5847	TCGA-LGG	s8136	h848	0	548	0	548	34	FEMALE	WHITE	NA	1	Harvard_Medical_School	0.76	0	548	0	548
TCGA-DU-5849-01A-11D-1703-02	TCGA-DU-5849	TCGA-LGG	NA	h586	0	443	0	443	48	MALE	WHITE	NA	0	NA	0.69	0	443	0	443
TCGA-DU-5852-01A-11D-1703-02	TCGA-DU-5852	TCGA-LGG	s8347	h137	1	205	1	24	61	FEMALE	WHITE	NA	1	Harvard_Medical_School	0.81	1	205	1	24
TCGA-DU-5854-01A-11D-1703-02	TCGA-DU-5854	TCGA-LGG	s8562	h2821	0	257	1	202	57	FEMALE	WHITE	NA	1	Harvard_Medical_School	0.52	0	257	1	202
TCGA-DU-5870-01A-11D-A461-08	TCGA-DU-5870	TCGA-LGG	s8318	h1012	0	5546	1	4347	34	FEMALE	WHITE	NA	1	Broad_Institute_of_MIT_and_Harvard	0.93	0	5546	1	4347
TCGA-DU-5872-01A-11D-1703-02	TCGA-DU-5872	TCGA-LGG	s8350	h3045	0	532	1	265	43	FEMALE	NO-WHITE	NA	1	Harvard_Medical_School	0.87	0	532	1	265
TCGA-DU-5874-01A-11D-1705-08	TCGA-DU-5874	TCGA-LGG	s8546	h2871	0	461	0	461	62	FEMALE	WHITE	NA	0	Broad_Institute_of_MIT_and_Harvard	0.96	0	461	0	461
TCGA-DU-6392-01A-11D-1703-02	TCGA-DU-6392	TCGA-LGG	s8561	h4560	0	6423	1	950	35	FEMALE	WHITE	NA	1	Harvard_Medical_School	0.83	0	6423	1	950
TCGA-DU-6397-01A-11D-A461-08	TCGA-DU-6397	TCGA-LGG	s8113	h4151	1	1401	1	837	45	MALE	WHITE	NA	1	Broad_Institute_of_MIT_and_Harvard	0.79	1	1401	1	837
TCGA-DU-6399-01A-12D-1703-02	TCGA-DU-6399	TCGA-LGG	s8754	h1811	1	2000	1	1629	54	MALE	WHITE	NA	1	Harvard_Medical_School	0.69	1	2000	1	1629
TCGA-DU-6401-01A-11D-1705-08	TCGA-DU-6401	TCGA-LGG	s8536	h3697	1	2660	1	1886	31	FEMALE	WHITE	NA	1	Broad_Institute_of_MIT_and_Harvard	0.38	1	2660	1	1886
TCGA-DU-6402-01A-11D-1703-02	TCGA-DU-6402	TCGA-LGG	s8563	h204	1	214	1	103	52	MALE	WHITE	NA	1	Harvard_Medical_School	0.64	1	214	1	103
TCGA-DU-6403-01A-11D-1703-02	TCGA-DU-6403	TCGA-LGG	s8135	h4183	1	354	1	354	60	FEMALE	WHITE	NA	1	Harvard_Medical_School	0.71	1	354	1	354
TCGA-DU-6404-01A-11D-A461-08	TCGA-DU-6404	TCGA-LGG	s8104	h3114	1	4068	1	1154	24	FEMALE	WHITE	NA	1	Broad_Institute_of_MIT_and_Harvard	0.29	1	4068	1	1154
TCGA-DU-6405-01A-11D-1703-02	TCGA-DU-6405	TCGA-LGG	s8359	h3590	1	605	1	486	51	FEMALE	WHITE	NA	1	Harvard_Medical_School	0.87	1	605	1	486
TCGA-DU-6407-01A-13D-1705-08	TCGA-DU-6407	TCGA-LGG	s8532	h3548	1	2875	1	2397	35	FEMALE	WHITE	NA	1	Broad_Institute_of_MIT_and_Harvard	0.8	1	2875	1	2397
TCGA-DU-6408-01A-11D-1703-02	TCGA-DU-6408	TCGA-LGG	s8757	h98	1	3470	1	2097	23	FEMALE	WHITE	NA	1	Harvard_Medical_School	0.89	1	3470	1	2097
TCGA-DU-6542-01A-11D-1891-02	TCGA-DU-6542	TCGA-LGG	s8143	h3517	0	73	0	73	25	MALE	WHITE	NA	1	Harvard_Medical_School	0.82	0	73	0	73
TCGA-DU-7006-01A-11D-2022-02	TCGA-DU-7006	TCGA-LGG	s8357	h1168	1	349	1	349	60	FEMALE	WHITE	NA	1	Harvard_Medical_School	0.73	1	349	1	349
TCGA-DU-7007-01A-11D-2022-02	TCGA-DU-7007	TCGA-LGG	s8352	h1884	1	1915	0	1915	33	MALE	WHITE	NA	NA	Harvard_Medical_School	0.84	1	1915	0	1915
TCGA-DU-7008-01A-11D-2022-02	TCGA-DU-7008	TCGA-LGG	NA	h2227	0	4752	1	330	41	FEMALE	WHITE	NA	1	NA	0.83	0	4752	1	330
TCGA-DU-7009-01A-11D-2024-08	TCGA-DU-7009	TCGA-LGG	s8105	h3142	1	4695	1	2960	32	FEMALE	WHITE	NA	1	Broad_Institute_of_MIT_and_Harvard	0.84	1	4695	1	2960
TCGA-DU-7010-01A-11D-2022-02	TCGA-DU-7010	TCGA-LGG	s8355	h2327	1	456	1	193	58	FEMALE	WHITE	NA	1	Harvard_Medical_School	0.75	1	456	1	193
TCGA-DU-7013-01A-11D-A461-08	TCGA-DU-7013	TCGA-LGG	s8533	h1573	1	269	1	187	59	MALE	WHITE	NA	1	Broad_Institute_of_MIT_and_Harvard	0.97	1	269	1	187
TCGA-DU-7018-01A-11D-2022-02	TCGA-DU-7018	TCGA-LGG	s8567	h2605	1	933	1	338	57	FEMALE	WHITE	NA	1	Harvard_Medical_School	0.87	1	933	1	338
TCGA-DU-7290-01A-11D-2022-02	TCGA-DU-7290	TCGA-LGG	s8353	h5048	1	315	1	315	45	FEMALE	WHITE	NA	0	Harvard_Medical_School	0.68	1	315	1	315
TCGA-DU-7292-01A-11D-2022-02	TCGA-DU-7292	TCGA-LGG	s8361	NA	1	242	1	91	69	MALE	WHITE	NA	1	Harvard_Medical_School	0.99	1	242	1	91
TCGA-DU-7294-01A-11D-2022-02	TCGA-DU-7294	TCGA-LGG	s8362	NA	0	2869	0	2869	53	FEMALE	WHITE	NA	0	Harvard_Medical_School	0.93	0	2869	0	2869
TCGA-DU-7301-01A-11D-2086-08	TCGA-DU-7301	TCGA-LGG	s8325	h5303	1	788	1	366	53	MALE	WHITE	NA	1	Broad_Institute_of_MIT_and_Harvard	0.89	1	788	1	366
TCGA-DU-7304-01A-12D-A461-08	TCGA-DU-7304	TCGA-LGG	s8534	h947	1	709	1	309	43	MALE	WHITE	NA	1	Broad_Institute_of_MIT_and_Harvard	0.8	1	709	1	309
TCGA-DV-5566-01A-01D-2104-10	TCGA-DV-5566	TCGA-KIRC	s8844	h4107	0	1398	0	1398	67	FEMALE	WHITE	Early	NA	Baylor_College_of_Medicine	0.6	0	1398	0	1398
TCGA-DX-A1KU-01A-32D-A24N-09	TCGA-DX-A1KU	TCGA-SARC	s2481	h1482	1	427	1	94	82	MALE	WHITE	NA	0	Washington_University_School_of_Medicine	0.45	1	427	1	94
TCGA-DX-A1KW-01A-22D-A24N-09	TCGA-DX-A1KW	TCGA-SARC	s2636	h4535	1	995	0	995	67	MALE	WHITE	NA	0	Washington_University_School_of_Medicine	0.83	1	995	0	995
TCGA-DX-A1L0-01A-11D-A24N-09	TCGA-DX-A1L0	TCGA-SARC	s2461	h244	1	564	1	103	58	MALE	WHITE	NA	0	Washington_University_School_of_Medicine	0.81	1	564	1	103
TCGA-DX-A1L2-01A-22D-A24N-09	TCGA-DX-A1L2	TCGA-SARC	s2633	h546	0	2586	1	1480	78	MALE	WHITE	NA	0	Washington_University_School_of_Medicine	0.54	0	2586	1	1480
TCGA-DX-A1L3-01A-11D-A24N-09	TCGA-DX-A1L3	TCGA-SARC	s2347	h3249	1	1020	1	437	60	FEMALE	WHITE	NA	0	Washington_University_School_of_Medicine	0.61	1	1020	1	437
TCGA-DX-A23R-01A-11D-A26G-09	TCGA-DX-A23R	TCGA-SARC	s2632	h3211	0	2271	0	2271	55	FEMALE	WHITE	NA	0	Washington_University_School_of_Medicine	0.97	0	2271	0	2271
TCGA-DX-A240-01A-32D-A27P-09	TCGA-DX-A240	TCGA-SARC	s2670	h540	0	1834	0	1834	51	MALE	WHITE	NA	0	Washington_University_School_of_Medicine	0.74	0	1834	0	1834
TCGA-DX-A2IZ-01A-11D-A21Q-09	TCGA-DX-A2IZ	TCGA-SARC	s2488	h2774	0	261	0	261	60	MALE	WHITE	NA	0	Washington_University_School_of_Medicine	0.94	0	261	0	261
TCGA-DX-A2J0-01A-11D-A21Q-09	TCGA-DX-A2J0	TCGA-SARC	s2346	h2376	1	295	1	213	61	MALE	WHITE	NA	0	Washington_University_School_of_Medicine	0.93	1	295	1	213
TCGA-DX-A2J4-01A-32D-A21Q-09	TCGA-DX-A2J4	TCGA-SARC	s2340	h2548	0	2408	0	2408	60	MALE	WHITE	NA	0	Washington_University_School_of_Medicine	0.35	0	2408	0	2408
TCGA-DX-A3LS-01A-11D-A21Q-09	TCGA-DX-A3LS	TCGA-SARC	s2471	h3836	1	275	1	114	78	FEMALE	WHITE	NA	1	Washington_University_School_of_Medicine	0.41	1	275	1	114
TCGA-DX-A3LT-01A-12D-A21Q-09	TCGA-DX-A3LT	TCGA-SARC	s2490	h1091	0	1492	1	568	62	MALE	WHITE	NA	1	Washington_University_School_of_Medicine	0.77	0	1492	1	568
TCGA-DX-A3LU-01A-11D-A21Q-09	TCGA-DX-A3LU	TCGA-SARC	s2489	h427	0	2641	1	290	60	MALE	WHITE	NA	1	Washington_University_School_of_Medicine	0.42	0	2641	1	290
TCGA-DX-A3LW-01A-21D-A21Q-09	TCGA-DX-A3LW	TCGA-SARC	s2460	h4199	0	4150	1	1125	43	MALE	WHITE	NA	1	Washington_University_School_of_Medicine	0.9	0	4150	1	1125
TCGA-DX-A3LY-01B-11D-A27P-09	TCGA-DX-A3LY	TCGA-SARC	s2629	h4067	0	1017	0	1017	66	MALE	WHITE	NA	1	Washington_University_School_of_Medicine	0.59	0	1017	0	1017
TCGA-DX-A3M1-01A-11D-A228-09	TCGA-DX-A3M1	TCGA-SARC	s2338	h3275	0	1359	1	1212	79	MALE	WHITE	NA	1	Washington_University_School_of_Medicine	0.8	0	1359	1	1212
TCGA-DX-A3U5-01A-11D-A228-09	TCGA-DX-A3U5	TCGA-SARC	s2473	h1992	0	969	0	969	52	MALE	WHITE	NA	1	Washington_University_School_of_Medicine	0.62	0	969	0	969
TCGA-DX-A3U6-01A-11D-A29N-09	TCGA-DX-A3U6	TCGA-SARC	s2341	h5467	1	1088	1	160	63	FEMALE	WHITE	NA	1	Washington_University_School_of_Medicine	0.2	1	1088	1	160
TCGA-DX-A3U7-01A-11D-A29N-09	TCGA-DX-A3U7	TCGA-SARC	s2487	h2533	1	1552	1	349	67	MALE	WHITE	NA	1	Washington_University_School_of_Medicine	0.86	1	1552	1	349
TCGA-DX-A3U8-01A-11D-A29N-09	TCGA-DX-A3U8	TCGA-SARC	s2638	h5440	1	138	1	128	43	MALE	NA	NA	1	Washington_University_School_of_Medicine	0.42	1	138	1	128
TCGA-DX-A48U-01A-11D-A307-09	TCGA-DX-A48U	TCGA-SARC	s2465	h1251	0	3310	0	3310	57	MALE	WHITE	NA	1	Washington_University_School_of_Medicine	0.97	0	3310	0	3310
TCGA-DX-A6Z2-01A-12D-A36J-09	TCGA-DX-A6Z2	TCGA-SARC	s2479	h5199	0	3079	1	2659	82	FEMALE	WHITE	NA	1	Washington_University_School_of_Medicine	0.73	0	3079	1	2659
TCGA-E1-5303-01A-01D-1465-02	TCGA-E1-5303	TCGA-LGG	s8137	h2407	1	2052	1	156	38	MALE	WHITE	NA	1	Harvard_Medical_School	0.46	1	2052	1	156
TCGA-E1-5305-01A-01D-1891-02	TCGA-E1-5305	TCGA-LGG	s8354	h2320	1	2433	1	1604	34	MALE	WHITE	NA	1	Harvard_Medical_School	0.77	1	2433	1	1604
TCGA-E1-5307-01A-01D-1891-02	TCGA-E1-5307	TCGA-LGG	s8363	h5286	1	1762	1	1452	62	FEMALE	WHITE	NA	1	Harvard_Medical_School	0.19	1	1762	1	1452
TCGA-E1-5318-01A-01D-1468-08	TCGA-E1-5318	TCGA-LGG	s8326	h3438	1	2379	1	362	42	FEMALE	WHITE	NA	1	Broad_Institute_of_MIT_and_Harvard	0.78	1	2379	1	362
TCGA-E1-5319-01A-01D-1893-08	TCGA-E1-5319	TCGA-LGG	s8323	h905	1	2907	1	923	48	FEMALE	WHITE	NA	1	Broad_Institute_of_MIT_and_Harvard	0.7	1	2907	1	923
TCGA-E2-A109-01A-11D-A10M-09	TCGA-E2-A109	TCGA-BRCA	s5623	h4765	0	1417	0	1417	64	FEMALE	WHITE	Early	0	Washington_University_School_of_Medicine	0.68	0	1417	0	1417
TCGA-E2-A14P-01A-31D-A19H-09	TCGA-E2-A14P	TCGA-BRCA	s5629	h3326	0	1246	0	1246	79	FEMALE	WHITE	Advanced	1	Washington_University_School_of_Medicine	0.48	0	1246	0	1246
TCGA-E2-A14X-01A-11D-A10Y-09	TCGA-E2-A14X	TCGA-BRCA	s6116	h3410	0	972	0	972	55	FEMALE	NO-WHITE	Advanced	1	Washington_University_School_of_Medicine	0.38	0	972	0	972
TCGA-E2-A152-01A-11D-A19H-09	TCGA-E2-A152	TCGA-BRCA	s6915	h2695	0	2128	1	54	56	FEMALE	WHITE	Early	1	Washington_University_School_of_Medicine	0.58	0	2128	1	54
TCGA-E2-A156-01A-11D-A314-09	TCGA-E2-A156	TCGA-BRCA	s6622	h592	0	726	0	726	61	FEMALE	WHITE	Early	1	Washington_University_School_of_Medicine	0.92	0	726	0	726
TCGA-E2-A15E-01A-11D-A19H-09	TCGA-E2-A15E	TCGA-BRCA	s6753	h3614	0	630	0	630	40	FEMALE	WHITE	Early	1	Washington_University_School_of_Medicine	0.33	0	630	0	630
TCGA-E2-A15H-01A-11D-A19H-09	TCGA-E2-A15H	TCGA-BRCA	s5479	h1753	0	393	0	393	38	FEMALE	WHITE	Early	0	Washington_University_School_of_Medicine	0.54	0	393	0	393
TCGA-E2-A15K-01A-11D-A314-09	TCGA-E2-A15K	TCGA-BRCA	NA	h1175	0	275	0	275	58	FEMALE	WHITE	Early	1	NA	0.7	0	275	0	275
TCGA-E2-A1LG-01A-21D-A14K-09	TCGA-E2-A1LG	TCGA-BRCA	s5781	h3432	0	1523	0	1523	50	FEMALE	NO-WHITE	Early	0	Washington_University_School_of_Medicine	0.78	0	1523	0	1523
TCGA-E2-A1LK-01A-21D-A14G-09	TCGA-E2-A1LK	TCGA-BRCA	s6757	h1355	1	266	1	155	84	FEMALE	NO-WHITE	Advanced	1	Washington_University_School_of_Medicine	0.67	1	266	1	155
TCGA-E2-A1LL-01A-11D-A142-09	TCGA-E2-A1LL	TCGA-BRCA	s5780	h1428	0	1309	1	1303	73	FEMALE	NO-WHITE	Advanced	1	Washington_University_School_of_Medicine	0.46	0	1309	1	1303
TCGA-E3-A3DY-01A-11D-A85R-36	TCGA-E3-A3DY	TCGA-THCA	NA	h402	0	2815	0	2815	37	MALE	WHITE	Early	1	NA	0.69	0	2815	0	2815
TCGA-E3-A3DZ-01A-11D-A85R-36	TCGA-E3-A3DZ	TCGA-THCA	NA	h1603	0	1436	0	1436	55	FEMALE	WHITE	Advanced	1	NA	0.77	0	1436	0	1436
TCGA-E3-A3E0-01A-11D-A85R-36	TCGA-E3-A3E0	TCGA-THCA	NA	h1830	0	2019	0	2019	34	FEMALE	WHITE	Early	0	NA	0.66	0	2019	0	2019
TCGA-E3-A3E1-01A-11D-A85R-36	TCGA-E3-A3E1	TCGA-THCA	NA	h707	0	2449	0	2449	46	FEMALE	WHITE	Early	0	NA	0.66	0	2449	0	2449
TCGA-E3-A3E2-01A-11D-A85R-36	TCGA-E3-A3E2	TCGA-THCA	NA	h3004	0	1922	0	1922	34	FEMALE	WHITE	Early	1	NA	0.61	0	1922	0	1922
TCGA-E3-A3E3-01A-11D-A85R-36	TCGA-E3-A3E3	TCGA-THCA	NA	h3571	0	1595	1	445	49	FEMALE	WHITE	Early	1	NA	0.8	0	1595	1	445
TCGA-E3-A3E5-01A-11D-A85R-36	TCGA-E3-A3E5	TCGA-THCA	NA	h4657	0	1215	0	1215	57	MALE	WHITE	Advanced	1	NA	0.88	0	1215	0	1215
TCGA-E5-A2PC-01A-11D-A204-02	TCGA-E5-A2PC	TCGA-BLCA	s3289	h4662	0	1326	0	1326	61	FEMALE	WHITE	Advanced	0	Harvard_Medical_School	0.79	0	1326	0	1326
TCGA-E6-A1LZ-01A-11D-A142-09	TCGA-E6-A1LZ	TCGA-UCEC	s5193	h5336	0	2406	0	2406	76	FEMALE	NO-WHITE	NA	1	Washington_University_School_of_Medicine	0.56	0	2406	0	2406
TCGA-E7-A3X6-01A-12D-A233-26	TCGA-E7-A3X6	TCGA-BLCA	s3291	h3594	1	904	1	369	70	MALE	WHITE	Early	0	MD_Anderson_Institute_for_Applied_Cancer_Science	0.71	1	904	1	369
TCGA-E7-A3Y1-01A-11D-A233-26	TCGA-E7-A3Y1	TCGA-BLCA	s3109	h4664	0	163	0	163	57	MALE	WHITE	Early	1	MD_Anderson_Institute_for_Applied_Cancer_Science	0.82	0	163	0	163
TCGA-E8-A242-01A-21D-A16N-02	TCGA-E8-A242	TCGA-THCA	s12378	h433	0	950	0	950	56	FEMALE	WHITE	Advanced	0	Harvard_Medical_School	0.64	0	950	0	950
TCGA-E8-A2EA-01A-11D-A85R-36	TCGA-E8-A2EA	TCGA-THCA	NA	h5670	0	1085	0	1085	52	FEMALE	WHITE	Early	0	NA	NA	0	1085	0	1085
TCGA-E8-A2JQ-01A-11D-A85R-36	TCGA-E8-A2JQ	TCGA-THCA	NA	h2093	0	356	0	356	18	FEMALE	WHITE	Early	1	NA	NA	0	356	0	356
TCGA-E8-A3X7-01A-11D-A85R-36	TCGA-E8-A3X7	TCGA-THCA	NA	h4902	0	951	0	951	57	FEMALE	WHITE	Advanced	1	NA	0.65	0	951	0	951
TCGA-E8-A413-01A-21D-A85R-36	TCGA-E8-A413	TCGA-THCA	NA	h1549	0	912	0	912	38	FEMALE	NO-WHITE	Early	0	NA	0.54	0	912	0	912
TCGA-E8-A414-01A-11D-A85R-36	TCGA-E8-A414	TCGA-THCA	NA	h969	0	958	0	958	45	FEMALE	NO-WHITE	Advanced	0	NA	0.45	0	958	0	958
TCGA-E8-A415-01A-11D-A85R-36	TCGA-E8-A415	TCGA-THCA	NA	h5718	0	944	0	944	39	FEMALE	NO-WHITE	Early	0	NA	NA	0	944	0	944
TCGA-E8-A416-01A-11D-A23M-08	TCGA-E8-A416	TCGA-THCA	s12623	h1349	0	952	0	952	51	FEMALE	NO-WHITE	Early	NA	Broad_Institute_of_MIT_and_Harvard	NA	0	952	0	952
TCGA-E8-A417-01A-21D-A85R-36	TCGA-E8-A417	TCGA-THCA	NA	h473	0	938	0	938	38	FEMALE	NO-WHITE	Early	NA	NA	0.72	0	938	0	938
TCGA-E8-A418-01A-11D-A23M-08	TCGA-E8-A418	TCGA-THCA	s12088	h2431	0	92	0	92	75	FEMALE	WHITE	Advanced	0	Broad_Institute_of_MIT_and_Harvard	0.87	0	92	0	92
TCGA-E8-A419-01A-11D-A89X-36	TCGA-E8-A419	TCGA-THCA	NA	h1540	0	774	0	774	30	FEMALE	WHITE	Early	1	NA	0.54	0	774	0	774
TCGA-E8-A432-01A-11D-A85R-36	TCGA-E8-A432	TCGA-THCA	NA	h4868	0	931	1	720	57	FEMALE	NO-WHITE	Early	0	NA	0.58	0	931	1	720
TCGA-E8-A433-01A-11D-A85R-36	TCGA-E8-A433	TCGA-THCA	NA	h5294	0	951	0	951	25	FEMALE	NO-WHITE	Early	1	NA	NA	0	951	0	951
TCGA-E8-A434-01A-11D-A85R-36	TCGA-E8-A434	TCGA-THCA	NA	h2590	0	953	0	953	56	FEMALE	NO-WHITE	Early	NA	NA	0.5	0	953	0	953
TCGA-E8-A436-01A-12D-A85R-36	TCGA-E8-A436	TCGA-THCA	NA	h1791	0	455	0	455	53	FEMALE	NO-WHITE	Advanced	0	NA	NA	0	455	0	455
TCGA-E8-A437-01A-12D-A89X-36	TCGA-E8-A437	TCGA-THCA	NA	h19	0	1213	0	1213	57	FEMALE	WHITE	Early	0	NA	0.64	0	1213	0	1213
TCGA-E8-A438-01A-11D-A89X-36	TCGA-E8-A438	TCGA-THCA	NA	h4058	0	1019	0	1019	23	FEMALE	WHITE	Early	0	NA	1	0	1019	0	1019
TCGA-E8-A44K-01A-21D-A85R-36	TCGA-E8-A44K	TCGA-THCA	NA	h829	0	943	0	943	50	FEMALE	NO-WHITE	Early	1	NA	0.95	0	943	0	943
TCGA-E8-A44M-01A-21D-A85R-36	TCGA-E8-A44M	TCGA-THCA	NA	h97	0	917	0	917	23	FEMALE	NO-WHITE	Early	1	NA	NA	0	917	0	917
TCGA-E9-A1NH-01A-11D-A14G-09	TCGA-E9-A1NH	TCGA-BRCA	s6449	h1872	0	576	0	576	71	FEMALE	WHITE	Early	0	Washington_University_School_of_Medicine	0.57	0	576	0	576
TCGA-EA-A1QS-01A-61D-A232-26	TCGA-EA-A1QS	TCGA-CESC	s1361	h1799	0	1203	0	1203	46	FEMALE	WHITE	NA	0	MD_Anderson_Institute_for_Applied_Cancer_Science	0.3	0	1203	0	1203
TCGA-EA-A3HQ-01A-11D-A20X-26	TCGA-EA-A3HQ	TCGA-CESC	s1180	h250	0	1136	0	1136	60	FEMALE	WHITE	NA	0	MD_Anderson_Institute_for_Applied_Cancer_Science	0.79	0	1136	0	1136
TCGA-EA-A3HR-01A-11D-A20X-26	TCGA-EA-A3HR	TCGA-CESC	s1179	h1216	0	940	0	940	57	FEMALE	WHITE	NA	0	MD_Anderson_Institute_for_Applied_Cancer_Science	0.75	0	940	0	940
TCGA-EA-A3HS-01A-11D-A20X-26	TCGA-EA-A3HS	TCGA-CESC	s1522	h2402	0	959	0	959	35	FEMALE	WHITE	NA	0	MD_Anderson_Institute_for_Applied_Cancer_Science	0.84	0	959	0	959
TCGA-EA-A3HT-01A-61D-A245-26	TCGA-EA-A3HT	TCGA-CESC	s1182	h321	0	954	0	954	68	FEMALE	WHITE	NA	0	MD_Anderson_Institute_for_Applied_Cancer_Science	0.57	0	954	0	954
TCGA-EA-A3HU-01A-11D-A20X-26	TCGA-EA-A3HU	TCGA-CESC	s1520	h1995	0	1013	0	1013	43	FEMALE	WHITE	NA	0	MD_Anderson_Institute_for_Applied_Cancer_Science	NA	0	1013	0	1013
TCGA-EA-A3QD-01A-32D-A232-26	TCGA-EA-A3QD	TCGA-CESC	s1185	h5251	0	397	0	397	59	FEMALE	WHITE	NA	1	MD_Anderson_Institute_for_Applied_Cancer_Science	0.53	0	397	0	397
TCGA-EA-A3QE-01A-21D-A245-26	TCGA-EA-A3QE	TCGA-CESC	s1524	h5202	0	761	0	761	45	FEMALE	WHITE	NA	0	MD_Anderson_Institute_for_Applied_Cancer_Science	0.44	0	761	0	761
TCGA-EA-A3Y4-01A-51D-A245-26	TCGA-EA-A3Y4	TCGA-CESC	s1362	h3787	0	1122	0	1122	40	FEMALE	WHITE	NA	1	MD_Anderson_Institute_for_Applied_Cancer_Science	0.57	0	1122	0	1122
TCGA-EB-A24C-01A-11D-A18Y-02	TCGA-EB-A24C	TCGA-SKCM	s7333	h1315	0	632	1	465	56	MALE	WHITE	NA	1	Harvard_Medical_School	0.91	0	632	1	465
TCGA-EB-A24D-01A-11D-A18Y-02	TCGA-EB-A24D	TCGA-SKCM	s7508	h5094	0	645	1	500	72	MALE	WHITE	Advanced	1	Harvard_Medical_School	0.79	0	645	1	500
TCGA-EB-A299-01A-21D-A18Y-02	TCGA-EB-A299	TCGA-SKCM	s7844	h4346	0	378	0	378	63	MALE	WHITE	Early	1	Harvard_Medical_School	0.7	0	378	0	378
TCGA-ED-A459-01A-11D-A25V-10	TCGA-ED-A459	TCGA-LIHC	s16980	h3111	0	910	0	910	47	MALE	NO-WHITE	Early	1	Baylor_College_of_Medicine	0.52	0	910	0	910
TCGA-ED-A4XI-01A-11D-A25V-10	TCGA-ED-A4XI	TCGA-LIHC	s16589	h1751	0	819	0	819	58	MALE	NO-WHITE	Early	0	Baylor_College_of_Medicine	0.3	0	819	0	819
TCGA-EI-6917-01A-11D-1924-10	TCGA-EI-6917	TCGA-READ	s2011	h4714	0	531	0	531	33	MALE	WHITE	Advanced	0	Baylor_College_of_Medicine	0.52	0	531	0	531
TCGA-EJ-5494-01A-01D-1572-02	TCGA-EJ-5494	TCGA-PRAD	s4131	h1931	0	1477	0	1477	50	MALE	WHITE	NA	0	Harvard_Medical_School	0.74	0	1477	0	1477
TCGA-EJ-5495-01A-01D-1572-02	TCGA-EJ-5495	TCGA-PRAD	s3597	h3752	0	1760	0	1760	68	MALE	WHITE	NA	0	Harvard_Medical_School	0.42	0	1760	0	1760
TCGA-EJ-5496-01A-01D-1572-02	TCGA-EJ-5496	TCGA-PRAD	s3598	h629	0	595	0	595	59	MALE	WHITE	NA	0	Harvard_Medical_School	0.49	0	595	0	595
TCGA-EJ-5497-01A-02D-1572-02	TCGA-EJ-5497	TCGA-PRAD	NA	h2736	0	405	0	405	47	MALE	WHITE	NA	0	NA	0.45	0	405	0	405
TCGA-EJ-5498-01A-01D-1572-02	TCGA-EJ-5498	TCGA-PRAD	s3948	h5561	0	1720	0	1720	56	MALE	WHITE	NA	0	Harvard_Medical_School	0.3	0	1720	0	1720
TCGA-EJ-5499-01A-01D-1572-02	TCGA-EJ-5499	TCGA-PRAD	s3789	h2430	0	1415	0	1415	61	MALE	NO-WHITE	NA	0	Harvard_Medical_School	0.47	0	1415	0	1415
TCGA-EJ-5501-01A-01D-1572-02	TCGA-EJ-5501	TCGA-PRAD	s3790	h3647	0	1365	0	1365	55	MALE	WHITE	NA	0	Harvard_Medical_School	0.37	0	1365	0	1365
TCGA-EJ-5502-01A-01D-1572-02	TCGA-EJ-5502	TCGA-PRAD	s3785	h2269	0	1171	0	1171	50	MALE	NA	NA	0	Harvard_Medical_School	0.94	0	1171	0	1171
TCGA-EJ-5503-01A-01D-1572-02	TCGA-EJ-5503	TCGA-PRAD	s3782	h946	0	1391	0	1391	50	MALE	WHITE	NA	0	Harvard_Medical_School	0.9	0	1391	0	1391
TCGA-EJ-5504-01A-01D-1572-02	TCGA-EJ-5504	TCGA-PRAD	s3953	h2263	0	1427	0	1427	65	MALE	WHITE	NA	1	Harvard_Medical_School	0.35	0	1427	0	1427
TCGA-EJ-5505-01A-01D-1572-02	TCGA-EJ-5505	TCGA-PRAD	s3605	h4810	0	922	0	922	57	MALE	WHITE	NA	0	Harvard_Medical_School	0.47	0	922	0	922
TCGA-EJ-5506-01A-01D-1572-02	TCGA-EJ-5506	TCGA-PRAD	s3780	h1545	0	1381	0	1381	67	MALE	WHITE	NA	0	Harvard_Medical_School	NA	0	1381	0	1381
TCGA-EJ-5507-01A-01D-1572-02	TCGA-EJ-5507	TCGA-PRAD	s3787	h5436	0	1457	0	1457	54	MALE	WHITE	NA	0	Harvard_Medical_School	0.68	0	1457	0	1457
TCGA-EJ-5508-01A-02D-1572-02	TCGA-EJ-5508	TCGA-PRAD	NA	h1964	0	1965	0	1965	65	MALE	WHITE	NA	0	NA	0.34	0	1965	0	1965
TCGA-EJ-5509-01A-01D-1572-02	TCGA-EJ-5509	TCGA-PRAD	s3440	h3869	0	1464	0	1464	63	MALE	WHITE	NA	0	Harvard_Medical_School	0.51	0	1464	0	1464
TCGA-EJ-5510-01A-01D-1572-02	TCGA-EJ-5510	TCGA-PRAD	s3603	h213	0	1887	0	1887	48	MALE	WHITE	NA	0	Harvard_Medical_School	0.38	0	1887	0	1887
TCGA-EJ-5511-01A-01D-1572-02	TCGA-EJ-5511	TCGA-PRAD	s3600	h4875	0	1476	0	1476	55	MALE	NO-WHITE	NA	0	Harvard_Medical_School	0.8	0	1476	0	1476
TCGA-EJ-5512-01A-01D-1572-02	TCGA-EJ-5512	TCGA-PRAD	NA	h3237	0	1733	0	1733	46	MALE	WHITE	NA	0	NA	0.36	0	1733	0	1733
TCGA-EJ-5514-01A-01D-1572-02	TCGA-EJ-5514	TCGA-PRAD	s3439	h1395	0	1829	0	1829	66	MALE	WHITE	NA	0	Harvard_Medical_School	0.6	0	1829	0	1829
TCGA-EJ-5515-01A-01D-1572-02	TCGA-EJ-5515	TCGA-PRAD	s4132	h4405	0	1832	0	1832	60	MALE	WHITE	NA	0	Harvard_Medical_School	NA	0	1832	0	1832
TCGA-EJ-5516-01A-01D-1572-02	TCGA-EJ-5516	TCGA-PRAD	s4136	h5328	0	1889	0	1889	49	MALE	WHITE	NA	0	Harvard_Medical_School	0.37	0	1889	0	1889
TCGA-EJ-5517-01A-01D-1572-02	TCGA-EJ-5517	TCGA-PRAD	s3437	h4338	0	1889	0	1889	55	MALE	WHITE	NA	0	Harvard_Medical_School	0.71	0	1889	0	1889
TCGA-EJ-5518-01A-01D-1572-02	TCGA-EJ-5518	TCGA-PRAD	s3430	h263	0	2118	1	2104	66	MALE	WHITE	NA	1	Harvard_Medical_School	0.53	0	2118	1	2104
TCGA-EJ-5519-01A-01D-1572-02	TCGA-EJ-5519	TCGA-PRAD	s3949	h3067	0	1962	0	1962	64	MALE	WHITE	NA	0	Harvard_Medical_School	0.67	0	1962	0	1962
TCGA-EJ-5521-01A-01D-1572-02	TCGA-EJ-5521	TCGA-PRAD	s4134	h2029	0	2279	0	2279	63	MALE	WHITE	NA	0	Harvard_Medical_School	0.43	0	2279	0	2279
TCGA-EJ-5522-01A-01D-1572-02	TCGA-EJ-5522	TCGA-PRAD	s4133	h5233	0	2079	0	2079	51	MALE	WHITE	NA	0	Harvard_Medical_School	0.49	0	2079	0	2079
TCGA-EJ-5524-01A-01D-1572-02	TCGA-EJ-5524	TCGA-PRAD	s3435	h3726	0	1882	1	265	57	MALE	WHITE	NA	1	Harvard_Medical_School	0.61	0	1882	1	265
TCGA-EJ-5525-01A-01D-1572-02	TCGA-EJ-5525	TCGA-PRAD	s3602	h1978	0	1115	1	546	67	MALE	WHITE	NA	1	Harvard_Medical_School	0.87	0	1115	1	546
TCGA-EJ-5526-01A-01D-1572-02	TCGA-EJ-5526	TCGA-PRAD	s4143	h4971	0	1909	1	537	56	MALE	WHITE	NA	1	Harvard_Medical_School	0.54	0	1909	1	537
TCGA-EJ-5527-01A-01D-1572-02	TCGA-EJ-5527	TCGA-PRAD	s3443	h922	0	1778	0	1778	69	MALE	WHITE	NA	0	Harvard_Medical_School	0.49	0	1778	0	1778
TCGA-EJ-5530-01A-01D-1572-02	TCGA-EJ-5530	TCGA-PRAD	s3961	h2112	0	1832	0	1832	61	MALE	WHITE	NA	0	Harvard_Medical_School	0.51	0	1832	0	1832
TCGA-EJ-5531-01A-01D-1572-02	TCGA-EJ-5531	TCGA-PRAD	s3445	h5138	0	1273	0	1273	62	MALE	WHITE	NA	0	Harvard_Medical_School	0.26	0	1273	0	1273
TCGA-EJ-5532-01A-01D-1572-02	TCGA-EJ-5532	TCGA-PRAD	NA	h2343	0	1828	0	1828	57	MALE	WHITE	NA	0	NA	0.68	0	1828	0	1828
TCGA-EJ-5542-01A-01D-1572-02	TCGA-EJ-5542	TCGA-PRAD	s3964	h384	0	1513	0	1513	60	MALE	WHITE	NA	0	Harvard_Medical_School	0.58	0	1513	0	1513
TCGA-EJ-7125-01A-11D-1957-02	TCGA-EJ-7125	TCGA-PRAD	s3442	h1637	0	2850	0	2850	44	MALE	WHITE	NA	0	Harvard_Medical_School	0.67	0	2850	0	2850
TCGA-EJ-7317-01A-31D-2111-02	TCGA-EJ-7317	TCGA-PRAD	s3959	h2638	0	771	0	771	71	MALE	WHITE	NA	0	Harvard_Medical_School	0.67	0	771	0	771
TCGA-EJ-7327-01A-11D-2111-02	TCGA-EJ-7327	TCGA-PRAD	s4145	h1778	0	923	0	923	61	MALE	WHITE	NA	0	Harvard_Medical_School	0.48	0	923	0	923
TCGA-EJ-7328-01A-31D-2111-02	TCGA-EJ-7328	TCGA-PRAD	s3960	h5245	0	842	0	842	70	MALE	WHITE	NA	0	Harvard_Medical_School	0.42	0	842	0	842
TCGA-EJ-7331-01A-11D-2111-02	TCGA-EJ-7331	TCGA-PRAD	s4139	h2124	0	742	0	742	64	MALE	WHITE	NA	0	Harvard_Medical_School	0.48	0	742	0	742
TCGA-EJ-7781-01A-11D-2111-02	TCGA-EJ-7781	TCGA-PRAD	NA	h5476	0	1073	0	1073	65	MALE	WHITE	NA	0	NA	0.59	0	1073	0	1073
TCGA-EJ-7782-01A-11D-2111-02	TCGA-EJ-7782	TCGA-PRAD	s3794	h1463	0	1167	0	1167	71	MALE	NO-WHITE	NA	0	Harvard_Medical_School	0.75	0	1167	0	1167
TCGA-EJ-7784-01A-11D-2111-02	TCGA-EJ-7784	TCGA-PRAD	NA	h3888	0	781	0	781	63	MALE	WHITE	NA	0	NA	0.69	0	781	0	781
TCGA-EJ-7785-01A-11D-2111-02	TCGA-EJ-7785	TCGA-PRAD	s3966	h146	0	1177	0	1177	54	MALE	WHITE	NA	0	Harvard_Medical_School	0.41	0	1177	0	1177
TCGA-EJ-7791-01A-11D-2114-08	TCGA-EJ-7791	TCGA-PRAD	s3927	h2238	0	1118	0	1118	67	MALE	WHITE	NA	0	Broad_Institute_of_MIT_and_Harvard	NA	0	1118	0	1118
TCGA-EK-A2PK-01A-11D-A18J-09	TCGA-EK-A2PK	TCGA-CESC	s1506	h4562	0	12	0	12	43	FEMALE	WHITE	NA	NA	Washington_University_School_of_Medicine	0.5	0	12	0	12
TCGA-EK-A2PL-01A-11D-A18I-02	TCGA-EK-A2PL	TCGA-CESC	s1187	h1035	0	13	0	13	36	FEMALE	WHITE	NA	NA	Harvard_Medical_School	0.61	0	13	0	13
TCGA-EK-A2PM-01A-11D-A18I-02	TCGA-EK-A2PM	TCGA-CESC	s1195	h4828	0	18	0	18	81	FEMALE	WHITE	NA	NA	Harvard_Medical_School	0.7	0	18	0	18
TCGA-EK-A2R7-01A-11D-A18I-02	TCGA-EK-A2R7	TCGA-CESC	s1526	h523	0	27	0	27	45	FEMALE	WHITE	NA	NA	Harvard_Medical_School	0.69	0	27	0	27
TCGA-EK-A2R8-01A-21D-A18I-02	TCGA-EK-A2R8	TCGA-CESC	s1190	h1752	0	44	0	44	48	FEMALE	WHITE	NA	NA	Harvard_Medical_School	0.44	0	44	0	44
TCGA-EK-A2R9-01A-11D-A34H-09	TCGA-EK-A2R9	TCGA-CESC	s1347	h3794	0	4	0	4	58	FEMALE	WHITE	NA	NA	Washington_University_School_of_Medicine	0.78	0	4	0	4
TCGA-EK-A2RD-01A-12D-A20X-26	TCGA-EK-A2RD	TCGA-CESC	s1366	h4166	0	2	0	2	47	FEMALE	NO-WHITE	NA	NA	MD_Anderson_Institute_for_Applied_Cancer_Science	0.63	0	2	0	2
TCGA-EK-A2RE-01A-11D-A34H-09	TCGA-EK-A2RE	TCGA-CESC	s1162	h4840	0	57	0	57	26	FEMALE	WHITE	NA	NA	Washington_University_School_of_Medicine	0.86	0	57	0	57
TCGA-EK-A2RL-01A-11D-A34H-09	TCGA-EK-A2RL	TCGA-CESC	s1507	h265	1	1453	1	1143	32	FEMALE	NO-WHITE	NA	0	Washington_University_School_of_Medicine	0.91	1	1453	1	1143
TCGA-EK-A2RM-01A-21D-A18J-09	TCGA-EK-A2RM	TCGA-CESC	s1168	h71	0	50	0	50	40	FEMALE	WHITE	NA	NA	Washington_University_School_of_Medicine	0.65	0	50	0	50
TCGA-EK-A2RN-01A-12D-A20X-26	TCGA-EK-A2RN	TCGA-CESC	s1368	h1297	0	71	0	71	45	FEMALE	WHITE	NA	NA	MD_Anderson_Institute_for_Applied_Cancer_Science	0.63	0	71	0	71
TCGA-EK-A3GJ-01A-21D-A20X-26	TCGA-EK-A3GJ	TCGA-CESC	s1192	h2166	0	3	0	3	51	FEMALE	NO-WHITE	NA	NA	MD_Anderson_Institute_for_Applied_Cancer_Science	0.69	0	3	0	3
TCGA-EK-A3GM-01A-11D-A20X-26	TCGA-EK-A3GM	TCGA-CESC	s1186	h4162	0	0	0	0	65	FEMALE	WHITE	NA	NA	MD_Anderson_Institute_for_Applied_Cancer_Science	0.79	0	0	0	0
TCGA-EK-A3GN-01A-11D-A20X-26	TCGA-EK-A3GN	TCGA-CESC	s1364	h5713	0	27	0	27	47	FEMALE	WHITE	NA	0	MD_Anderson_Institute_for_Applied_Cancer_Science	0.7	0	27	0	27
TCGA-EL-A3CM-01A-11D-A85R-36	TCGA-EL-A3CM	TCGA-THCA	NA	h979	1	813	0	813	64	FEMALE	WHITE	Advanced	1	NA	0.53	1	813	0	813
TCGA-EL-A3CN-01A-12D-A85R-36	TCGA-EL-A3CN	TCGA-THCA	NA	h4293	0	4731	0	4731	47	FEMALE	WHITE	Early	1	NA	0.66	0	4731	0	4731
TCGA-EL-A3CO-01A-11D-A85R-36	TCGA-EL-A3CO	TCGA-THCA	NA	h2750	1	2973	0	2973	88	MALE	WHITE	Advanced	1	NA	0.47	1	2973	0	2973
TCGA-EL-A3CR-01A-12D-A85R-36	TCGA-EL-A3CR	TCGA-THCA	NA	h5260	1	233	0	233	78	FEMALE	WHITE	Advanced	1	NA	0.74	1	233	0	233
TCGA-EL-A3CS-01A-21D-A85R-36	TCGA-EL-A3CS	TCGA-THCA	NA	h1822	1	1385	1	1385	62	FEMALE	WHITE	Advanced	1	NA	0.81	1	1385	1	1385
TCGA-EL-A3CU-01A-11D-A85R-36	TCGA-EL-A3CU	TCGA-THCA	NA	h5041	0	4780	0	4780	70	FEMALE	WHITE	Advanced	1	NA	0.59	0	4780	0	4780
TCGA-EL-A3CV-01A-11D-A19J-08	TCGA-EL-A3CV	TCGA-THCA	s12727	h1839	0	1154	0	1154	40	MALE	WHITE	Early	1	Broad_Institute_of_MIT_and_Harvard	0.44	0	1154	0	1154
TCGA-EL-A3CX-01A-11D-A19J-08	TCGA-EL-A3CX	TCGA-THCA	s12337	h5057	0	3243	0	3243	22	FEMALE	WHITE	Early	1	Broad_Institute_of_MIT_and_Harvard	0.81	0	3243	0	3243
TCGA-EL-A3CY-01A-11D-A85R-36	TCGA-EL-A3CY	TCGA-THCA	NA	h2561	0	127	0	127	28	MALE	WHITE	Early	0	NA	NA	0	127	0	127
TCGA-EL-A3CZ-01A-11D-A85R-36	TCGA-EL-A3CZ	TCGA-THCA	NA	h5415	0	2418	1	1426	37	FEMALE	WHITE	Early	1	NA	0.55	0	2418	1	1426
TCGA-EL-A3D0-01A-12D-A85R-36	TCGA-EL-A3D0	TCGA-THCA	NA	h2465	0	4254	0	4254	61	MALE	WHITE	Advanced	1	NA	NA	0	4254	0	4254
TCGA-EL-A3D5-01A-22D-A85R-36	TCGA-EL-A3D5	TCGA-THCA	NA	h5314	0	1737	0	1737	44	FEMALE	WHITE	Early	1	NA	0.77	0	1737	0	1737
TCGA-EL-A3GO-01A-11D-A85R-36	TCGA-EL-A3GO	TCGA-THCA	NA	h2983	0	1973	1	6	31	FEMALE	WHITE	Early	1	NA	0.8	0	1973	1	6
TCGA-EL-A3GP-01A-11D-A85R-36	TCGA-EL-A3GP	TCGA-THCA	NA	h1939	0	1506	0	1506	70	MALE	NO-WHITE	Advanced	1	NA	0.62	0	1506	0	1506
TCGA-EL-A3GS-01A-11D-A85R-36	TCGA-EL-A3GS	TCGA-THCA	NA	h2764	0	1989	0	1989	37	FEMALE	WHITE	Early	1	NA	0.8	0	1989	0	1989
TCGA-EL-A3GU-01A-11D-A85R-36	TCGA-EL-A3GU	TCGA-THCA	NA	h2436	0	4137	1	544	72	FEMALE	WHITE	Advanced	1	NA	0.77	0	4137	1	544
TCGA-EL-A3GW-01A-11D-A85S-36	TCGA-EL-A3GW	TCGA-THCA	NA	h2861	0	1527	0	1527	37	FEMALE	WHITE	Early	1	NA	0.85	0	1527	0	1527
TCGA-EL-A3GZ-01A-11D-A85S-36	TCGA-EL-A3GZ	TCGA-THCA	NA	h381	0	4258	0	4258	34	FEMALE	WHITE	Early	1	NA	NA	0	4258	0	4258
TCGA-EL-A3H1-01A-11D-A21A-08	TCGA-EL-A3H1	TCGA-THCA	s12733	h4672	1	1500	0	1500	66	FEMALE	NO-WHITE	Early	1	Broad_Institute_of_MIT_and_Harvard	0.8	1	1500	0	1500
TCGA-EL-A3H2-01A-11D-A85S-36	TCGA-EL-A3H2	TCGA-THCA	NA	h1706	1	1019	1	1019	58	MALE	WHITE	Early	1	NA	0.84	1	1019	1	1019
TCGA-EL-A3H3-01A-11D-A85S-36	TCGA-EL-A3H3	TCGA-THCA	NA	h4660	0	1319	0	1319	19	FEMALE	WHITE	Early	1	NA	0.87	0	1319	0	1319
TCGA-EL-A3H4-01A-11D-A85S-36	TCGA-EL-A3H4	TCGA-THCA	NA	h74	0	1512	0	1512	46	FEMALE	NO-WHITE	Advanced	1	NA	0.73	0	1512	0	1512
TCGA-EL-A3H5-01A-11D-A85S-36	TCGA-EL-A3H5	TCGA-THCA	NA	h4175	0	2542	0	2542	57	FEMALE	WHITE	Advanced	1	NA	0.51	0	2542	0	2542
TCGA-EL-A3H7-01A-11D-A85S-36	TCGA-EL-A3H7	TCGA-THCA	NA	h3720	0	4228	0	4228	36	FEMALE	WHITE	Early	1	NA	0.61	0	4228	0	4228
TCGA-EL-A3H8-01A-11D-A85S-36	TCGA-EL-A3H8	TCGA-THCA	NA	h2785	0	4577	0	4577	35	FEMALE	WHITE	Early	1	NA	0.69	0	4577	0	4577
TCGA-EL-A3MW-01A-11D-A85S-36	TCGA-EL-A3MW	TCGA-THCA	NA	h3297	0	3305	0	3305	55	FEMALE	WHITE	Early	1	NA	0.83	0	3305	0	3305
TCGA-EL-A3MX-01A-11D-A85S-36	TCGA-EL-A3MX	TCGA-THCA	NA	h4783	1	1753	1	1708	66	FEMALE	WHITE	Advanced	1	NA	0.65	1	1753	1	1708
TCGA-EL-A3MY-01A-11D-A21A-08	TCGA-EL-A3MY	TCGA-THCA	s12621	h4889	1	533	1	533	81	MALE	WHITE	Advanced	1	Broad_Institute_of_MIT_and_Harvard	0.57	1	533	1	533
TCGA-EL-A3MZ-01A-11D-A85S-36	TCGA-EL-A3MZ	TCGA-THCA	NA	h2489	1	1597	0	1597	66	MALE	WHITE	Advanced	1	NA	0.6	1	1597	0	1597
TCGA-EL-A3N2-01A-11D-A85S-36	TCGA-EL-A3N2	TCGA-THCA	NA	h253	0	902	0	902	24	FEMALE	WHITE	Early	1	NA	0.83	0	902	0	902
TCGA-EL-A3N3-01A-11D-A85S-36	TCGA-EL-A3N3	TCGA-THCA	NA	h1041	0	5423	0	5423	53	FEMALE	WHITE	Early	1	NA	0.5	0	5423	0	5423
TCGA-EL-A3T0-01A-22D-A22D-08	TCGA-EL-A3T0	TCGA-THCA	s11975	h5719	0	4335	0	4335	45	FEMALE	WHITE	Advanced	1	Broad_Institute_of_MIT_and_Harvard	NA	0	4335	0	4335
TCGA-EL-A3T1-01A-11D-A85S-36	TCGA-EL-A3T1	TCGA-THCA	NA	h3401	0	3941	0	3941	38	FEMALE	NO-WHITE	Early	1	NA	0.67	0	3941	0	3941
TCGA-EL-A3T2-01A-11D-A85S-36	TCGA-EL-A3T2	TCGA-THCA	NA	h622	0	988	1	903	55	FEMALE	WHITE	Advanced	1	NA	0.77	0	988	1	903
TCGA-EL-A3T3-01A-11D-A85S-36	TCGA-EL-A3T3	TCGA-THCA	NA	h665	0	4017	0	4017	63	MALE	WHITE	Early	1	NA	0.77	0	4017	0	4017
TCGA-EL-A3T6-01A-11D-A221-26	TCGA-EL-A3T6	TCGA-THCA	s12518	h5162	0	2988	0	2988	34	FEMALE	WHITE	Early	0	MD_Anderson_Institute_for_Applied_Cancer_Science	0.5	0	2988	0	2988
TCGA-EL-A3T7-01A-11D-A85S-36	TCGA-EL-A3T7	TCGA-THCA	NA	h4478	0	1256	0	1256	47	FEMALE	WHITE	Early	0	NA	0.87	0	1256	0	1256
TCGA-EL-A3T9-01A-21D-A22D-08	TCGA-EL-A3T9	TCGA-THCA	s12499	h4299	1	174	1	174	69	FEMALE	WHITE	Advanced	NA	Broad_Institute_of_MIT_and_Harvard	0.6	1	174	1	174
TCGA-EL-A3TA-01A-12D-A85S-36	TCGA-EL-A3TA	TCGA-THCA	NA	h1220	0	2035	0	2035	42	MALE	WHITE	Early	1	NA	0.5	0	2035	0	2035
TCGA-EL-A3TB-01A-11D-A22D-08	TCGA-EL-A3TB	TCGA-THCA	s12084	h5216	0	2519	0	2519	47	FEMALE	WHITE	Advanced	1	Broad_Institute_of_MIT_and_Harvard	0.83	0	2519	0	2519
TCGA-EL-A3ZG-01A-11D-A85S-36	TCGA-EL-A3ZG	TCGA-THCA	NA	h4555	0	2724	0	2724	15	MALE	NO-WHITE	Early	1	NA	1	0	2724	0	2724
TCGA-EL-A3ZH-01A-31D-A85S-36	TCGA-EL-A3ZH	TCGA-THCA	NA	h4089	0	2773	0	2773	42	FEMALE	WHITE	Early	1	NA	0.82	0	2773	0	2773
TCGA-EL-A3ZK-01A-21D-A85S-36	TCGA-EL-A3ZK	TCGA-THCA	NA	h377	0	1575	0	1575	41	FEMALE	WHITE	Early	1	NA	0.67	0	1575	0	1575
TCGA-EL-A3ZL-01A-11D-A85S-36	TCGA-EL-A3ZL	TCGA-THCA	NA	h1120	0	1895	0	1895	34	FEMALE	WHITE	Early	1	NA	0.89	0	1895	0	1895
TCGA-EL-A3ZM-01A-12D-A85S-36	TCGA-EL-A3ZM	TCGA-THCA	NA	h1950	0	1096	0	1096	60	MALE	NA	Advanced	1	NA	0.85	0	1096	0	1096
TCGA-EL-A3ZN-01A-11D-A85S-36	TCGA-EL-A3ZN	TCGA-THCA	NA	h1680	0	1614	0	1614	28	FEMALE	WHITE	Early	1	NA	0.5	0	1614	0	1614
TCGA-EL-A3ZO-01A-11D-A85S-36	TCGA-EL-A3ZO	TCGA-THCA	NA	h63	0	2211	0	2211	79	FEMALE	WHITE	Advanced	0	NA	0.7	0	2211	0	2211
TCGA-EL-A3ZP-01A-11D-A85S-36	TCGA-EL-A3ZP	TCGA-THCA	NA	h3152	0	1992	0	1992	19	MALE	WHITE	Early	1	NA	0.84	0	1992	0	1992
TCGA-EL-A3ZQ-01A-11D-A85S-36	TCGA-EL-A3ZQ	TCGA-THCA	NA	h3309	0	1862	0	1862	78	FEMALE	WHITE	Early	1	NA	0.61	0	1862	0	1862
TCGA-EL-A3ZR-01A-11D-A85S-36	TCGA-EL-A3ZR	TCGA-THCA	NA	h2529	0	1830	0	1830	46	FEMALE	WHITE	Early	1	NA	0.55	0	1830	0	1830
TCGA-EL-A3ZS-01A-12D-A85S-36	TCGA-EL-A3ZS	TCGA-THCA	NA	h249	0	215	0	215	22	FEMALE	WHITE	Early	0	NA	0.5	0	215	0	215
TCGA-EL-A3ZT-01A-12D-A85S-36	TCGA-EL-A3ZT	TCGA-THCA	NA	h4006	0	1808	0	1808	35	MALE	WHITE	Early	1	NA	0.65	0	1808	0	1808
TCGA-EL-A4JV-01A-11D-A85S-36	TCGA-EL-A4JV	TCGA-THCA	NA	h3253	0	1748	0	1748	41	FEMALE	NO-WHITE	Early	1	NA	0.67	0	1748	0	1748
TCGA-EL-A4JW-01A-11D-A85S-36	TCGA-EL-A4JW	TCGA-THCA	NA	h2833	0	1056	0	1056	38	FEMALE	WHITE	Early	1	NA	0.63	0	1056	0	1056
TCGA-EL-A4JX-01A-12D-A85S-36	TCGA-EL-A4JX	TCGA-THCA	NA	h1401	0	1398	0	1398	31	FEMALE	NO-WHITE	Early	1	NA	0.32	0	1398	0	1398
TCGA-EL-A4JZ-01A-11D-A85S-36	TCGA-EL-A4JZ	TCGA-THCA	NA	h120	0	1856	0	1856	55	FEMALE	WHITE	Advanced	1	NA	0.67	0	1856	0	1856
TCGA-EL-A4K0-01A-11D-A85S-36	TCGA-EL-A4K0	TCGA-THCA	NA	h2126	0	944	0	944	54	FEMALE	WHITE	Early	1	NA	0.66	0	944	0	944
TCGA-EL-A4K1-01A-11D-A85S-36	TCGA-EL-A4K1	TCGA-THCA	NA	h4273	0	1046	0	1046	68	FEMALE	WHITE	Advanced	1	NA	0.96	0	1046	0	1046
TCGA-EL-A4K2-01A-11D-A85S-36	TCGA-EL-A4K2	TCGA-THCA	NA	h1319	0	928	0	928	43	FEMALE	WHITE	Early	1	NA	0.85	0	928	0	928
TCGA-EL-A4K4-01A-11D-A85S-36	TCGA-EL-A4K4	TCGA-THCA	NA	h2099	0	1623	0	1623	33	FEMALE	WHITE	Early	1	NA	0.66	0	1623	0	1623
TCGA-EL-A4K6-01A-12D-A257-08	TCGA-EL-A4K6	TCGA-THCA	s12498	h2544	0	1343	1	874	75	MALE	WHITE	Advanced	1	Broad_Institute_of_MIT_and_Harvard	0.82	0	1343	1	874
TCGA-EL-A4K7-01A-11D-A85S-36	TCGA-EL-A4K7	TCGA-THCA	NA	h2625	0	1251	0	1251	74	MALE	WHITE	Advanced	1	NA	1	0	1251	0	1251
TCGA-EL-A4K9-01A-11D-A85S-36	TCGA-EL-A4K9	TCGA-THCA	NA	h2235	0	1455	0	1455	68	MALE	WHITE	Early	1	NA	0.67	0	1455	0	1455
TCGA-EL-A4KD-01A-11D-A85T-36	TCGA-EL-A4KD	TCGA-THCA	NA	h1432	0	1326	0	1326	41	MALE	WHITE	Early	1	NA	1	0	1326	0	1326
TCGA-EM-A1CS-01A-11D-A13U-02	TCGA-EM-A1CS	TCGA-THCA	s12251	h1516	0	817	0	817	55	FEMALE	NA	Early	0	Harvard_Medical_School	0.8	0	817	0	817
TCGA-EM-A1CT-01A-11D-A85T-36	TCGA-EM-A1CT	TCGA-THCA	NA	h1050	0	553	0	553	76	MALE	NA	Advanced	1	NA	0.8	0	553	0	553
TCGA-EM-A1CU-01A-11D-A13U-02	TCGA-EM-A1CU	TCGA-THCA	s12379	h1633	0	636	0	636	31	MALE	NA	Early	1	Harvard_Medical_School	0.73	0	636	0	636
TCGA-EM-A1CV-01A-11D-A13U-02	TCGA-EM-A1CV	TCGA-THCA	s12521	h651	0	1475	0	1475	32	FEMALE	NA	Early	0	Harvard_Medical_School	0.89	0	1475	0	1475
TCGA-EM-A1CW-01A-21D-A13U-02	TCGA-EM-A1CW	TCGA-THCA	s12253	h1730	0	549	0	549	39	FEMALE	NA	Early	1	Harvard_Medical_School	0.54	0	549	0	549
TCGA-EM-A1YA-01A-11D-A14U-02	TCGA-EM-A1YA	TCGA-THCA	s12754	h5210	0	602	0	602	74	FEMALE	NA	Early	1	Harvard_Medical_School	0.64	0	602	0	602
TCGA-EM-A1YB-01A-11D-A14U-02	TCGA-EM-A1YB	TCGA-THCA	s12751	h2189	0	592	0	592	73	FEMALE	NA	Early	1	Harvard_Medical_School	0.69	0	592	0	592
TCGA-EM-A1YC-01A-11D-A14U-02	TCGA-EM-A1YC	TCGA-THCA	s12752	h4684	0	2391	0	2391	71	FEMALE	NA	Advanced	1	Harvard_Medical_School	NA	0	2391	0	2391
TCGA-EM-A1YD-01A-11D-A14U-02	TCGA-EM-A1YD	TCGA-THCA	s12381	h3270	0	1734	0	1734	53	FEMALE	NA	Early	0	Harvard_Medical_School	NA	0	1734	0	1734
TCGA-EM-A1YE-01A-11D-A14U-02	TCGA-EM-A1YE	TCGA-THCA	s12519	h3755	0	1645	0	1645	47	FEMALE	NA	Early	1	Harvard_Medical_School	0.68	0	1645	0	1645
TCGA-EM-A22I-01A-11D-A85T-36	TCGA-EM-A22I	TCGA-THCA	NA	h513	0	448	0	448	52	FEMALE	NA	Advanced	1	NA	0.66	0	448	0	448
TCGA-EM-A22J-01A-11D-A85T-36	TCGA-EM-A22J	TCGA-THCA	NA	h1725	0	441	0	441	56	FEMALE	NA	Early	1	NA	0.96	0	441	0	441
TCGA-EM-A22K-01A-11D-A85T-36	TCGA-EM-A22K	TCGA-THCA	NA	h5535	0	479	0	479	46	FEMALE	NA	Advanced	1	NA	0.86	0	479	0	479
TCGA-EM-A22L-01A-11D-A85T-36	TCGA-EM-A22L	TCGA-THCA	NA	h423	0	318	0	318	33	FEMALE	NA	Early	0	NA	0.8	0	318	0	318
TCGA-EM-A22M-01A-11D-A85T-36	TCGA-EM-A22M	TCGA-THCA	NA	h3177	0	442	0	442	52	MALE	NO-WHITE	Early	1	NA	0.51	0	442	0	442
TCGA-EM-A22N-01A-11D-A85T-36	TCGA-EM-A22N	TCGA-THCA	NA	h5315	0	324	0	324	68	FEMALE	NA	Early	1	NA	0.57	0	324	0	324
TCGA-EM-A22O-01A-11D-A17V-08	TCGA-EM-A22O	TCGA-THCA	s12087	h5414	0	1344	0	1344	75	MALE	NO-WHITE	Advanced	1	Broad_Institute_of_MIT_and_Harvard	0.81	0	1344	0	1344
TCGA-EM-A22P-01A-11D-A85T-36	TCGA-EM-A22P	TCGA-THCA	NA	h2702	0	1256	0	1256	64	MALE	NA	Advanced	1	NA	0.41	0	1256	0	1256
TCGA-EM-A22Q-01A-11D-A85T-36	TCGA-EM-A22Q	TCGA-THCA	NA	h5255	0	433	0	433	36	MALE	NA	Early	1	NA	0.78	0	433	0	433
TCGA-EM-A2CJ-01A-11D-A85T-36	TCGA-EM-A2CJ	TCGA-THCA	NA	h1144	0	1447	0	1447	49	FEMALE	NA	Early	0	NA	0.87	0	1447	0	1447
TCGA-EM-A2CK-01A-11D-A85T-36	TCGA-EM-A2CK	TCGA-THCA	NA	h4998	0	544	0	544	28	MALE	NA	Early	1	NA	0.77	0	544	0	544
TCGA-EM-A2CL-01A-11D-A85T-36	TCGA-EM-A2CL	TCGA-THCA	NA	h1966	0	401	0	401	31	MALE	NA	Early	0	NA	0.96	0	401	0	401
TCGA-EM-A2CM-01A-11D-A85T-36	TCGA-EM-A2CM	TCGA-THCA	NA	h3889	0	1253	0	1253	62	FEMALE	NA	Advanced	1	NA	0.9	0	1253	0	1253
TCGA-EM-A2CN-01A-11D-A19J-08	TCGA-EM-A2CN	TCGA-THCA	s12089	h3885	0	715	0	715	62	MALE	NA	Advanced	1	Broad_Institute_of_MIT_and_Harvard	0.97	0	715	0	715
TCGA-EM-A2CO-01A-11D-A85T-36	TCGA-EM-A2CO	TCGA-THCA	NA	h751	0	184	0	184	77	FEMALE	NA	Early	1	NA	0.48	0	184	0	184
TCGA-EM-A2CP-01A-11D-A17V-08	TCGA-EM-A2CP	TCGA-THCA	s12095	h4803	0	91	0	91	26	FEMALE	NA	Early	NA	Broad_Institute_of_MIT_and_Harvard	0.99	0	91	0	91
TCGA-EM-A2CQ-01A-11D-A85T-36	TCGA-EM-A2CQ	TCGA-THCA	NA	h374	0	374	0	374	40	FEMALE	NA	Early	0	NA	0.53	0	374	0	374
TCGA-EM-A2CR-01A-11D-A85T-36	TCGA-EM-A2CR	TCGA-THCA	NA	h3708	0	415	0	415	46	FEMALE	NA	Early	0	NA	NA	0	415	0	415
TCGA-EM-A2CS-01A-11D-A85T-36	TCGA-EM-A2CS	TCGA-THCA	NA	h2091	0	841	0	841	51	FEMALE	NA	Advanced	1	NA	NA	0	841	0	841
TCGA-EM-A2CT-01A-11D-A85T-36	TCGA-EM-A2CT	TCGA-THCA	NA	h5213	0	1474	0	1474	20	FEMALE	NA	Early	0	NA	1	0	1474	0	1474
TCGA-EM-A2CU-01A-12D-A17V-08	TCGA-EM-A2CU	TCGA-THCA	s12341	h2745	0	400	0	400	47	FEMALE	NA	Advanced	1	Broad_Institute_of_MIT_and_Harvard	NA	0	400	0	400
TCGA-EM-A2OV-01A-11D-A202-08	TCGA-EM-A2OV	TCGA-THCA	s12347	h3361	0	674	0	674	64	FEMALE	NO-WHITE	Early	1	Broad_Institute_of_MIT_and_Harvard	0.66	0	674	0	674
TCGA-EM-A2OW-01A-11D-A202-08	TCGA-EM-A2OW	TCGA-THCA	s12504	h1437	0	1227	0	1227	37	FEMALE	NA	Early	0	Broad_Institute_of_MIT_and_Harvard	0.5	0	1227	0	1227
TCGA-EM-A2OX-01A-11D-A85T-36	TCGA-EM-A2OX	TCGA-THCA	NA	h3347	0	600	0	600	46	MALE	NA	Advanced	1	NA	0.47	0	600	0	600
TCGA-EM-A2OY-01A-11D-A85T-36	TCGA-EM-A2OY	TCGA-THCA	NA	h5695	0	983	0	983	46	FEMALE	NA	Early	1	NA	0.85	0	983	0	983
TCGA-EM-A2OZ-01A-11D-A85T-36	TCGA-EM-A2OZ	TCGA-THCA	NA	h4553	0	1033	0	1033	66	MALE	NA	Early	0	NA	0.6	0	1033	0	1033
TCGA-EM-A2P0-01A-11D-A85T-36	TCGA-EM-A2P0	TCGA-THCA	NA	h2615	0	535	0	535	33	MALE	NA	Early	1	NA	0.64	0	535	0	535
TCGA-EM-A2P1-01A-11D-A85T-36	TCGA-EM-A2P1	TCGA-THCA	NA	h4568	0	531	1	363	33	MALE	NA	Early	1	NA	0.29	0	531	1	363
TCGA-EM-A2P2-01A-11D-A85T-36	TCGA-EM-A2P2	TCGA-THCA	NA	h5044	0	526	0	526	46	MALE	NA	Advanced	1	NA	0.85	0	526	0	526
TCGA-EM-A2P3-01A-11D-A85T-36	TCGA-EM-A2P3	TCGA-THCA	NA	h4579	0	444	0	444	47	FEMALE	NA	Early	0	NA	0.67	0	444	0	444
TCGA-EM-A3AI-01A-11D-A85T-36	TCGA-EM-A3AI	TCGA-THCA	NA	h1904	0	685	0	685	67	FEMALE	WHITE	Early	1	NA	0.78	0	685	0	685
TCGA-EM-A3AJ-01A-11D-A85T-36	TCGA-EM-A3AJ	TCGA-THCA	NA	h2073	0	941	0	941	39	MALE	NA	Early	1	NA	0.41	0	941	0	941
TCGA-EM-A3AK-01A-11D-A85T-36	TCGA-EM-A3AK	TCGA-THCA	NA	h4798	0	477	0	477	62	FEMALE	NA	Early	0	NA	0.68	0	477	0	477
TCGA-EM-A3AL-01A-11D-A202-08	TCGA-EM-A3AL	TCGA-THCA	s12613	h5579	0	430	0	430	45	FEMALE	NA	Early	0	Broad_Institute_of_MIT_and_Harvard	0.75	0	430	0	430
TCGA-EM-A3AN-01A-11D-A85U-36	TCGA-EM-A3AN	TCGA-THCA	NA	h4559	0	1006	0	1006	36	FEMALE	NA	Early	1	NA	0.64	0	1006	0	1006
TCGA-EM-A3AO-01A-11D-A85U-36	TCGA-EM-A3AO	TCGA-THCA	NA	h5182	0	1354	0	1354	61	MALE	NA	Advanced	1	NA	0.66	0	1354	0	1354
TCGA-EM-A3AP-01A-12D-A85U-36	TCGA-EM-A3AP	TCGA-THCA	NA	h911	0	254	0	254	31	FEMALE	NA	Early	0	NA	0.74	0	254	0	254
TCGA-EM-A3AQ-01A-11D-A20C-08	TCGA-EM-A3AQ	TCGA-THCA	s12215	h1755	0	904	0	904	85	FEMALE	NA	Early	0	Broad_Institute_of_MIT_and_Harvard	NA	0	904	0	904
TCGA-EM-A3AR-01A-12D-A85U-36	TCGA-EM-A3AR	TCGA-THCA	NA	h2817	0	1133	0	1133	41	MALE	NA	Early	1	NA	0.36	0	1133	0	1133
TCGA-EM-A3FJ-01A-11D-A85U-36	TCGA-EM-A3FJ	TCGA-THCA	NA	h468	0	850	0	850	24	FEMALE	NA	Early	1	NA	0.61	0	850	0	850
TCGA-EM-A3FK-01A-11D-A85U-36	TCGA-EM-A3FK	TCGA-THCA	NA	h4931	0	723	0	723	30	FEMALE	NA	Early	1	NA	0.66	0	723	0	723
TCGA-EM-A3FL-01A-11D-A21A-08	TCGA-EM-A3FL	TCGA-THCA	s12225	h2410	0	1441	0	1441	63	FEMALE	NA	Early	1	Broad_Institute_of_MIT_and_Harvard	0.53	0	1441	0	1441
TCGA-EM-A3FM-01A-11D-A85U-36	TCGA-EM-A3FM	TCGA-THCA	NA	h4232	0	639	1	514	57	MALE	NA	Advanced	1	NA	0.66	0	639	1	514
TCGA-EM-A3FN-01A-11D-A85U-36	TCGA-EM-A3FN	TCGA-THCA	NA	h2589	0	367	0	367	42	FEMALE	NA	Early	0	NA	0.66	0	367	0	367
TCGA-EM-A3FO-01A-11D-A85U-36	TCGA-EM-A3FO	TCGA-THCA	NA	h1139	0	532	0	532	40	MALE	NA	Early	1	NA	0.82	0	532	0	532
TCGA-EM-A3FP-01A-11D-A85U-36	TCGA-EM-A3FP	TCGA-THCA	NA	h3337	0	529	0	529	71	FEMALE	NA	Early	1	NA	0.63	0	529	0	529
TCGA-EM-A3FQ-01A-11D-A21A-08	TCGA-EM-A3FQ	TCGA-THCA	s12731	h4790	0	492	0	492	19	FEMALE	NA	Early	1	Broad_Institute_of_MIT_and_Harvard	0.53	0	492	0	492
TCGA-EM-A3FR-01A-11D-A21Z-08	TCGA-EM-A3FR	TCGA-THCA	s11983	h3341	0	457	0	457	55	FEMALE	NA	Advanced	1	Broad_Institute_of_MIT_and_Harvard	0.74	0	457	0	457
TCGA-EM-A3O3-01A-11D-A221-26	TCGA-EM-A3O3	TCGA-THCA	s12111	h3710	0	441	0	441	83	FEMALE	NA	Advanced	1	MD_Anderson_Institute_for_Applied_Cancer_Science	0.65	0	441	0	441
TCGA-EM-A3O6-01A-11D-A221-26	TCGA-EM-A3O6	TCGA-THCA	s12114	h1487	0	458	0	458	54	FEMALE	NA	Early	1	MD_Anderson_Institute_for_Applied_Cancer_Science	0.71	0	458	0	458
TCGA-EM-A3O7-01A-11D-A221-26	TCGA-EM-A3O7	TCGA-THCA	s12383	h1787	0	223	0	223	46	FEMALE	NA	Advanced	1	MD_Anderson_Institute_for_Applied_Cancer_Science	0.95	0	223	0	223
TCGA-EM-A3O8-01A-11D-A221-26	TCGA-EM-A3O8	TCGA-THCA	s12252	h3077	0	381	0	381	33	FEMALE	NA	Early	1	MD_Anderson_Institute_for_Applied_Cancer_Science	0.81	0	381	0	381
TCGA-EM-A3O9-01A-11D-A221-26	TCGA-EM-A3O9	TCGA-THCA	s12001	h4821	0	281	0	281	40	MALE	NA	Early	1	MD_Anderson_Institute_for_Applied_Cancer_Science	0.39	0	281	0	281
TCGA-EM-A3OA-01A-11D-A221-26	TCGA-EM-A3OA	TCGA-THCA	s12249	h4879	0	822	0	822	55	FEMALE	NA	Early	1	MD_Anderson_Institute_for_Applied_Cancer_Science	0.86	0	822	0	822
TCGA-EM-A3OB-01A-11D-A221-26	TCGA-EM-A3OB	TCGA-THCA	s12384	h4278	0	1176	0	1176	33	FEMALE	NA	Early	1	MD_Anderson_Institute_for_Applied_Cancer_Science	0.9	0	1176	0	1176
TCGA-EM-A3ST-01A-11D-A85U-36	TCGA-EM-A3ST	TCGA-THCA	NA	h4757	0	1182	1	966	62	FEMALE	NA	Advanced	1	NA	0.67	0	1182	1	966
TCGA-EM-A3SU-01A-11D-A85U-36	TCGA-EM-A3SU	TCGA-THCA	NA	h4848	0	911	0	911	43	FEMALE	NA	Early	1	NA	0.66	0	911	0	911
TCGA-EM-A3SX-01A-11D-A85U-36	TCGA-EM-A3SX	TCGA-THCA	NA	h3136	0	908	0	908	28	FEMALE	NA	Early	1	NA	0.68	0	908	0	908
TCGA-EM-A3SY-01A-11D-A85U-36	TCGA-EM-A3SY	TCGA-THCA	NA	h2578	0	411	0	411	36	MALE	NA	Early	1	NA	0.69	0	411	0	411
TCGA-EM-A3SZ-01A-11D-A85U-36	TCGA-EM-A3SZ	TCGA-THCA	NA	h778	0	389	0	389	42	FEMALE	NA	Early	1	NA	0.66	0	389	0	389
TCGA-EM-A4FF-01A-11D-A85U-36	TCGA-EM-A4FF	TCGA-THCA	NA	h130	0	2573	1	1785	40	FEMALE	NA	Early	1	NA	0.59	0	2573	1	1785
TCGA-EM-A4FH-01A-11D-A85U-36	TCGA-EM-A4FH	TCGA-THCA	NA	h3640	0	892	0	892	69	MALE	NA	Advanced	1	NA	0.65	0	892	0	892
TCGA-EM-A4FK-01A-11D-A85U-36	TCGA-EM-A4FK	TCGA-THCA	NA	h2349	0	649	0	649	33	FEMALE	NA	Early	1	NA	0.81	0	649	0	649
TCGA-EM-A4FM-01A-11D-A85U-36	TCGA-EM-A4FM	TCGA-THCA	NA	h4417	0	162	0	162	59	FEMALE	NA	Advanced	1	NA	0.59	0	162	0	162
TCGA-EM-A4FN-01A-11D-A85U-36	TCGA-EM-A4FN	TCGA-THCA	NA	h4260	0	802	0	802	49	FEMALE	NA	Advanced	1	NA	0.61	0	802	0	802
TCGA-EM-A4FO-01A-11D-A85U-36	TCGA-EM-A4FO	TCGA-THCA	NA	h3403	0	802	0	802	72	MALE	NA	Early	1	NA	0.99	0	802	0	802
TCGA-EM-A4FQ-01A-11D-A85U-36	TCGA-EM-A4FQ	TCGA-THCA	NA	h1924	0	683	0	683	42	FEMALE	NA	Early	1	NA	0.67	0	683	0	683
TCGA-EM-A4FR-01A-11D-A85U-36	TCGA-EM-A4FR	TCGA-THCA	NA	h3414	0	655	0	655	28	MALE	NA	Early	1	NA	0.86	0	655	0	655
TCGA-EM-A4FU-01A-11D-A85U-36	TCGA-EM-A4FU	TCGA-THCA	NA	h2700	0	1840	1	781	35	MALE	NA	Early	1	NA	0.73	0	1840	1	781
TCGA-EM-A4FV-01A-11D-A85U-36	TCGA-EM-A4FV	TCGA-THCA	NA	h4275	0	744	0	744	64	FEMALE	NA	Early	1	NA	0.5	0	744	0	744
TCGA-EM-A4G1-01A-11D-A85U-36	TCGA-EM-A4G1	TCGA-THCA	NA	h4712	0	416	0	416	26	FEMALE	NA	Early	1	NA	0.59	0	416	0	416
TCGA-EO-A1Y8-01A-11D-A159-09	TCGA-EO-A1Y8	TCGA-UCEC	s4401	h886	0	1147	0	1147	87	FEMALE	NA	NA	0	Washington_University_School_of_Medicine	0.82	0	1147	0	1147
TCGA-EP-A26S-01A-11D-A16V-10	TCGA-EP-A26S	TCGA-LIHC	s16982	h4521	0	608	0	608	70	MALE	WHITE	Early	0	Baylor_College_of_Medicine	0.98	0	608	0	608
TCGA-EP-A2KA-01A-11D-A183-10	TCGA-EP-A2KA	TCGA-LIHC	s16983	h2516	1	627	1	293	52	FEMALE	WHITE	Advanced	0	Baylor_College_of_Medicine	0.62	1	627	1	293
TCGA-EP-A2KB-01A-11D-A183-10	TCGA-EP-A2KB	TCGA-LIHC	s16781	h21	1	596	1	161	46	FEMALE	WHITE	Early	0	Baylor_College_of_Medicine	0.91	1	596	1	161
TCGA-EP-A3RK-01A-11D-A22F-10	TCGA-EP-A3RK	TCGA-LIHC	s16682	h215	0	363	1	320	73	MALE	WHITE	Advanced	0	Baylor_College_of_Medicine	0.44	0	363	1	320
TCGA-EQ-5647-01A-01D-1598-02	TCGA-EQ-5647	TCGA-STAD	s15252	h676	1	19	1	19	86	FEMALE	WHITE	Advanced	0	Harvard_Medical_School	0.59	1	19	1	19
TCGA-ER-A194-01A-11D-A18Y-02	TCGA-ER-A194	TCGA-SKCM	s7693	h348	1	1354	1	1354	77	MALE	WHITE	NA	1	Harvard_Medical_School	0.6	1	1354	1	1354
TCGA-ER-A196-01A-11D-A18Y-02	TCGA-ER-A196	TCGA-SKCM	s8021	h1185	0	1785	0	1785	64	FEMALE	WHITE	Early	1	Harvard_Medical_School	0.26	0	1785	0	1785
TCGA-ER-A19K-01A-21D-A18Y-02	TCGA-ER-A19K	TCGA-SKCM	s7862	h2594	1	469	1	211	79	FEMALE	WHITE	Early	1	Harvard_Medical_School	0.58	1	469	1	211
TCGA-ER-A19T-01A-11D-A18Z-02	TCGA-ER-A19T	TCGA-SKCM	s8022	h3285	1	270	1	118	51	MALE	WHITE	Advanced	1	Harvard_Medical_School	0.97	1	270	1	118
TCGA-ER-A2NF-01A-11D-A18Z-02	TCGA-ER-A2NF	TCGA-SKCM	s7861	h3955	1	877	1	230	53	MALE	WHITE	Advanced	1	Harvard_Medical_School	0.58	1	877	1	230
TCGA-ES-A2HS-01A-11D-A183-10	TCGA-ES-A2HS	TCGA-LIHC	s16984	h2186	1	688	0	688	80	MALE	WHITE	Early	NA	Baylor_College_of_Medicine	0.66	1	688	0	688
TCGA-ES-A2HT-01A-12D-A183-10	TCGA-ES-A2HT	TCGA-LIHC	s16783	h3934	1	438	0	438	54	MALE	NO-WHITE	Early	NA	Baylor_College_of_Medicine	0.22	1	438	0	438
TCGA-ET-A25G-01A-11D-A85U-36	TCGA-ET-A25G	TCGA-THCA	NA	h2614	0	2492	0	2492	56	FEMALE	WHITE	Advanced	1	NA	0.82	0	2492	0	2492
TCGA-ET-A25I-01A-11D-A85U-36	TCGA-ET-A25I	TCGA-THCA	NA	h1718	0	2485	0	2485	37	FEMALE	WHITE	Early	1	NA	0.66	0	2485	0	2485
TCGA-ET-A25J-01A-11D-A85U-36	TCGA-ET-A25J	TCGA-THCA	NA	h4165	0	2359	0	2359	40	FEMALE	WHITE	Early	1	NA	0.78	0	2359	0	2359
TCGA-ET-A25K-01A-11D-A16N-02	TCGA-ET-A25K	TCGA-THCA	s12115	h4309	0	2142	0	2142	36	FEMALE	WHITE	Early	1	Harvard_Medical_School	0.7	0	2142	0	2142
TCGA-ET-A25L-01A-11D-A16N-02	TCGA-ET-A25L	TCGA-THCA	s12524	h2449	0	1721	0	1721	52	FEMALE	WHITE	Advanced	1	Harvard_Medical_School	0.81	0	1721	0	1721
TCGA-ET-A25M-01A-11D-A16N-02	TCGA-ET-A25M	TCGA-THCA	s12002	h1267	0	1831	0	1831	33	MALE	WHITE	Early	1	Harvard_Medical_School	NA	0	1831	0	1831
TCGA-ET-A25N-01A-11D-A16N-02	TCGA-ET-A25N	TCGA-THCA	s12525	h4957	0	1928	0	1928	28	FEMALE	WHITE	Early	1	Harvard_Medical_School	NA	0	1928	0	1928
TCGA-ET-A25O-01A-11D-A85U-36	TCGA-ET-A25O	TCGA-THCA	NA	h1229	0	1986	0	1986	35	FEMALE	NO-WHITE	Early	1	NA	0.98	0	1986	0	1986
TCGA-ET-A25P-01A-11D-A85U-36	TCGA-ET-A25P	TCGA-THCA	NA	h3507	0	559	0	559	24	FEMALE	NO-WHITE	Early	NA	NA	0.72	0	559	0	559
TCGA-ET-A25R-01A-11D-A16N-02	TCGA-ET-A25R	TCGA-THCA	s12003	h2064	0	1930	0	1930	51	FEMALE	WHITE	Advanced	0	Harvard_Medical_School	0.67	0	1930	0	1930
TCGA-ET-A2MX-01A-11D-A85U-36	TCGA-ET-A2MX	TCGA-THCA	NA	h3928	0	2689	0	2689	27	MALE	WHITE	Early	1	NA	0.93	0	2689	0	2689
TCGA-ET-A2MY-01A-11D-A85U-36	TCGA-ET-A2MY	TCGA-THCA	NA	h4970	0	1787	0	1787	72	FEMALE	NO-WHITE	Early	1	NA	0.81	0	1787	0	1787
TCGA-ET-A2N1-01A-11D-A18F-08	TCGA-ET-A2N1	TCGA-THCA	s12625	h868	0	1653	0	1653	47	FEMALE	NO-WHITE	Advanced	1	Broad_Institute_of_MIT_and_Harvard	0.87	0	1653	0	1653
TCGA-ET-A2N5-01A-11D-A85V-36	TCGA-ET-A2N5	TCGA-THCA	NA	h22	0	2460	0	2460	46	FEMALE	NO-WHITE	Advanced	1	NA	0.82	0	2460	0	2460
TCGA-ET-A39I-01A-11D-A85V-36	TCGA-ET-A39I	TCGA-THCA	NA	h5699	1	1011	0	1011	83	FEMALE	WHITE	Early	NA	NA	0.8	1	1011	0	1011
TCGA-ET-A39J-01A-11D-A85V-36	TCGA-ET-A39J	TCGA-THCA	NA	h2158	0	3227	0	3227	23	FEMALE	WHITE	Early	1	NA	0.77	0	3227	0	3227
TCGA-ET-A39K-01A-11D-A85V-36	TCGA-ET-A39K	TCGA-THCA	NA	h1221	0	3267	1	711	48	FEMALE	WHITE	Advanced	1	NA	0.76	0	3267	1	711
TCGA-ET-A39L-01A-12D-A85V-36	TCGA-ET-A39L	TCGA-THCA	NA	h2061	0	3299	0	3299	20	FEMALE	NA	Early	1	NA	0.68	0	3299	0	3299
TCGA-ET-A39M-01A-11D-A85V-36	TCGA-ET-A39M	TCGA-THCA	NA	h1086	0	2582	0	2582	34	MALE	WHITE	Early	1	NA	0.39	0	2582	0	2582
TCGA-ET-A39N-01A-11D-A85V-36	TCGA-ET-A39N	TCGA-THCA	NA	h4730	0	3751	0	3751	35	FEMALE	WHITE	Early	1	NA	0.79	0	3751	0	3751
TCGA-ET-A39P-01A-21D-A85V-36	TCGA-ET-A39P	TCGA-THCA	NA	h323	0	2900	0	2900	73	FEMALE	NO-WHITE	Advanced	1	NA	0.75	0	2900	0	2900
TCGA-ET-A39R-01A-11D-A85V-36	TCGA-ET-A39R	TCGA-THCA	NA	h2639	0	2863	0	2863	24	FEMALE	WHITE	Early	0	NA	0.22	0	2863	0	2863
TCGA-ET-A39T-01A-11D-A85V-36	TCGA-ET-A39T	TCGA-THCA	NA	h5394	0	2987	0	2987	55	FEMALE	WHITE	Advanced	1	NA	0.83	0	2987	0	2987
TCGA-ET-A3BN-01A-11D-A85V-36	TCGA-ET-A3BN	TCGA-THCA	NA	h318	0	859	0	859	33	FEMALE	NO-WHITE	Early	NA	NA	0.91	0	859	0	859
TCGA-ET-A3BP-01A-21D-A85V-36	TCGA-ET-A3BP	TCGA-THCA	NA	h4592	0	2406	0	2406	34	FEMALE	WHITE	Early	1	NA	0.78	0	2406	0	2406
TCGA-ET-A3BQ-01B-11D-A85V-36	TCGA-ET-A3BQ	TCGA-THCA	NA	h3738	0	2331	0	2331	27	FEMALE	WHITE	Early	1	NA	0.72	0	2331	0	2331
TCGA-ET-A3BS-01A-11D-A85V-36	TCGA-ET-A3BS	TCGA-THCA	NA	h316	0	176	0	176	42	MALE	NO-WHITE	Early	1	NA	0.67	0	176	0	176
TCGA-ET-A3BT-01A-11D-A85V-36	TCGA-ET-A3BT	TCGA-THCA	NA	h5652	0	2665	1	267	60	FEMALE	WHITE	Advanced	1	NA	0.91	0	2665	1	267
TCGA-ET-A3BV-01A-11D-A85V-36	TCGA-ET-A3BV	TCGA-THCA	NA	h5692	0	2294	1	1204	47	FEMALE	WHITE	Advanced	1	NA	0.42	0	2294	1	1204
TCGA-ET-A3BW-01A-11D-A85V-36	TCGA-ET-A3BW	TCGA-THCA	NA	h4490	0	1419	0	1419	30	FEMALE	WHITE	Early	1	NA	0.71	0	1419	0	1419
TCGA-ET-A3BX-01A-11D-A85V-36	TCGA-ET-A3BX	TCGA-THCA	NA	h5101	0	1596	0	1596	24	MALE	WHITE	Early	1	NA	0.77	0	1596	0	1596
TCGA-ET-A3DO-01A-11D-A85V-36	TCGA-ET-A3DO	TCGA-THCA	NA	h2371	0	3552	1	570	33	FEMALE	WHITE	Early	1	NA	0.6	0	3552	1	570
TCGA-ET-A3DP-01A-11D-A85V-36	TCGA-ET-A3DP	TCGA-THCA	NA	h5401	0	2877	0	2877	43	FEMALE	NO-WHITE	Early	0	NA	0.64	0	2877	0	2877
TCGA-ET-A3DQ-01A-11D-A85V-36	TCGA-ET-A3DQ	TCGA-THCA	NA	h860	0	2581	0	2581	43	FEMALE	WHITE	Early	0	NA	0.37	0	2581	0	2581
TCGA-ET-A3DR-01A-11D-A85V-36	TCGA-ET-A3DR	TCGA-THCA	NA	h5599	0	2451	0	2451	42	FEMALE	WHITE	Early	0	NA	0.66	0	2451	0	2451
TCGA-ET-A3DS-01A-11D-A85V-36	TCGA-ET-A3DS	TCGA-THCA	NA	h1946	0	2033	0	2033	33	FEMALE	WHITE	Early	0	NA	0.82	0	2033	0	2033
TCGA-ET-A3DT-01A-11D-A85V-36	TCGA-ET-A3DT	TCGA-THCA	NA	h1122	0	1330	0	1330	23	FEMALE	WHITE	Early	0	NA	0.53	0	1330	0	1330
TCGA-ET-A3DU-01A-11D-A85V-36	TCGA-ET-A3DU	TCGA-THCA	NA	h1194	0	1911	0	1911	21	FEMALE	WHITE	Early	1	NA	0.5	0	1911	0	1911
TCGA-ET-A3DV-01A-12D-A202-08	TCGA-ET-A3DV	TCGA-THCA	s12343	h5655	0	5068	0	5068	68	FEMALE	WHITE	Early	1	Broad_Institute_of_MIT_and_Harvard	0.8	0	5068	0	5068
TCGA-ET-A3DW-01A-11D-A85V-36	TCGA-ET-A3DW	TCGA-THCA	NA	h3081	0	752	0	752	64	MALE	NO-WHITE	Advanced	1	NA	0.84	0	752	0	752
TCGA-ET-A40P-01A-11D-A85V-36	TCGA-ET-A40P	TCGA-THCA	NA	h739	0	1338	0	1338	32	FEMALE	WHITE	Early	1	NA	0.75	0	1338	0	1338
TCGA-ET-A40Q-01A-11D-A85V-36	TCGA-ET-A40Q	TCGA-THCA	NA	h4528	0	1407	1	218	38	MALE	WHITE	Early	1	NA	1	0	1407	1	218
TCGA-ET-A40S-01A-11D-A85V-36	TCGA-ET-A40S	TCGA-THCA	NA	h4841	0	1223	0	1223	62	MALE	WHITE	Early	1	NA	0.69	0	1223	0	1223
TCGA-ET-A40T-01A-11D-A85V-36	TCGA-ET-A40T	TCGA-THCA	NA	h465	0	1140	0	1140	26	FEMALE	WHITE	Early	1	NA	0.63	0	1140	0	1140
TCGA-ET-A4KN-01A-11D-A257-08	TCGA-ET-A4KN	TCGA-THCA	s12619	h5641	0	1009	0	1009	51	FEMALE	WHITE	Advanced	1	Broad_Institute_of_MIT_and_Harvard	0.4	0	1009	0	1009
TCGA-ET-A4KQ-01A-12D-A85V-36	TCGA-ET-A4KQ	TCGA-THCA	NA	h186	0	955	0	955	45	FEMALE	WHITE	Early	1	NA	0.36	0	955	0	955
TCGA-EW-A1J5-01A-11D-A13L-09	TCGA-EW-A1J5	TCGA-BRCA	s6251	h3584	0	477	0	477	59	FEMALE	WHITE	Early	0	Washington_University_School_of_Medicine	0.61	0	477	0	477
TCGA-EW-A1P8-01A-11D-A142-09	TCGA-EW-A1P8	TCGA-BRCA	s5627	h4127	1	239	1	207	58	FEMALE	WHITE	Advanced	0	Washington_University_School_of_Medicine	0.69	1	239	1	207
TCGA-EW-A1PB-01A-11D-A142-09	TCGA-EW-A1PB	TCGA-BRCA	s6454	h217	0	608	0	608	70	FEMALE	NO-WHITE	Advanced	0	Washington_University_School_of_Medicine	0.52	0	608	0	608
TCGA-EW-A1PC-01B-11D-A21Q-09	TCGA-EW-A1PC	TCGA-BRCA	s5789	h122	0	187	0	187	66	FEMALE	NO-WHITE	Early	0	Washington_University_School_of_Medicine	0.81	0	187	0	187
TCGA-EW-A1PH-01A-11D-A17G-09	TCGA-EW-A1PH	TCGA-BRCA	s5951	h5674	0	607	0	607	52	FEMALE	WHITE	Early	1	Washington_University_School_of_Medicine	0.75	0	607	0	607
TCGA-EW-A3U0-01A-11D-A228-09	TCGA-EW-A3U0	TCGA-BRCA	s6610	h663	0	532	0	532	61	FEMALE	NO-WHITE	Advanced	1	Washington_University_School_of_Medicine	0.26	0	532	0	532
TCGA-EX-A1H5-01A-31D-A34H-09	TCGA-EX-A1H5	TCGA-CESC	NA	h4192	0	619	0	619	58	FEMALE	NO-WHITE	NA	1	NA	0.78	0	619	0	619
TCGA-EX-A1H6-01B-11D-A232-26	TCGA-EX-A1H6	TCGA-CESC	s1197	h2931	0	241	0	241	38	FEMALE	WHITE	NA	NA	MD_Anderson_Institute_for_Applied_Cancer_Science	0.62	0	241	0	241
TCGA-EX-A3L1-01A-11D-A245-26	TCGA-EX-A3L1	TCGA-CESC	s1530	h5491	0	463	0	463	32	FEMALE	WHITE	NA	1	MD_Anderson_Institute_for_Applied_Cancer_Science	0.27	0	463	0	463
TCGA-EY-A1GC-01A-11D-A13I-02	TCGA-EY-A1GC	TCGA-UCEC	s4620	h653	0	1647	0	1647	62	FEMALE	WHITE	NA	0	Harvard_Medical_School	0.58	0	1647	0	1647
TCGA-EY-A1GS-01A-11D-A13L-09	TCGA-EY-A1GS	TCGA-UCEC	s4236	h4789	1	670	1	670	71	FEMALE	NO-WHITE	NA	0	Washington_University_School_of_Medicine	0.81	1	670	1	670
TCGA-EY-A1GW-01A-22D-A13L-09	TCGA-EY-A1GW	TCGA-UCEC	s4407	h1125	1	337	1	190	73	FEMALE	WHITE	NA	1	Washington_University_School_of_Medicine	0.97	1	337	1	190
TCGA-EZ-7264-01A-11D-2024-08	TCGA-EZ-7264	TCGA-LGG	s8329	h4749	0	1201	0	1201	47	FEMALE	WHITE	NA	0	Broad_Institute_of_MIT_and_Harvard	0.97	0	1201	0	1201
TCGA-F1-6177-01A-11D-1800-08	TCGA-F1-6177	TCGA-STAD	s14962	h5680	0	200	0	200	90	MALE	NO-WHITE	Early	0	Broad_Institute_of_MIT_and_Harvard	0.87	0	200	0	200
TCGA-F1-6874-01A-11D-1880-02	TCGA-F1-6874	TCGA-STAD	s14773	h4418	0	440	0	440	79	MALE	WHITE	Early	0	Harvard_Medical_School	0.6	0	440	0	440
TCGA-F1-6875-01A-11D-2053-08	TCGA-F1-6875	TCGA-STAD	s14461	h3145	1	2197	0	2197	79	MALE	NO-WHITE	Early	0	Broad_Institute_of_MIT_and_Harvard	0.89	1	2197	0	2197
TCGA-F5-6814-01A-31D-1924-10	TCGA-F5-6814	TCGA-READ	s2012	h3447	0	1131	0	1131	57	MALE	WHITE	Early	0	Baylor_College_of_Medicine	0.72	0	1131	0	1131
TCGA-FD-A3B3-01A-12D-A204-02	TCGA-FD-A3B3	TCGA-BLCA	s2903	h5325	1	974	0	974	74	FEMALE	WHITE	Advanced	0	Harvard_Medical_School	0.21	1	974	0	974
TCGA-FD-A3B4-01A-12D-A204-02	TCGA-FD-A3B4	TCGA-BLCA	s3111	h492	1	510	1	359	55	FEMALE	NO-WHITE	Advanced	0	Harvard_Medical_School	0.62	1	510	1	359
TCGA-FD-A3B5-01A-11D-A210-26	TCGA-FD-A3B5	TCGA-BLCA	s2721	h3785	1	272	1	272	86	MALE	NO-WHITE	Advanced	0	MD_Anderson_Institute_for_Applied_Cancer_Science	0.52	1	272	1	272
TCGA-FD-A3B6-01A-21D-A210-26	TCGA-FD-A3B6	TCGA-BLCA	s3298	h5139	1	1005	0	1005	75	MALE	WHITE	Early	0	MD_Anderson_Institute_for_Applied_Cancer_Science	0.42	1	1005	0	1005
TCGA-FD-A3B7-01A-31D-A210-26	TCGA-FD-A3B7	TCGA-BLCA	s2901	h2697	1	122	1	110	66	MALE	NO-WHITE	Advanced	0	MD_Anderson_Institute_for_Applied_Cancer_Science	0.28	1	122	1	110
TCGA-FD-A3B8-01A-31D-A210-26	TCGA-FD-A3B8	TCGA-BLCA	s3296	h1937	0	384	0	384	56	MALE	WHITE	Early	0	MD_Anderson_Institute_for_Applied_Cancer_Science	NA	0	384	0	384
TCGA-FD-A3N5-01A-11D-A21A-08	TCGA-FD-A3N5	TCGA-BLCA	s3248	h2988	1	685	1	346	69	MALE	NO-WHITE	Early	0	Broad_Institute_of_MIT_and_Harvard	0.66	1	685	1	346
TCGA-FD-A3N6-01A-11D-A21A-08	TCGA-FD-A3N6	TCGA-BLCA	s2849	h3799	0	851	0	851	43	FEMALE	NO-WHITE	Early	0	Broad_Institute_of_MIT_and_Harvard	0.83	0	851	0	851
TCGA-FD-A3NA-01A-11D-A21C-26	TCGA-FD-A3NA	TCGA-BLCA	s3114	h1364	0	1845	1	1338	60	MALE	WHITE	Early	0	MD_Anderson_Institute_for_Applied_Cancer_Science	0.43	0	1845	1	1338
TCGA-FD-A3SJ-01A-12D-A233-26	TCGA-FD-A3SJ	TCGA-BLCA	s2909	h2651	1	739	1	281	59	MALE	WHITE	Advanced	1	MD_Anderson_Institute_for_Applied_Cancer_Science	0.46	1	739	1	281
TCGA-FD-A3SL-01A-21D-A233-26	TCGA-FD-A3SL	TCGA-BLCA	s2720	h3075	1	712	1	260	60	MALE	WHITE	Advanced	1	MD_Anderson_Institute_for_Applied_Cancer_Science	0.42	1	712	1	260
TCGA-FD-A3SM-01A-11D-A233-26	TCGA-FD-A3SM	TCGA-BLCA	s3299	h4026	1	547	1	144	70	MALE	WHITE	Advanced	1	MD_Anderson_Institute_for_Applied_Cancer_Science	0.69	1	547	1	144
TCGA-FD-A3SN-01A-12D-A233-26	TCGA-FD-A3SN	TCGA-BLCA	s2719	h3178	0	887	1	110	79	MALE	WHITE	Advanced	1	MD_Anderson_Institute_for_Applied_Cancer_Science	0.73	0	887	1	110
TCGA-FD-A3SO-01A-11D-A233-26	TCGA-FD-A3SO	TCGA-BLCA	s2911	h5613	1	168	1	143	68	MALE	WHITE	Advanced	1	MD_Anderson_Institute_for_Applied_Cancer_Science	0.57	1	168	1	143
TCGA-FD-A3SP-01A-31D-A233-26	TCGA-FD-A3SP	TCGA-BLCA	s3112	h4934	0	783	0	783	60	MALE	WHITE	Advanced	1	MD_Anderson_Institute_for_Applied_Cancer_Science	0.32	0	783	0	783
TCGA-FD-A3SQ-01A-21D-A233-26	TCGA-FD-A3SQ	TCGA-BLCA	s3295	h5525	1	1423	1	991	62	MALE	WHITE	Advanced	1	MD_Anderson_Institute_for_Applied_Cancer_Science	0.5	1	1423	1	991
TCGA-FD-A3SR-01A-11D-A233-26	TCGA-FD-A3SR	TCGA-BLCA	s3116	h2767	1	602	1	372	68	MALE	WHITE	Advanced	1	MD_Anderson_Institute_for_Applied_Cancer_Science	0.57	1	602	1	372
TCGA-FD-A3SS-01A-12D-A233-26	TCGA-FD-A3SS	TCGA-BLCA	NA	h3891	1	391	1	220	66	MALE	WHITE	Advanced	1	NA	0.76	1	391	1	220
TCGA-FE-A22Z-01A-11D-A16N-02	TCGA-FE-A22Z	TCGA-THCA	s12648	h231	0	2243	1	1215	61	FEMALE	WHITE	Advanced	0	Harvard_Medical_School	0.77	0	2243	1	1215
TCGA-FE-A230-01A-11D-A14U-02	TCGA-FE-A230	TCGA-THCA	s12389	h5377	0	2173	1	526	30	FEMALE	WHITE	Early	0	Harvard_Medical_School	0.63	0	2173	1	526
TCGA-FE-A231-01A-11D-A14U-02	TCGA-FE-A231	TCGA-THCA	s12256	h5729	0	961	0	961	70	MALE	WHITE	Advanced	0	Harvard_Medical_School	0.91	0	961	0	961
TCGA-FE-A232-01A-11D-A14U-02	TCGA-FE-A232	TCGA-THCA	s12530	h4788	0	2424	0	2424	44	FEMALE	WHITE	Early	1	Harvard_Medical_School	0.53	0	2424	0	2424
TCGA-FE-A233-01A-11D-A14U-02	TCGA-FE-A233	TCGA-THCA	s12758	h2517	0	751	1	567	18	FEMALE	WHITE	Early	0	Harvard_Medical_School	0.81	0	751	1	567
TCGA-FE-A234-01A-11D-A14U-02	TCGA-FE-A234	TCGA-THCA	s12388	h4975	0	2075	1	483	26	FEMALE	WHITE	Early	0	Harvard_Medical_School	0.58	0	2075	1	483
TCGA-FE-A235-01A-11D-A16N-02	TCGA-FE-A235	TCGA-THCA	s12528	h2943	0	3571	0	3571	26	FEMALE	WHITE	Early	1	Harvard_Medical_School	0.87	0	3571	0	3571
TCGA-FE-A236-01A-11D-A85V-36	TCGA-FE-A236	TCGA-THCA	NA	h4113	0	2031	0	2031	33	MALE	WHITE	Early	0	NA	0.82	0	2031	0	2031
TCGA-FE-A237-01A-11D-A85V-36	TCGA-FE-A237	TCGA-THCA	NA	h1663	0	3431	1	492	19	FEMALE	WHITE	Early	1	NA	0.63	0	3431	1	492
TCGA-FE-A238-01A-11D-A16N-02	TCGA-FE-A238	TCGA-THCA	s12004	h3804	0	1215	1	431	36	FEMALE	WHITE	Early	0	Harvard_Medical_School	NA	0	1215	1	431
TCGA-FE-A239-01A-11D-A85V-36	TCGA-FE-A239	TCGA-THCA	NA	h4978	1	1023	1	933	82	MALE	WHITE	Advanced	1	NA	NA	1	1023	1	933
TCGA-FE-A23A-01A-11D-A85W-36	TCGA-FE-A23A	TCGA-THCA	NA	h5472	0	2489	0	2489	27	FEMALE	WHITE	Early	0	NA	0.7	0	2489	0	2489
TCGA-FE-A3PA-01A-12D-A221-26	TCGA-FE-A3PA	TCGA-THCA	s12760	h4046	0	3235	0	3235	16	MALE	WHITE	Early	1	MD_Anderson_Institute_for_Applied_Cancer_Science	0.81	0	3235	0	3235
TCGA-FE-A3PB-01A-11D-A221-26	TCGA-FE-A3PB	TCGA-THCA	s12650	h4432	0	2590	0	2590	33	FEMALE	WHITE	Early	1	MD_Anderson_Institute_for_Applied_Cancer_Science	0.57	0	2590	0	2590
TCGA-FE-A3PC-01A-11D-A221-26	TCGA-FE-A3PC	TCGA-THCA	NA	h4990	0	2606	0	2606	37	FEMALE	WHITE	Early	1	NA	0.82	0	2606	0	2606
TCGA-FE-A3PD-01A-11D-A21Z-08	TCGA-FE-A3PD	TCGA-THCA	s12339	h1256	0	2396	0	2396	17	FEMALE	WHITE	Early	1	Broad_Institute_of_MIT_and_Harvard	0.85	0	2396	0	2396
TCGA-FF-8041-01A-11D-2210-10	TCGA-FF-8041	TCGA-DLBC	s1109	h4856	0	1081	0	1081	28	FEMALE	NO-WHITE	NA	0	Baylor_College_of_Medicine	0.58	0	1081	0	1081
TCGA-FF-8042-01A-11D-2210-10	TCGA-FF-8042	TCGA-DLBC	s1108	h2659	0	946	0	946	57	FEMALE	NO-WHITE	NA	0	Baylor_College_of_Medicine	0.82	0	946	0	946
TCGA-FF-8043-01A-11D-2210-10	TCGA-FF-8043	TCGA-DLBC	s1110	h1967	0	965	0	965	70	FEMALE	NO-WHITE	NA	0	Baylor_College_of_Medicine	0.89	0	965	0	965
TCGA-FF-8046-01A-11D-2210-10	TCGA-FF-8046	TCGA-DLBC	s1101	h1203	0	751	0	751	51	MALE	NO-WHITE	NA	0	Baylor_College_of_Medicine	0.58	0	751	0	751
TCGA-FF-8047-01A-11D-2210-10	TCGA-FF-8047	TCGA-DLBC	s1100	h3545	0	126	1	24	38	FEMALE	NO-WHITE	NA	0	Baylor_College_of_Medicine	0.93	0	126	1	24
TCGA-FF-8061-01A-11D-2210-10	TCGA-FF-8061	TCGA-DLBC	s1103	h1119	0	832	0	832	42	MALE	NO-WHITE	NA	0	Baylor_College_of_Medicine	0.79	0	832	0	832
TCGA-FF-8062-01A-11D-2210-10	TCGA-FF-8062	TCGA-DLBC	s1112	h4845	0	679	0	679	60	FEMALE	NO-WHITE	NA	0	Baylor_College_of_Medicine	0.43	0	679	0	679
TCGA-FG-5963-01A-11D-1703-02	TCGA-FG-5963	TCGA-LGG	s8148	h5407	1	775	1	395	23	MALE	WHITE	NA	1	Harvard_Medical_School	0.42	1	775	1	395
TCGA-FG-5964-01A-11D-1705-08	TCGA-FG-5964	TCGA-LGG	s8109	h525	0	1588	0	1588	62	MALE	WHITE	NA	1	Broad_Institute_of_MIT_and_Harvard	0.64	0	1588	0	1588
TCGA-FG-5965-01B-11D-1893-08	TCGA-FG-5965	TCGA-LGG	s8106	h4652	1	1120	1	715	39	FEMALE	WHITE	NA	1	Broad_Institute_of_MIT_and_Harvard	0.58	1	1120	1	715
TCGA-FG-6688-01A-11D-1891-02	TCGA-FG-6688	TCGA-LGG	s8570	h1837	0	571	1	405	59	FEMALE	NO-WHITE	NA	1	Harvard_Medical_School	0.38	0	571	1	405
TCGA-FG-6689-01A-11D-1891-02	TCGA-FG-6689	TCGA-LGG	s8144	NA	0	454	1	119	30	MALE	WHITE	NA	1	Harvard_Medical_School	0.59	0	454	1	119
TCGA-FG-6690-01A-11D-1891-02	TCGA-FG-6690	TCGA-LGG	s8146	h4597	0	1294	0	1294	70	MALE	WHITE	NA	1	Harvard_Medical_School	0.52	0	1294	0	1294
TCGA-FG-6691-01A-11D-1891-02	TCGA-FG-6691	TCGA-LGG	s8368	h2257	0	1257	1	913	23	FEMALE	WHITE	NA	1	Harvard_Medical_School	0.83	0	1257	1	913
TCGA-FG-6692-01A-11D-1891-02	TCGA-FG-6692	TCGA-LGG	s8367	h5065	1	561	1	561	63	MALE	WHITE	NA	1	Harvard_Medical_School	0.84	1	561	1	561
TCGA-FG-7636-01A-11D-2088-02	TCGA-FG-7636	TCGA-LGG	s8573	NA	0	544	0	544	48	MALE	WHITE	NA	1	Harvard_Medical_School	0.81	0	544	0	544
TCGA-FG-7643-01A-11D-A461-08	TCGA-FG-7643	TCGA-LGG	s8327	h16	0	611	1	254	49	FEMALE	WHITE	NA	1	Broad_Institute_of_MIT_and_Harvard	0.28	0	611	1	254
TCGA-FG-8182-01A-11D-2253-08	TCGA-FG-8182	TCGA-LGG	s8112	h1965	0	416	0	416	35	MALE	WHITE	NA	0	Broad_Institute_of_MIT_and_Harvard	0.19	0	416	0	416
TCGA-FG-A4MT-01A-11D-A461-08	TCGA-FG-A4MT	TCGA-LGG	s8740	h790	0	1164	1	499	27	FEMALE	WHITE	NA	1	Broad_Institute_of_MIT_and_Harvard	0.88	0	1164	1	499
TCGA-FI-A2CY-01A-11D-A17E-02	TCGA-FI-A2CY	TCGA-UCEC	s5398	h400	0	2080	0	2080	60	FEMALE	NO-WHITE	NA	0	Harvard_Medical_School	0.83	0	2080	0	2080
TCGA-FI-A2D0-01A-11D-A17E-02	TCGA-FI-A2D0	TCGA-UCEC	s5399	h3766	0	1213	0	1213	55	FEMALE	WHITE	NA	0	Harvard_Medical_School	0.75	0	1213	0	1213
TCGA-FI-A2D4-01A-12D-A17E-02	TCGA-FI-A2D4	TCGA-UCEC	s5232	h1724	1	243	1	243	44	FEMALE	WHITE	NA	0	Harvard_Medical_School	0.89	1	243	1	243
TCGA-FK-A3S3-01A-11D-A22D-08	TCGA-FK-A3S3	TCGA-THCA	s12344	h1757	0	2162	0	2162	43	FEMALE	NO-WHITE	Early	1	Broad_Institute_of_MIT_and_Harvard	0.66	0	2162	0	2162
TCGA-FK-A3SB-01A-11D-A85W-36	TCGA-FK-A3SB	TCGA-THCA	NA	h854	0	125	0	125	28	FEMALE	NO-WHITE	Early	1	NA	0.67	0	125	0	125
TCGA-FK-A3SD-01A-11D-A22D-08	TCGA-FK-A3SD	TCGA-THCA	s12739	h2797	0	32	0	32	61	FEMALE	WHITE	Early	1	Broad_Institute_of_MIT_and_Harvard	0.8	0	32	0	32
TCGA-FK-A3SE-01A-11D-A22D-08	TCGA-FK-A3SE	TCGA-THCA	s12216	h818	0	670	0	670	31	FEMALE	NO-WHITE	Early	1	Broad_Institute_of_MIT_and_Harvard	0.9	0	670	0	670
TCGA-FK-A3SG-01A-11D-A85W-36	TCGA-FK-A3SG	TCGA-THCA	NA	h3019	0	28	0	28	21	FEMALE	WHITE	Early	NA	NA	0.54	0	28	0	28
TCGA-FK-A3SH-01A-11D-A85W-36	TCGA-FK-A3SH	TCGA-THCA	NA	h929	0	1463	0	1463	50	FEMALE	WHITE	Advanced	1	NA	0.67	0	1463	0	1463
TCGA-FK-A4UB-01A-11D-A85W-36	TCGA-FK-A4UB	TCGA-THCA	NA	h3286	0	3531	0	3531	51	MALE	WHITE	Advanced	1	NA	0.81	0	3531	0	3531
TCGA-FN-7833-01A-11D-2088-02	TCGA-FN-7833	TCGA-LGG	s8366	h3378	0	837	0	837	25	MALE	WHITE	NA	1	Harvard_Medical_School	0.91	0	837	0	837
TCGA-FP-7998-01A-11D-2201-08	TCGA-FP-7998	TCGA-STAD	s15369	h5020	0	678	0	678	77	MALE	WHITE	Advanced	0	Broad_Institute_of_MIT_and_Harvard	0.28	0	678	0	678
TCGA-FS-A1ZN-01A-11D-A18Y-02	TCGA-FS-A1ZN	TCGA-SKCM	s7372	h5543	1	730	1	361	43	MALE	WHITE	Advanced	1	Harvard_Medical_School	0.95	1	730	1	361
TCGA-FT-A3EE-01A-11D-A202-08	TCGA-FT-A3EE	TCGA-BLCA	s3067	h3712	1	99	0	99	80	FEMALE	WHITE	Advanced	NA	Broad_Institute_of_MIT_and_Harvard	0.61	1	99	0	99
TCGA-FU-A3EO-01A-11D-A20X-26	TCGA-FU-A3EO	TCGA-CESC	s1201	h1575	0	490	0	490	55	FEMALE	WHITE	NA	1	MD_Anderson_Institute_for_Applied_Cancer_Science	0.81	0	490	0	490
TCGA-FU-A3HY-01A-11D-A245-26	TCGA-FU-A3HY	TCGA-CESC	s1531	h4940	0	954	0	954	47	FEMALE	WHITE	NA	1	MD_Anderson_Institute_for_Applied_Cancer_Science	0.63	0	954	0	954
TCGA-FU-A3HZ-01A-11D-A20X-26	TCGA-FU-A3HZ	TCGA-CESC	s1202	h2360	0	1103	0	1103	64	FEMALE	WHITE	NA	1	MD_Anderson_Institute_for_Applied_Cancer_Science	0.81	0	1103	0	1103
TCGA-FU-A3NI-01A-11D-A245-26	TCGA-FU-A3NI	TCGA-CESC	s1204	h4933	1	638	0	638	45	FEMALE	WHITE	NA	1	MD_Anderson_Institute_for_Applied_Cancer_Science	0.65	1	638	0	638
TCGA-FU-A3TQ-01A-11D-A232-26	TCGA-FU-A3TQ	TCGA-CESC	s1199	NA	0	795	0	795	55	FEMALE	WHITE	NA	0	MD_Anderson_Institute_for_Applied_Cancer_Science	0.66	0	795	0	795
TCGA-FU-A3TX-01A-11D-A232-26	TCGA-FU-A3TX	TCGA-CESC	s1371	h4377	0	45	0	45	78	FEMALE	NA	NA	NA	MD_Anderson_Institute_for_Applied_Cancer_Science	0.68	0	45	0	45
TCGA-FU-A3WB-01A-11D-A232-26	TCGA-FU-A3WB	TCGA-CESC	s1203	NA	0	491	0	491	43	FEMALE	WHITE	NA	1	MD_Anderson_Institute_for_Applied_Cancer_Science	0.88	0	491	0	491
TCGA-FU-A3YQ-01A-11D-A232-26	TCGA-FU-A3YQ	TCGA-CESC	s1205	h1887	0	861	0	861	35	FEMALE	WHITE	NA	0	MD_Anderson_Institute_for_Applied_Cancer_Science	0.34	0	861	0	861
TCGA-FV-A23B-01A-11D-A16V-10	TCGA-FV-A23B	TCGA-LIHC	s16786	h1004	1	1852	1	1453	70	FEMALE	WHITE	Early	0	Baylor_College_of_Medicine	0.86	1	1852	1	1453
TCGA-FV-A2QQ-01A-11D-A22F-10	TCGA-FV-A2QQ	TCGA-LIHC	s16861	h5410	0	729	0	729	80	MALE	WHITE	Early	0	Baylor_College_of_Medicine	0.66	0	729	0	729
TCGA-FV-A3I0-01A-11D-A22F-10	TCGA-FV-A3I0	TCGA-LIHC	s16593	h2839	0	848	1	159	76	FEMALE	WHITE	Early	0	Baylor_College_of_Medicine	0.75	0	848	1	159
TCGA-FV-A3I1-01A-11D-A22F-10	TCGA-FV-A3I1	TCGA-LIHC	s16986	h105	1	247	0	247	81	FEMALE	WHITE	Early	0	Baylor_College_of_Medicine	0.69	1	247	0	247
TCGA-FV-A3R2-01A-11D-A22F-10	TCGA-FV-A3R2	TCGA-LIHC	s16784	h5572	1	194	0	194	75	MALE	WHITE	Early	1	Baylor_College_of_Medicine	0.79	1	194	0	194
TCGA-FV-A3R3-01A-11D-A22F-10	TCGA-FV-A3R3	TCGA-LIHC	s16685	h5466	1	366	0	366	38	FEMALE	WHITE	Early	0	Baylor_College_of_Medicine	0.35	1	366	0	366
TCGA-FV-A495-01A-11D-A25V-10	TCGA-FV-A495	TCGA-LIHC	s16591	h4321	0	1	0	1	51	FEMALE	WHITE	Early	NA	Baylor_College_of_Medicine	0.56	0	1	0	1
TCGA-FV-A496-01A-11D-A25V-10	TCGA-FV-A496	TCGA-LIHC	s16787	h5566	0	10	0	10	84	FEMALE	WHITE	Early	NA	Baylor_College_of_Medicine	0.86	0	10	0	10
TCGA-FV-A4ZQ-01A-11D-A25V-10	TCGA-FV-A4ZQ	TCGA-LIHC	s16592	h2435	0	12	0	12	52	MALE	WHITE	Early	NA	Baylor_College_of_Medicine	0.64	0	12	0	12
TCGA-FX-A2QS-01A-11D-A21Q-09	TCGA-FX-A2QS	TCGA-SARC	s2486	h3872	0	1495	0	1495	61	FEMALE	WHITE	NA	0	Washington_University_School_of_Medicine	0.88	0	1495	0	1495
TCGA-FX-A3NJ-01A-11D-A21Q-09	TCGA-FX-A3NJ	TCGA-SARC	s2672	h457	0	947	0	947	54	MALE	WHITE	NA	NA	Washington_University_School_of_Medicine	0.92	0	947	0	947
TCGA-FX-A3RE-01A-11D-A228-09	TCGA-FX-A3RE	TCGA-SARC	s2336	h2622	0	660	0	660	65	FEMALE	WHITE	NA	0	Washington_University_School_of_Medicine	0.88	0	660	0	660
TCGA-FX-A48G-01A-11D-A24N-09	TCGA-FX-A48G	TCGA-SARC	s2464	h1339	1	605	1	168	56	FEMALE	WHITE	NA	0	Washington_University_School_of_Medicine	0.91	1	605	1	168
TCGA-FY-A2QD-01A-11D-A19J-08	TCGA-FY-A2QD	TCGA-THCA	s12226	h4920	0	38	0	38	61	FEMALE	NO-WHITE	NA	NA	Broad_Institute_of_MIT_and_Harvard	0.64	0	38	0	38
TCGA-FY-A3BL-01A-11D-A85W-36	TCGA-FY-A3BL	TCGA-THCA	NA	h3743	0	621	0	621	29	MALE	WHITE	Early	0	NA	0.97	0	621	0	621
TCGA-FY-A3I4-01A-11D-A85W-36	TCGA-FY-A3I4	TCGA-THCA	NA	h4458	0	542	0	542	34	FEMALE	WHITE	Early	1	NA	0.98	0	542	0	542
TCGA-FY-A3I5-01B-11D-A221-26	TCGA-FY-A3I5	TCGA-THCA	s12119	h4172	0	238	0	238	64	FEMALE	WHITE	Advanced	NA	MD_Anderson_Institute_for_Applied_Cancer_Science	0.67	0	238	0	238
TCGA-FY-A3NM-01A-11D-A85W-36	TCGA-FY-A3NM	TCGA-THCA	NA	h626	0	885	0	885	48	FEMALE	WHITE	Advanced	NA	NA	0.89	0	885	0	885
TCGA-FY-A3NN-01A-11D-A85W-36	TCGA-FY-A3NN	TCGA-THCA	NA	h5402	0	0	0	0	48	FEMALE	NA	Advanced	NA	NA	0.63	0	0	0	0
TCGA-FY-A3NP-01A-11D-A85W-36	TCGA-FY-A3NP	TCGA-THCA	NA	h3157	0	491	0	491	69	MALE	WHITE	Early	1	NA	NA	0	491	0	491
TCGA-FY-A3ON-01A-11D-A221-26	TCGA-FY-A3ON	TCGA-THCA	s12121	h4831	0	595	0	595	20	MALE	WHITE	Early	1	MD_Anderson_Institute_for_Applied_Cancer_Science	0.95	0	595	0	595
TCGA-FY-A3R6-01A-11D-A221-26	TCGA-FY-A3R6	TCGA-THCA	s12258	h1151	0	423	0	423	57	FEMALE	WHITE	Advanced	1	MD_Anderson_Institute_for_Applied_Cancer_Science	0.48	0	423	0	423
TCGA-FY-A3R7-01A-11D-A221-26	TCGA-FY-A3R7	TCGA-THCA	s12009	h5171	0	495	0	495	50	FEMALE	WHITE	Advanced	NA	MD_Anderson_Institute_for_Applied_Cancer_Science	0.29	0	495	0	495
TCGA-FY-A3R8-01A-11D-A221-26	TCGA-FY-A3R8	TCGA-THCA	s12392	h5703	0	477	0	477	62	FEMALE	WHITE	Advanced	1	MD_Anderson_Institute_for_Applied_Cancer_Science	0.77	0	477	0	477
TCGA-FY-A3RA-01A-11D-A221-26	TCGA-FY-A3RA	TCGA-THCA	s12651	h1903	0	550	0	550	21	FEMALE	WHITE	Early	1	MD_Anderson_Institute_for_Applied_Cancer_Science	0.97	0	550	0	550
TCGA-FY-A3TY-01A-11D-A85W-36	TCGA-FY-A3TY	TCGA-THCA	NA	h2712	0	709	0	709	61	FEMALE	WHITE	Advanced	NA	NA	0.67	0	709	0	709
TCGA-FY-A3W9-01A-11D-A85W-36	TCGA-FY-A3W9	TCGA-THCA	NA	h257	0	658	0	658	66	FEMALE	WHITE	Early	1	NA	0.89	0	658	0	658
TCGA-FY-A3WA-01A-11D-A85W-36	TCGA-FY-A3WA	TCGA-THCA	NA	h4928	0	519	0	519	52	FEMALE	WHITE	Early	0	NA	0.9	0	519	0	519
TCGA-FY-A3YR-01A-11D-A85W-36	TCGA-FY-A3YR	TCGA-THCA	NA	h1126	0	528	0	528	64	FEMALE	WHITE	Advanced	1	NA	0.93	0	528	0	528
TCGA-FY-A40K-01A-11D-A85W-36	TCGA-FY-A40K	TCGA-THCA	NA	h5451	0	461	0	461	46	FEMALE	WHITE	Early	1	NA	0.66	0	461	0	461
TCGA-FY-A40L-01A-11D-A85W-36	TCGA-FY-A40L	TCGA-THCA	NA	h1894	0	726	0	726	55	FEMALE	WHITE	Advanced	1	NA	0.66	0	726	0	726
TCGA-FY-A40M-01A-11D-A85W-36	TCGA-FY-A40M	TCGA-THCA	NA	h1498	0	684	0	684	51	FEMALE	WHITE	Early	1	NA	1	0	684	0	684
TCGA-FY-A40N-01A-11D-A85W-36	TCGA-FY-A40N	TCGA-THCA	NA	h212	0	579	0	579	55	FEMALE	WHITE	Early	0	NA	0.67	0	579	0	579
TCGA-FY-A4B0-01A-21D-A85W-36	TCGA-FY-A4B0	TCGA-THCA	NA	h1038	0	420	0	420	76	MALE	WHITE	Early	1	NA	0.72	0	420	0	420
TCGA-FY-A4B3-01A-11D-A85W-36	TCGA-FY-A4B3	TCGA-THCA	NA	h2306	0	427	0	427	51	MALE	WHITE	Advanced	NA	NA	0.65	0	427	0	427
TCGA-FY-A4B4-01A-11D-A85W-36	TCGA-FY-A4B4	TCGA-THCA	NA	h2624	0	657	0	657	62	FEMALE	WHITE	Advanced	1	NA	0.65	0	657	0	657
TCGA-FY-A76V-01A-11D-A85W-36	TCGA-FY-A76V	TCGA-THCA	NA	h2604	0	51	0	51	54	MALE	NO-WHITE	Early	NA	NA	0.67	0	51	0	51
TCGA-G2-A2EC-01A-11D-A17R-02	TCGA-G2-A2EC	TCGA-BLCA	s3303	h1869	1	696	1	679	58	FEMALE	NO-WHITE	Early	0	Harvard_Medical_School	NA	1	696	1	679
TCGA-G2-A2EF-01A-12D-A18D-02	TCGA-G2-A2EF	TCGA-BLCA	s3118	h4261	0	1884	0	1884	50	MALE	WHITE	Early	0	Harvard_Medical_School	0.61	0	1884	0	1884
TCGA-G2-A2EJ-01A-11D-A17R-02	TCGA-G2-A2EJ	TCGA-BLCA	s3304	h1132	0	1460	1	910	56	FEMALE	WHITE	Early	0	Harvard_Medical_School	0.61	0	1460	1	910
TCGA-G2-A2EK-01A-22D-A18D-02	TCGA-G2-A2EK	TCGA-BLCA	s2725	h2884	0	485	1	485	57	MALE	WHITE	Early	0	Harvard_Medical_School	0.54	0	485	1	485
TCGA-G2-A2EL-01A-12D-A18D-02	TCGA-G2-A2EL	TCGA-BLCA	s3122	h3913	1	819	1	105	77	MALE	WHITE	Early	0	Harvard_Medical_School	0.98	1	819	1	105
TCGA-G2-A2ES-01A-11D-A17R-02	TCGA-G2-A2ES	TCGA-BLCA	s2919	h1735	1	1004	1	897	85	MALE	WHITE	Early	0	Harvard_Medical_School	0.55	1	1004	1	897
TCGA-G2-A3IB-01A-11D-A210-26	TCGA-G2-A3IB	TCGA-BLCA	s2726	h1198	1	220	1	220	66	MALE	NO-WHITE	Early	0	MD_Anderson_Institute_for_Applied_Cancer_Science	0.91	1	220	1	220
TCGA-G2-A3IE-01A-11D-A210-26	TCGA-G2-A3IE	TCGA-BLCA	s2917	h3422	1	612	1	612	51	MALE	WHITE	Early	0	MD_Anderson_Institute_for_Applied_Cancer_Science	0.69	1	612	1	612
TCGA-G2-A3VY-01A-11D-A233-26	TCGA-G2-A3VY	TCGA-BLCA	s2914	h2914	0	536	0	536	66	MALE	NO-WHITE	Early	1	MD_Anderson_Institute_for_Applied_Cancer_Science	0.9	0	536	0	536
TCGA-G3-A25S-01A-11D-A16V-10	TCGA-G3-A25S	TCGA-LIHC	s16686	h3898	1	416	1	37	64	MALE	WHITE	Early	0	Baylor_College_of_Medicine	0.67	1	416	1	37
TCGA-G3-A25T-01A-11D-A16V-10	TCGA-G3-A25T	TCGA-LIHC	s16690	h3020	0	1553	1	452	45	FEMALE	WHITE	Advanced	0	Baylor_College_of_Medicine	0.69	0	1553	1	452
TCGA-G3-A25V-01A-11D-A16V-10	TCGA-G3-A25V	TCGA-LIHC	s16688	h1517	0	860	1	489	68	MALE	WHITE	Early	0	Baylor_College_of_Medicine	0.27	0	860	1	489
TCGA-G3-A25W-01A-11D-A16V-10	TCGA-G3-A25W	TCGA-LIHC	s16788	h4099	0	935	0	935	79	FEMALE	WHITE	Advanced	0	Baylor_College_of_Medicine	0.43	0	935	0	935
TCGA-G3-A25Y-01A-11D-A16V-10	TCGA-G3-A25Y	TCGA-LIHC	s16864	h4214	1	452	1	355	52	FEMALE	NO-WHITE	Early	0	Baylor_College_of_Medicine	0.72	1	452	1	355
TCGA-G3-A3CK-01A-11D-A20W-10	TCGA-G3-A3CK	TCGA-LIHC	s16988	h667	0	585	0	585	61	MALE	NO-WHITE	Early	0	Baylor_College_of_Medicine	0.65	0	585	0	585
TCGA-G3-A5SL-01A-11D-A27I-10	TCGA-G3-A5SL	TCGA-LIHC	s17064	h2442	0	621	0	621	70	MALE	WHITE	Early	1	Baylor_College_of_Medicine	0.77	0	621	0	621
TCGA-G9-6329-01A-13D-1957-02	TCGA-G9-6329	TCGA-PRAD	s3796	h5571	0	1266	0	1266	67	MALE	WHITE	NA	0	Harvard_Medical_School	0.28	0	1266	0	1266
TCGA-G9-6332-01A-11D-1784-02	TCGA-G9-6332	TCGA-PRAD	s3974	h2868	0	2657	1	1180	55	MALE	WHITE	NA	1	Harvard_Medical_School	0.81	0	2657	1	1180
TCGA-G9-6333-01A-12D-1957-02	TCGA-G9-6333	TCGA-PRAD	s3611	h2171	0	2465	0	2465	66	MALE	WHITE	NA	0	Harvard_Medical_School	0.44	0	2465	0	2465
TCGA-G9-6336-01A-11D-1784-02	TCGA-G9-6336	TCGA-PRAD	s3799	h4447	0	2068	0	2068	57	MALE	WHITE	NA	0	Harvard_Medical_School	NA	0	2068	0	2068
TCGA-G9-6338-01A-12D-1957-02	TCGA-G9-6338	TCGA-PRAD	s3451	h507	0	2028	0	2028	61	MALE	WHITE	NA	0	Harvard_Medical_School	0.77	0	2028	0	2028
TCGA-G9-6342-01A-11D-1957-02	TCGA-G9-6342	TCGA-PRAD	s3797	h5492	0	1696	0	1696	61	MALE	WHITE	NA	0	Harvard_Medical_School	0.48	0	1696	0	1696
TCGA-G9-6343-01A-21D-1957-02	TCGA-G9-6343	TCGA-PRAD	s3453	h3643	0	2450	0	2450	62	MALE	WHITE	NA	0	Harvard_Medical_School	0.19	0	2450	0	2450
TCGA-G9-6348-01A-11D-1784-02	TCGA-G9-6348	TCGA-PRAD	s3447	h5494	0	1515	0	1515	68	MALE	WHITE	NA	0	Harvard_Medical_School	0.36	0	1515	0	1515
TCGA-G9-6351-01A-21D-1957-02	TCGA-G9-6351	TCGA-PRAD	s3618	h4004	0	2048	0	2048	51	MALE	WHITE	NA	1	Harvard_Medical_School	0.33	0	2048	0	2048
TCGA-G9-6353-01A-11D-1957-02	TCGA-G9-6353	TCGA-PRAD	s3970	h158	0	1542	0	1542	58	MALE	WHITE	NA	0	Harvard_Medical_School	1	0	1542	0	1542
TCGA-G9-6356-01A-11D-1784-02	TCGA-G9-6356	TCGA-PRAD	s4146	h817	0	1434	0	1434	60	MALE	WHITE	NA	0	Harvard_Medical_School	0.21	0	1434	0	1434
TCGA-G9-6361-01A-21D-1957-02	TCGA-G9-6361	TCGA-PRAD	s3795	h5017	0	1415	0	1415	61	MALE	WHITE	NA	0	Harvard_Medical_School	0.73	0	1415	0	1415
TCGA-G9-6362-01A-11D-1784-02	TCGA-G9-6362	TCGA-PRAD	s4149	h5683	0	1443	0	1443	57	MALE	WHITE	NA	1	Harvard_Medical_School	0.87	0	1443	0	1443
TCGA-G9-6363-01A-21D-1784-02	TCGA-G9-6363	TCGA-PRAD	s3452	h4556	0	1378	0	1378	64	MALE	WHITE	NA	0	Harvard_Medical_School	0.47	0	1378	0	1378
TCGA-G9-6364-01A-21D-1784-02	TCGA-G9-6364	TCGA-PRAD	s4147	h709	0	1198	0	1198	72	MALE	WHITE	NA	0	Harvard_Medical_School	0.55	0	1198	0	1198
TCGA-G9-6365-01A-11D-1784-02	TCGA-G9-6365	TCGA-PRAD	s3973	h4615	0	1363	0	1363	71	MALE	WHITE	NA	0	Harvard_Medical_School	0.53	0	1363	0	1363
TCGA-G9-6367-01A-11D-1784-02	TCGA-G9-6367	TCGA-PRAD	s3612	h2719	0	1222	0	1222	60	MALE	WHITE	NA	0	Harvard_Medical_School	0.27	0	1222	0	1222
TCGA-G9-6370-01A-11D-1784-02	TCGA-G9-6370	TCGA-PRAD	s3449	h4459	0	1156	0	1156	52	MALE	WHITE	NA	0	Harvard_Medical_School	0.38	0	1156	0	1156
TCGA-G9-6371-01A-11D-1784-02	TCGA-G9-6371	TCGA-PRAD	s3798	h3972	0	1226	0	1226	58	MALE	WHITE	NA	0	Harvard_Medical_School	0.28	0	1226	0	1226
TCGA-G9-6373-01A-11D-1784-02	TCGA-G9-6373	TCGA-PRAD	s3976	h1244	0	811	0	811	68	MALE	WHITE	NA	0	Harvard_Medical_School	0.72	0	811	0	811
TCGA-G9-6377-01A-11D-1957-02	TCGA-G9-6377	TCGA-PRAD	s3977	h3056	0	958	0	958	61	MALE	WHITE	NA	0	Harvard_Medical_School	0.66	0	958	0	958
TCGA-G9-6378-01A-11D-1784-02	TCGA-G9-6378	TCGA-PRAD	s3801	h2225	0	1155	0	1155	54	MALE	NO-WHITE	NA	0	Harvard_Medical_School	0.26	0	1155	0	1155
TCGA-G9-6384-01A-11D-1784-02	TCGA-G9-6384	TCGA-PRAD	s4152	h3971	0	765	0	765	53	MALE	WHITE	NA	0	Harvard_Medical_School	0.45	0	765	0	765
TCGA-G9-6385-01A-11D-1784-02	TCGA-G9-6385	TCGA-PRAD	s3456	h4776	0	830	0	830	66	MALE	WHITE	NA	0	Harvard_Medical_School	0.2	0	830	0	830
TCGA-G9-6494-01A-11D-1784-02	TCGA-G9-6494	TCGA-PRAD	s3620	h4042	0	1771	0	1771	66	MALE	WHITE	NA	0	Harvard_Medical_School	0.57	0	1771	0	1771
TCGA-G9-6496-01A-11D-1784-02	TCGA-G9-6496	TCGA-PRAD	s3619	h4284	0	1726	0	1726	61	MALE	WHITE	NA	0	Harvard_Medical_School	0.83	0	1726	0	1726
TCGA-G9-6499-01A-12D-1957-02	TCGA-G9-6499	TCGA-PRAD	s3459	h2718	0	1543	0	1543	66	MALE	WHITE	NA	0	Harvard_Medical_School	0.3	0	1543	0	1543
TCGA-G9-7522-01A-11D-2260-08	TCGA-G9-7522	TCGA-PRAD	s3923	h1891	0	1078	0	1078	49	MALE	NA	NA	1	Broad_Institute_of_MIT_and_Harvard	0.21	0	1078	0	1078
TCGA-GC-A3BM-01A-11D-A23Q-26	TCGA-GC-A3BM	TCGA-BLCA	s2924	h1993	1	651	1	651	70	MALE	WHITE	Early	0	MD_Anderson_Institute_for_Applied_Cancer_Science	0.86	1	651	1	651
TCGA-GC-A3I6-01A-11D-A210-26	TCGA-GC-A3I6	TCGA-BLCA	s2733	h1783	1	630	1	546	45	MALE	WHITE	Advanced	0	MD_Anderson_Institute_for_Applied_Cancer_Science	0.73	1	630	1	546
TCGA-GC-A3OO-01A-11D-A233-26	TCGA-GC-A3OO	TCGA-BLCA	s3306	h5583	0	481	0	481	79	MALE	WHITE	Early	0	MD_Anderson_Institute_for_Applied_Cancer_Science	0.33	0	481	0	481
TCGA-GC-A3RD-01A-12D-A233-26	TCGA-GC-A3RD	TCGA-BLCA	s2731	h103	0	428	0	428	83	FEMALE	WHITE	Advanced	0	MD_Anderson_Institute_for_Applied_Cancer_Science	0.71	0	428	0	428
TCGA-GC-A3WC-01A-31D-A233-26	TCGA-GC-A3WC	TCGA-BLCA	s3307	h227	0	540	0	540	80	FEMALE	WHITE	Advanced	0	MD_Anderson_Institute_for_Applied_Cancer_Science	0.38	0	540	0	540
TCGA-GD-A2C5-01A-12D-A17R-02	TCGA-GD-A2C5	TCGA-BLCA	s2920	h1962	0	812	1	214	53	FEMALE	WHITE	Advanced	1	Harvard_Medical_School	1	0	812	1	214
TCGA-GD-A3OP-01A-21D-A221-26	TCGA-GD-A3OP	TCGA-BLCA	s3125	h1781	0	64	0	64	84	FEMALE	WHITE	Advanced	NA	MD_Anderson_Institute_for_Applied_Cancer_Science	0.24	0	64	0	64
TCGA-GD-A3OQ-01A-32D-A221-26	TCGA-GD-A3OQ	TCGA-BLCA	s2923	h539	0	95	0	95	48	MALE	WHITE	Advanced	NA	MD_Anderson_Institute_for_Applied_Cancer_Science	0.78	0	95	0	95
TCGA-GD-A3OS-01A-12D-A221-26	TCGA-GD-A3OS	TCGA-BLCA	s2922	h4511	0	638	1	223	54	FEMALE	WHITE	Early	1	MD_Anderson_Institute_for_Applied_Cancer_Science	0.72	0	638	1	223
TCGA-GE-A2C6-01A-11D-A16N-02	TCGA-GE-A2C6	TCGA-THCA	s12123	h5089	0	381	0	381	33	FEMALE	WHITE	Early	1	Harvard_Medical_School	0.57	0	381	0	381
TCGA-GF-A2C7-01A-11D-A18Y-02	TCGA-GF-A2C7	TCGA-SKCM	s7374	h3007	0	21	0	21	48	MALE	WHITE	Early	1	Harvard_Medical_School	0.85	0	21	0	21
TCGA-GI-A2C9-01A-11D-A21Q-09	TCGA-GI-A2C9	TCGA-BRCA	s5943	h5060	0	3342	0	3342	58	FEMALE	NO-WHITE	Early	1	Washington_University_School_of_Medicine	0.81	0	3342	0	3342
TCGA-GL-A4EM-01A-11D-A25F-10	TCGA-GL-A4EM	TCGA-KIRP	s11777	h166	0	32	0	32	61	MALE	WHITE	Early	NA	Baylor_College_of_Medicine	0.36	0	32	0	32
TCGA-GL-A59R-01A-11D-A26P-10	TCGA-GL-A59R	TCGA-KIRP	s11647	h2169	0	378	0	378	79	MALE	WHITE	Advanced	1	Baylor_College_of_Medicine	1	0	378	0	378
TCGA-GM-A2DF-01A-11D-A17W-09	TCGA-GM-A2DF	TCGA-BRCA	s6763	h2011	0	2155	0	2155	53	FEMALE	NO-WHITE	Early	1	Washington_University_School_of_Medicine	0.36	0	2155	0	2155
TCGA-GM-A3XL-01A-11D-A22X-09	TCGA-GM-A3XL	TCGA-BRCA	s6264	h998	0	2108	0	2108	49	FEMALE	NO-WHITE	Early	1	Washington_University_School_of_Medicine	0.67	0	2108	0	2108
TCGA-GN-A26C-01A-11D-A19A-08	TCGA-GN-A26C	TCGA-SKCM	s7477	h5556	1	821	1	593	77	MALE	WHITE	Advanced	1	Broad_Institute_of_MIT_and_Harvard	0.38	1	821	1	593
TCGA-GV-A3JV-01A-11D-A221-26	TCGA-GV-A3JV	TCGA-BLCA	s3308	h2036	1	434	1	134	66	MALE	WHITE	Advanced	0	MD_Anderson_Institute_for_Applied_Cancer_Science	0.66	1	434	1	134
[truncated: 328 more rows]

## Sheet: TableS02
Ge et al. 268 species	Ge et al. 352 species	Intersections 231 species
Abiotrophia_defectiva	[Acidovorax]_ebreus	Abiotrophia_defectiva
Achromobacter_insuavis	Abiotrophia_defectiva	Achromobacter_xylosoxidans
Achromobacter_xylosoxidans	Achromobacter_xylosoxidans	Acidovorax_temperans
Acidovorax_temperans	Acidovorax_temperans	Acinetobacter_guillouiae
Acinetobacter_guillouiae	Acinetobacter_baumannii	Acinetobacter_johnsonii
Acinetobacter_johnsonii	Acinetobacter_guillouiae	Acinetobacter_junii
Acinetobacter_junii	Acinetobacter_johnsonii	Acinetobacter_lwoffii
Acinetobacter_lwoffii	Acinetobacter_junii	Acinetobacter_ursingii
Acinetobacter_septicus	Acinetobacter_lwoffii	Actinomyces_israelii
Acinetobacter_ursingii	Acinetobacter_pseudolwoffii	Actinomyces_naeslundii
Actinomyces_dentalis	Acinetobacter_ursingii	Actinomyces_oris
Actinomyces_israelii	Actinomyces_israelii	Aggregatibacter_aphrophilus
Actinomyces_massiliensis	Actinomyces_naeslundii	Aggregatibacter_segnis
Actinomyces_naeslundii	Actinomyces_oris	Akkermansia_muciniphila
Actinomyces_oris	Aggregatibacter_aphrophilus	Alcaligenes_faecalis
Afipia_broomeae	Aggregatibacter_segnis	Alistipes_finegoldii
Aggregatibacter_aphrophilus	Akkermansia_muciniphila	Alistipes_onderdonkii
Aggregatibacter_segnis	Alcaligenes_faecalis	Alistipes_shahii
Akkermansia_muciniphila	Alicycliphilus_denitrificans	Anaerococcus_obesiensis
Alcaligenes_faecalis	Alistipes_finegoldii	Anaerostipes_hadrus
Alistipes_finegoldii	Alistipes_onderdonkii	Bacteroides_caccae
Alistipes_onderdonkii	Alistipes_shahii	Bacteroides_cellulosilyticus
Alistipes_putredinis	Alphapapillomavirus_10	Bacteroides_eggerthii
Alistipes_shahii	Alphapapillomavirus_7	Bacteroides_faecis
Alloprevotella_tannerae	Alphapapillomavirus_9	Bacteroides_fragilis
Anaerococcus_hydrogenalis	Anaerococcus_obesiensis	Bacteroides_heparinolyticus
Anaerococcus_obesiensis	Anaerostipes_hadrus	Bacteroides_intestinalis
Anaerococcus_octavius	Aquabacterium_olei	Bacteroides_nordii
Anaerococcus_tetradius	Arthrobacter_sp._YC-RL1	Bacteroides_ovatus
Anaerostipes_hadrus	Bacillus_anthracis	Bacteroides_salyersiae
Bacteroides_caccae	Bacillus_cabrialesii	Bacteroides_stercoris
Bacteroides_cellulosilyticus	Bacteroides_caccae	Bacteroides_thetaiotaomicron
Bacteroides_eggerthii	Bacteroides_cellulosilyticus	Bacteroides_uniformis
Bacteroides_faecis	Bacteroides_eggerthii	Bacteroides_xylanisolvens
Bacteroides_fragilis	Bacteroides_faecis	Bacteroides_zoogleoformans
Bacteroides_heparinolyticus	Bacteroides_fragilis	Bifidobacterium_dentium
Bacteroides_intestinalis	Bacteroides_heparinolyticus	Bifidobacterium_longum
Bacteroides_nordii	Bacteroides_intestinalis	Blautia_obeum
Bacteroides_ovatus	Bacteroides_nordii	Brevibacillus_agri
Bacteroides_salyersiae	Bacteroides_ovatus	Burkholderia_contaminans
Bacteroides_stercoris	Bacteroides_salyersiae	Burkholderia_stabilis
Bacteroides_thetaiotaomicron	Bacteroides_stercoris	Butyricimonas_virosa
Bacteroides_uniformis	Bacteroides_thetaiotaomicron	Campylobacter_concisus
Bacteroides_xylanisolvens	Bacteroides_uniformis	Campylobacter_gracilis
Bacteroides_zoogleoformans	Bacteroides_xylanisolvens	Campylobacter_hominis
Barnesiella_intestinihominis	Bacteroides_zoogleoformans	Campylobacter_rectus
Bifidobacterium_dentium	Bifidobacterium_dentium	Campylobacter_showae
Bifidobacterium_longum	Bifidobacterium_longum	Campylobacter_ureolyticus
Blautia_obeum	Blautia_obeum	Capnocytophaga_gingivalis
Brevibacillus_agri	Bradyrhizobium_australafricanum	Capnocytophaga_leadbetteri
Burkholderia_contaminans	Bradyrhizobium_betae	Capnocytophaga_ochracea
Burkholderia_stabilis	Bradyrhizobium_diazoefficiens	Capnocytophaga_sputigena
Butyricimonas_virosa	Bradyrhizobium_genosp._L	Cardiobacterium_hominis
Campylobacter_concisus	Bradyrhizobium_pachyrhizi	Citrobacter_braakii
Campylobacter_gracilis	Bradyrhizobium_quebecense	Clostridium_perfringens
Campylobacter_hominis	Bradyrhizobium_septentrionale	Collinsella_aerofaciens
Campylobacter_rectus	Bradyrhizobium_sp._41S5	Coprobacter_fastidiosus
Campylobacter_showae	Bradyrhizobium_sp._6(2017)	Coprococcus_comes
Campylobacter_ureolyticus	Bradyrhizobium_sp._BTAi1	Corynebacterium_accolens
Capnocytophaga_gingivalis	Bradyrhizobium_sp._CCBAU_51753	Corynebacterium_durum
Capnocytophaga_leadbetteri	Bradyrhizobium_sp._CCBAU_53421	Corynebacterium_kefirresidentii
Capnocytophaga_ochracea	Bradyrhizobium_sp._SK17	Corynebacterium_kroppenstedtii
Capnocytophaga_sputigena	Brevibacillus_agri	Corynebacterium_matruchotii
Cardiobacterium_hominis	Brucella_anthropi	Corynebacterium_pseudogenitalium
Catonella_morbi	Buchnera_aphidicola	Corynebacterium_striatum
Citrobacter_braakii	Burkholderia_contaminans	Corynebacterium_tuberculostearicum
Clostridium_perfringens	Burkholderia_gladioli	Cryptobacterium_curtum
Collinsella_aerofaciens	Burkholderia_stabilis	Cupriavidus_metallidurans
Coprobacter_fastidiosus	Butyricimonas_virosa	Cutibacterium_granulosum
Coprococcus_comes	Campylobacter_concisus	Delftia_acidovorans
Corynebacterium_accolens	Campylobacter_gracilis	Delftia_lacustris
Corynebacterium_durum	Campylobacter_hominis	Delftia_tsuruhatensis
Corynebacterium_kefirresidentii	Campylobacter_jejuni	Dermacoccus_nishinomiyaensis
Corynebacterium_kroppenstedtii	Campylobacter_rectus	Dialister_pneumosintes
Corynebacterium_matruchotii	Campylobacter_showae	Dorea_formicigenerans
Corynebacterium_pseudogenitalium	Campylobacter_ureolyticus	Dorea_longicatena
Corynebacterium_striatum	Candidatus_Carsonella_ruddii	Eggerthella_lenta
Corynebacterium_tuberculostearicum	Capnocytophaga_endodontalis	Eikenella_corrodens
Cryptobacterium_curtum	Capnocytophaga_gingivalis	Enterobacter_hormaechei
Cupriavidus_metallidurans	Capnocytophaga_leadbetteri	Enterobacter_ludwigii
Cutibacterium_granulosum	Capnocytophaga_ochracea	Enterococcus_faecalis
Delftia_acidovorans	Capnocytophaga_sputigena	Enterococcus_gallinarum
Delftia_lacustris	Cardiobacterium_hominis	Escherichia_coli
Delftia_tsuruhatensis	Cenphatecvirus_saba	Escherichia_fergusonii
Dermacoccus_nishinomiyaensis	Citrobacter_braakii	Escherichia_marmotae
Dialister_pneumosintes	Clostridium_perfringens	Faecalibacterium_prausnitzii
Dorea_formicigenerans	Cohnella_sp._LGH	Fannyhessea_vaginae
Dorea_longicatena	Collinsella_aerofaciens	Filifactor_alocis
Eggerthella_lenta	Comamonas_testosteroni	Finegoldia_magna
Eikenella_corrodens	Coprobacter_fastidiosus	Flavonifractor_plautii
Enterobacter_hormaechei	Coprococcus_comes	Fusobacterium_gonidiaformans
Enterobacter_ludwigii	Corynebacterium_accolens	Fusobacterium_hwasookii
Enterococcus_faecalis	Corynebacterium_durum	Fusobacterium_mortiferum
Enterococcus_gallinarum	Corynebacterium_kefirresidentii	Fusobacterium_necrophorum
Escherichia_coli	Corynebacterium_kroppenstedtii	Fusobacterium_nucleatum
Escherichia_fergusonii	Corynebacterium_matruchotii	Fusobacterium_periodonticum
Escherichia_marmotae	Corynebacterium_pseudogenitalium	Gardnerella_vaginalis
Faecalibacterium_prausnitzii	Corynebacterium_simulans	Gemella_haemolysans
Fannyhessea_vaginae	Corynebacterium_striatum	Gemella_morbillorum
Filifactor_alocis	Corynebacterium_tuberculostearicum	Gemella_sanguinis
Finegoldia_magna	Cryptobacterium_curtum	Granulicatella_adiacens
Flavonifractor_plautii	Cupriavidus_metallidurans	Granulicatella_elegans
Fusobacterium_gonidiaformans	Cutibacterium_acnes	Haemophilus_aegyptius
Fusobacterium_hwasookii	Cutibacterium_granulosum	Haemophilus_haemolyticus
Fusobacterium_mortiferum	Delftia_acidovorans	Haemophilus_influenzae
Fusobacterium_necrophorum	Delftia_lacustris	Haemophilus_parahaemolyticus
Fusobacterium_nucleatum	Delftia_tsuruhatensis	Haemophilus_parainfluenzae
Fusobacterium_periodonticum	Dermacoccus_nishinomiyaensis	Haemophilus_pittmaniae
Gardnerella_vaginalis	Dialister_pneumosintes	Helicobacter_pylori
Gemella_haemolysans	Dorea_formicigenerans	Herbaspirillum_huttiense
Gemella_morbillorum	Dorea_longicatena	Hungatella_hathewayi
Gemella_sanguinis	Edwardsiella_ictaluri	Kingella_denitrificans
Granulicatella_adiacens	Eggerthella_lenta	Kingella_oralis
Granulicatella_elegans	Eikenella_corrodens	Klebsiella_pneumoniae
Haemophilus_aegyptius	Enterobacter_hormaechei	Lactobacillus_crispatus
Haemophilus_haemolyticus	Enterobacter_ludwigii	Lactobacillus_gasseri
Haemophilus_influenzae	Enterococcus_faecalis	Lactobacillus_helveticus
Haemophilus_parahaemolyticus	Enterococcus_gallinarum	Lactobacillus_iners
Haemophilus_parainfluenzae	Escherichia_albertii	Lactococcus_lactis
Haemophilus_pittmaniae	Escherichia_coli	Lancefieldella_parvula
Helicobacter_pylori	Escherichia_fergusonii	Lautropia_mirabilis		'Hepatitis_B_virus',
Herbaspirillum_huttiense	Escherichia_marmotae	Leptotrichia_buccalis
Hungatella_effluvii	Faecalibacterium_prausnitzii	Leptotrichia_hofstadii
Hungatella_hathewayi	Fannyhessea_vaginae	Leptotrichia_hongkongensis
Kingella_denitrificans	Filifactor_alocis	Leptotrichia_trevisanii
Kingella_oralis	Finegoldia_magna	Leptotrichia_wadei
Klebsiella_pneumoniae	Flavonifractor_plautii	Methylobacterium_phyllosphaerae
Lachnoanaerobaculum_orale	Fusobacterium_animalis	Micrococcus_luteus
Lactobacillus_crispatus	Fusobacterium_gonidiaformans	Moraxella_nonliquefaciens
Lactobacillus_gasseri	Fusobacterium_hwasookii	Moraxella_osloensis
Lactobacillus_helveticus	Fusobacterium_mortiferum	Neisseria_bacilliformis
Lactobacillus_iners	Fusobacterium_necrophorum	Neisseria_cinerea
Lactococcus_lactis	Fusobacterium_nucleatum	Neisseria_elongata
Lancefieldella_parvula	Fusobacterium_periodonticum	Neisseria_flavescens
Lautropia_mirabilis	Fusobacterium_polymorphum	Neisseria_lactamica
Leptotrichia_buccalis	Fusobacterium_pseudoperiodonticum	Neisseria_macacae
Leptotrichia_hofstadii	Fusobacterium_vincentii	Neisseria_meningitidis
Leptotrichia_hongkongensis	Gardnerella_vaginalis	Neisseria_mucosa
Leptotrichia_trevisanii	Gemella_haemolysans	Neisseria_perflava
Leptotrichia_wadei	Gemella_morbillorum	Neisseria_sicca
Methylobacterium_fujisawaense	Gemella_sanguinis	Neisseria_subflava
Methylobacterium_phyllosphaerae	Glutamicibacter_arilaitensis	Odoribacter_splanchnicus
Micrococcus_luteus	Glutamicibacter_protophormiae	Olsenella_uli
Moraxella_nonliquefaciens	Granulicatella_adiacens	Paenibacillus_odorifer
Moraxella_osloensis	Granulicatella_elegans	Parabacteroides_distasonis
Mycoplasma_salivarium	Haemophilus_aegyptius	Parabacteroides_johnsonii
Neisseria_bacilliformis	Haemophilus_haemolyticus	Parabacteroides_merdae
Neisseria_cinerea	Haemophilus_influenzae	Paracoccus_marcusii
Neisseria_elongata	Haemophilus_parahaemolyticus	Parascardovia_denticolens
Neisseria_flavescens	Haemophilus_parainfluenzae	Parvimonas_micra
Neisseria_lactamica	Haemophilus_pittmaniae	Peptoniphilus_harei
Neisseria_macacae	Helicobacter_pylori	Phascolarctobacterium_faecium
Neisseria_meningitidis	Herbaspirillum_huttiense	Porphyromonas_asaccharolytica
Neisseria_mucosa	Human_immunodeficiency_virus_1	Porphyromonas_endodontalis
Neisseria_perflava	Human_mastadenovirus_C	Porphyromonas_gingivalis
Neisseria_sicca	Hungatella_hathewayi	Porphyromonas_somerae
Neisseria_subflava	Janthinobacterium_lividum	Prevotella_bivia
Odoribacter_splanchnicus	Janthinobacterium_sp._1_2014MBL_MicDiv	Prevotella_dentalis
Olsenella_uli	Janthinobacterium_sp._LM6	Prevotella_denticola
Paenibacillus_odorifer	Kamchatkavirus_AP45	Prevotella_histicola
Parabacteroides_distasonis	Kingella_denitrificans	Prevotella_intermedia
Parabacteroides_johnsonii	Kingella_oralis	Prevotella_jejuni
Parabacteroides_merdae	Klebsiella_michiganensis	Prevotella_melaninogenica
Paracoccus_marcusii	Klebsiella_pneumoniae	Prevotella_multiformis
Parascardovia_denticolens	Lactobacillus_crispatus	Prevotella_nigrescens
Parvimonas_micra	Lactobacillus_gasseri	Prevotella_oris
Peptoniphilus_coxii	Lactobacillus_helveticus	Prevotella_scopos
Peptoniphilus_harei	Lactobacillus_iners	Prevotella_veroralis
Peptoniphilus_lacrimalis	Lactococcus_lactis	Propionibacterium_acidifaciens
Peptostreptococcus_stomatis	Lancefieldella_parvula	Pseudomonas_aeruginosa
Phascolarctobacterium_faecium	Lautropia_mirabilis	Pseudomonas_oleovorans
Porphyromonas_asaccharolytica	Leptotrichia_buccalis	Pyramidobacter_piscolens
Porphyromonas_endodontalis	Leptotrichia_hofstadii	Ralstonia_insidiosa
Porphyromonas_gingivalis	Leptotrichia_hongkongensis	Ralstonia_pickettii
Porphyromonas_somerae	Leptotrichia_trevisanii	Rhodococcus_erythropolis
Porphyromonas_uenonis	Leptotrichia_wadei	Roseburia_intestinalis
Prevotella_bivia	Lymphocryptovirus_humangamma4	Rothia_aeria
Prevotella_copri	Marfavirus_marfa	Rothia_dentocariosa
Prevotella_dentalis	Metamycoplasma_salivarium	Rothia_mucilaginosa
Prevotella_denticola	Methylobacterium_phyllosphaerae	Ruthenibacterium_lactatiformans
Prevotella_histicola	Methylobacterium_sp._391_Methyba4	Selenomonas_sputigena
Prevotella_intermedia	Micrococcus_luteus	Shigella_boydii
Prevotella_jejuni	Moraxella_nonliquefaciens	Shigella_dysenteriae
Prevotella_melaninogenica	Moraxella_osloensis	Shigella_flexneri
Prevotella_multiformis	Mycobacterium_conspicuum	Shigella_sonnei
Prevotella_nanceiensis	Mycoplasmopsis_bovis	Staphylococcus_aureus
Prevotella_nigrescens	Neisseria_bacilliformis	Staphylococcus_capitis
Prevotella_oris	Neisseria_cinerea	Staphylococcus_epidermidis
Prevotella_oulorum	Neisseria_elongata	Staphylococcus_hominis
Prevotella_pallens	Neisseria_flavescens	Staphylococcus_pasteuri
Prevotella_salivae	Neisseria_gonorrhoeae	Staphylococcus_saccharolyticus
Prevotella_scopos	Neisseria_lactamica	Staphylococcus_warneri
Prevotella_timonensis	Neisseria_macacae	Stenotrophomonas_maltophilia
Prevotella_veroralis	Neisseria_meningitidis	Streptococcus_agalactiae
Propionibacterium_acidifaciens	Neisseria_mucosa	Streptococcus_anginosus
Pseudomonas_aeruginosa	Neisseria_perflava	Streptococcus_australis
Pseudomonas_oleovorans	Neisseria_sicca	Streptococcus_constellatus
Pseudomonas_stutzeri	Neisseria_subflava	Streptococcus_cristatus
Pyramidobacter_piscolens	Odoribacter_splanchnicus	Streptococcus_dysgalactiae
Ralstonia_insidiosa	Olsenella_uli	Streptococcus_gordonii
Ralstonia_pickettii	Paenibacillus_odorifer	Streptococcus_infantis
Rhodococcus_erythropolis	Parabacteroides_distasonis	Streptococcus_intermedius
Roseburia_faecis	Parabacteroides_johnsonii	Streptococcus_mitis
Roseburia_intestinalis	Parabacteroides_merdae	Streptococcus_mutans
Roseburia_inulinivorans	Paracoccus_marcusii	Streptococcus_oralis
Rothia_aeria	Parascardovia_denticolens	Streptococcus_parasanguinis
Rothia_dentocariosa	Parvimonas_micra	Streptococcus_pneumoniae
Rothia_mucilaginosa	Pasteurella_multocida	Streptococcus_pseudopneumoniae
Ruthenibacterium_lactatiformans	Peptoniphilus_harei	Streptococcus_salivarius
Selenomonas_sputigena	Peptoniphilus_sp._SAHP1	Streptococcus_sanguinis
Shigella_boydii	Phascolarctobacterium_faecium	Streptococcus_sobrinus
Shigella_dysenteriae	Phocaeicola_dorei	Streptococcus_thermophilus
Shigella_flexneri	Phocaeicola_vulgatus	Streptococcus_vestibularis
Shigella_sonnei	Plantactinospora_sp._BB1	Tannerella_forsythia
Solobacterium_moorei	Plantactinospora_sp._BC1	Treponema_denticola
Staphylococcus_aureus	Porphyromonas_asaccharolytica	Treponema_medium
Staphylococcus_capitis	Porphyromonas_endodontalis	Treponema_parvum
Staphylococcus_epidermidis	Porphyromonas_gingivalis	Treponema_socranskii
Staphylococcus_hominis	Porphyromonas_somerae	Treponema_vincentii
Staphylococcus_pasteuri	Prevotella_bivia	Ureaplasma_parvum
Staphylococcus_saccharolyticus	Prevotella_dentalis	Veillonella_atypica
Staphylococcus_warneri	Prevotella_denticola	Veillonella_dispar
Stenotrophomonas_maltophilia	Prevotella_histicola	Veillonella_parvula
Streptococcus_agalactiae	Prevotella_intermedia	Veillonella_rogosae
Streptococcus_anginosus	Prevotella_jejuni	Xanthomonas_campestris
Streptococcus_australis	Prevotella_melaninogenica	Candida_albicans
Streptococcus_constellatus	Prevotella_multiformis	Malassezia_restricta
Streptococcus_cristatus	Prevotella_nigrescens	Saccharomyces_cerevisiae
Streptococcus_dysgalactiae	Prevotella_oris	Alphapapillomavirus_10
Streptococcus_gordonii	Prevotella_scopos	Alphapapillomavirus_9
Streptococcus_infantis	Prevotella_sp._oral_taxon_299	Vientovirus
Streptococcus_intermedius	Prevotella_veroralis
Streptococcus_mitis	Propionibacterium_acidifaciens
Streptococcus_mutans	Pseudomonas_aeruginosa
Streptococcus_oralis	Pseudomonas_juntendi
Streptococcus_parasanguinis	Pseudomonas_oleovorans
Streptococcus_pneumoniae	Pseudomonas_putida
Streptococcus_pseudopneumoniae	Pseudomonas_sp._ABC1
Streptococcus_salivarius	Pyramidobacter_piscolens
Streptococcus_sanguinis	Ralstonia_insidiosa
Streptococcus_sobrinus	Ralstonia_pickettii
Streptococcus_thermophilus	Rhizobium_oryzihabitans
Streptococcus_vestibularis	Rhodococcus_erythropolis
Tannerella_forsythia	Rhodococcus_qingshengii
Treponema_denticola	Roseburia_intestinalis
Treponema_lecithinolyticum	Roseolovirus_humanbeta6a
Treponema_medium	Roseolovirus_humanbeta6b
Treponema_parvum	Rothia_aeria
Treponema_socranskii	Rothia_dentocariosa
Treponema_vincentii	Rothia_mucilaginosa
Ureaplasma_parvum	Ruthenibacterium_lactatiformans
Veillonella_atypica	Salmonella_enterica
Veillonella_dispar	Schaalia_odontolytica
Veillonella_parvula	Selenomonas_sputigena
Veillonella_rogosae	Shigella_boydii
Xanthomonas_campestris	Shigella_dysenteriae
Candida_albicans	Shigella_flexneri
Malassezia_restricta	Shigella_sonnei
Saccharomyces_cerevisiae	Sphingomonas_insulae
Alphapapillomavirus_10	Sphingomonas_melonis
Alphapapillomavirus_9	Sphingomonas_paucimobilis
Hepatitis_B_virus	Sphingomonas_sp._AAP5
Human_alphaherpesvirus_1	Sphingomonas_sp._NIBR02145
Human_betaherpesvirus_5	Sphingomonas_sp._NIC1
Human_betaherpesvirus_6A	Sphingomonas_taxi
Human_betaherpesvirus_6B	Staphylococcus_aureus
Human_betaherpesvirus_7	Staphylococcus_capitis
Vientovirus	Staphylococcus_epidermidis
	Staphylococcus_hominis
	Staphylococcus_lugdunensis
	Staphylococcus_pasteuri
	Staphylococcus_saccharolyticus
	Staphylococcus_warneri
	Stenotrophomonas_maltophilia
	Stenotrophomonas_sp._LM091
	Streptococcus_agalactiae
	Streptococcus_anginosus
	Streptococcus_australis
	Streptococcus_constellatus
	Streptococcus_cristatus
	Streptococcus_dysgalactiae
	Streptococcus_gordonii
	Streptococcus_infantis
	Streptococcus_intermedius
	Streptococcus_mitis
	Streptococcus_mutans
	Streptococcus_oralis
	Streptococcus_parasanguinis
	Streptococcus_pneumoniae
	Streptococcus_pseudopneumoniae
	Streptococcus_salivarius
	Streptococcus_sanguinis
	Streptococcus_sobrinus
	Streptococcus_thermophilus
	Streptococcus_vestibularis
	Stutzerimonas_stutzeri
	Tannerella_forsythia
	Tequatrovirus_gee4507
	Treponema_denticola
	Treponema_medium
	Treponema_parvum
	Treponema_socranskii
	Treponema_sp._OMZ_857
	Treponema_vincentii
	Ureaplasma_parvum
	Variovorax_paradoxus
	Variovorax_sp._PAMC26660
	Variovorax_sp._RKNM96
	Veillonella_atypica
	Veillonella_dispar
	Veillonella_parvula
	Veillonella_rogosae
	Vientovirus
	Xanthomonas_campestris
	Agaricus_bisporus
	Alternaria_viburni
	Aspergillus_puulaauensis
	Aspergillus_sydowii
	Aureobasidium_pullulans
	Blastomyces_dermatitidis
	Blastomyces_gilchristii
	Candida_albicans
	Cokeromyces_recurvatus
	Colletotrichum_orchidophilum
	Colletotrichum_truncatum
	Cryptococcus_neoformans
	Exophiala_spinifera
	Fonsecaea_erecta
	Fusarium_proliferatum
	Fusarium_pseudograminearum
	Halteromyces_radiatus
	Lasiodiplodia_theobromae
	Letharia_columbiana
	Lobosporangium_transversale
	Malassezia_globosa
	Malassezia_restricta
	Mucor_mucedo
	Penicillium_chrysogenum
	Penicillium_griseofulvum
	Penicillium_oxalicum
	Phycomyces_blakesleeanus
	Pyricularia_pennisetigena
	Ramularia_collo-cygni
	Rhizophagus_irregularis
	Saccharomyces_cerevisiae
	Saccharomycodes_ludwigii
	Saprochaete_ingens
	Thermothelomyces_thermophilus
	Tilletiopsis_washingtonensis
	Trametes_versicolor
	Trichoderma_gamsii
	Trichosporon_asahii
	Ustilaginoidea_virens

## Sheet: Table S03
tcga_sample_id	Abiotrophia_defectiva	Achromobacter_insuavis	Achromobacter_xylosoxidans	Acidovorax_temperans	Acinetobacter_guillouiae	Acinetobacter_johnsonii	Acinetobacter_junii	Acinetobacter_lwoffii	Acinetobacter_septicus	Acinetobacter_ursingii	Actinomyces_dentalis	Actinomyces_israelii	Actinomyces_massiliensis	Actinomyces_naeslundii	Actinomyces_oris	Afipia_broomeae	Aggregatibacter_aphrophilus	Aggregatibacter_segnis	Akkermansia_muciniphila	Alcaligenes_faecalis	Alistipes_finegoldii	Alistipes_onderdonkii	Alistipes_putredinis	Alistipes_shahii	Alloprevotella_tannerae	Anaerococcus_hydrogenalis	Anaerococcus_obesiensis	Anaerococcus_octavius	Anaerococcus_tetradius	Anaerostipes_hadrus	Bacteroides_caccae	Bacteroides_cellulosilyticus	Bacteroides_eggerthii	Bacteroides_faecis	Bacteroides_fragilis	Bacteroides_heparinolyticus	Bacteroides_intestinalis	Bacteroides_nordii	Bacteroides_ovatus	Bacteroides_salyersiae	Bacteroides_stercoris	Bacteroides_thetaiotaomicron	Bacteroides_uniformis	Bacteroides_xylanisolvens	Bacteroides_zoogleoformans	Barnesiella_intestinihominis	Bifidobacterium_dentium	Bifidobacterium_longum	Blautia_obeum
TCGA-02-2483	0	0	0	0	0	0	0	0	0	0	0	0	0	0	0	0	0	0	0	0	0	0	0	0	0	0	0	0	0	0	0	0	0	0	0	0	0	0	0	0	0	0	0	0	0	0	0	0	0
TCGA-02-2485	0	0	0	0	0	0	0	0	0	0	0	0	0	0	0	0	0	0	0	0	0	0	0	0	0	0	0	0	0	0	0	0	0	0	0	0	0	0	0	0	0	0	0	0	0	0	0	0	0
TCGA-04-1331	0	0	0	0	0	0	0	0	0	0	0	0	0	0	0	0	0	0	0	0	0	0	0	0	0	0	0	0	0	0	0	0	0	0	0	0	0	0	0	0	0	0	0	0	0	0	0	0	0
TCGA-04-1347	0	0	0	0	0	0	0	0	0	0	0	0	0	0	0	0	0	0	0	0	0	0	0	0	0	0	0	0	0	0	0	0	0	0	0	0	0	0	0	0	0	0	0	0	0	0	0	0	0
TCGA-04-1349	0	0	0	0	0	0	0	0	0	0	0	0	0	0	0	0	0	0	0	0	0	0	0	0	0	0	0	0	0	0	0	0	0	0	0	0	0	0	0	0	0	0	0	0	0	0	0	0	0
TCGA-04-1367	0	0	0	0	0	0	0	0	0	0	0	0	0	0	0	0	0	0	0	0	0	0	0	0	0	0	0	0	0	0	0	0	0	0	0	0	0	0	0	0	0	0	0	0	0	0	0	0	0
TCGA-04-1371	0	0	0	0	0	0	0	0	0	0	0	0	0	0	0	0	0	0	0	0	0	0	0	0	0	0	0	0	0	0	0	0	0	0	0	0	0	0	0	0	0	0	0	0	0	0	0	0	0
TCGA-04-1514	0	0	0	0	0	0	0	0	0	0	0	0	0	0	0	0	0	0	0	0	0	0	0	0	0	0	0	0	0	0	0	0	0	0	0	0	0	0	0	0	0	0	0	0	0	0	0	0	0
TCGA-04-1542	0	0	0	0	0	0	0	0	0	0	0	0	0	0	0	0	0	0	0	0	0	0	0	0	0	0	0	0	0	0	0	0	0	0	0	0	0	0	0	0	0	0	0	0	0	0	0	0	0
TCGA-05-4249	0	0	0	0	0	0.1	0	0	0	0	0	0	0	0	0	0	0	0	0	0	0	0	0	0	0	0	0	0	0	0	0	0	0	0	0	0	0	0	0	0	0	0	0	0	0	0	0	0	0
TCGA-05-4250	0	0.11	0.01	0	0	0.08	0	0	0	0	0	0	0	0	0	0	0	0	0	0	0	0	0	0	0	0	0	0	0	0	0	0	0	0	0	0	0	0	0	0	0	0	0	0	0	0	0	0	0
TCGA-05-4382	0	0	0	0	0.32	0.07	0	0.01	0.01	0	0	0	0	0	0	0	0	0	0	0	0	0	0	0	0	0	0	0	0	0	0	0	0	0	0	0	0	0	0	0	0	0	0	0	0	0	0	0	0
TCGA-05-4384	0	0	0	0	0	0	0	0	0	0	0	0	0	0	0	0	0	0	0	0	0	0	0	0	0	0	0	0	0	0	0	0	0	0	0	0	0	0	0	0	0	0	0	0	0	0	0	0	0
TCGA-05-4389	0	0	0	0	0.14	0.04	0	0	0	0	0	0	0	0	0	0	0	0	0	0	0	0	0	0	0	0	0	0	0	0	0	0	0	0	0	0	0	0	0	0	0	0	0	0	0	0	0	0	0
TCGA-05-4390	0.03	0	0	0	0	0.02	0	0	0.02	0.01	5.4	0.34	1.14	0.28	0.48	0	0.01	0.06	0	0	0	0	0	0	0.04	0	0	0	0	0	0	0	0	0	0	0	0	0	0	0	0	0	0	0	0	0	0	0	0
TCGA-05-4395	0	0	0	0	0	0	0	0	0	0	0	0	0	0	0	0	0	0	0	0	0	0	0	0	0	0	0	0	0	0	0	0	0	0	0	0	0	0	0	0	0	0	0	0	0	0	0	0	0
TCGA-05-4396	0	0	0	0	0	0	0	0	0	0	0	0	0	0	0	0	0	0	0	0	0	0	0	0	0	0	0	0	0	0	0	0	0	0	0	0	0	0	0	0	0	0	0	0	0	0	0	0	0
TCGA-05-4397	0	0	0	0.04	0.21	0.06	0	0.01	0	0	0	0	0	0	0	0	0	0	0	0.01	0	0	0	0	0	0	0	0	0	0	0	0	0	0	0	0	0	0	0	0	0	0	0	0	0	0	0	0	0
TCGA-05-4398	0	0	0	0.02	0.25	0.07	0	0	0.01	0	0	0	0	0	0	0	0	0	0	0	0	0	0	0	0	0	0	0	0	0	0	0	0	0	0	0	0	0	0	0	0	0	0	0	0	0	0	0	0
TCGA-05-4402	0	0	0	0	0	0	0	0	0.05	0.06	0	0	0	0	0	0	0	0	0	0	0	0	0	0	0	0	0	0	0	0	0	0	0	0	0	0	0	0	0	0	0	0	0	0	0	0	0	0	0
TCGA-05-4403	0	0	0	0	0	0	0	0	0	0	0	0	0	0	0	0	0	0	0	0	0	0	0	0	0	0	0	0	0	0	0	0	0	0	0	0	0	0	0	0	0	0	0	0	0	0	0	0	0
TCGA-05-4405	0	0	0	0	0	0	0	0	0	0	0	0	0	0	0	0	0	0	0	0	0	0	0	0	0	0	0	0	0	0	0	0	0	0	0	0	0	0	0	0	0	0	0	0	0	0	0	0	0
TCGA-05-4410	0	0	0	0	0	0	0	0	0	0	0	0	0	0	0	0	0	0	0	0	0	0	0	0	0	0	0	0	0	0	0	0	0	0	0	0	0	0	0	0	0	0	0	0	0	0	0	0	0
TCGA-05-4415	0	0	0	0	0	0	0	0	0	0	0	0	0	0	0	0	0	0	0	0	0	0	0	0	0.03	0	0	0	0	0	0	0	0	0	0	0	0	0	0	0	0	0	0	0	0	0	0	0	0
TCGA-05-4417	0	0	0	0	0	0	0	0	0	0	0	0	0	0	0	0	0	0	0	0	0	0	0	0	0	0	0	0	0	0	0	0	0	0	0	0	0	0	0	0	0	0	0	0	0	0	0	0	0
TCGA-05-4418	0	0	0	0	0	0	0	0	0	0.01	0	0	0	0	0	0	0	0	0	0	0	0	0	0	0	0	0	0	0	0	0	0	0	0	0	0	0	0	0	0	0	0	0	0	0	0	0	0	0
TCGA-05-4420	0	0	0	0.02	0.39	0.12	0	0.04	0.01	0	0	0	0	0	0	0	0	0	0	0.01	0	0	0	0	0	0	0	0	0	0	0	0	0	0	0	0	0	0	0	0	0	0	0	0	0	0	0	0	0
TCGA-05-4422	0	0	0	0.03	0.58	0.17	0	0.02	0.03	0.01	0	0	0	0	0	0	0	0	0	0.03	0	0	0	0	0	0	0	0	0	0	0	0	0	0	0	0	0	0	0	0	0	0	0	0	0	0	0	0	0
TCGA-05-4424	0	0	0	0	0	0	0	0	0	0	0	0	0	0	0	0	0	0	0	0	0	0	0	0	0	0	0	0	0	0	0	0	0	0	0	0	0	0	0	0	0	0	0	0	0	0	0	0	0
TCGA-05-4425	0.04	0	0	0.02	0	0.02	0	0	0.01	0.01	0.5	0.06	0.18	0.07	0.18	0	0	0.02	0	0	0	0	0	0	0.02	0	0	0.01	0	0	0	0	0	0	0	0	0	0	0	0	0	0	0	0	0	0	0	0	0
TCGA-05-4426	0	0	0	0	0	0	0	0	0	0	0	0	0	0	0	0.01	0	0	0	0	0	0	0	0	0	0	0	0	0	0	0	0	0	0	0	0	0	0	0	0	0	0	0	0	0	0	0	0	0
TCGA-05-4427	0	0	0	0	0	0	0	0	0	0	0	0	0	0	0	0	0	0	0	0	0	0	0	0	0	0	0	0	0	0	0	0	0	0	0	0	0	0	0	0	0	0	0	0	0	0	0	0	0
TCGA-05-4430	0	0	0	0.02	0	0	0	0	0	0	0	0	0	0	0.01	0.01	0	0	0	0	0	0	0	0	0.02	0	0	0	0	0	0	0	0	0	0	0	0	0	0	0	0	0	0	0	0	0	0	0	0
TCGA-05-4432	0	0	0	0	0	0	0	0	0	0	0	0	0	0	0	0	0	0	0	0	0	0	0	0	0	0	0	0	0	0	0	0	0	0	0	0	0	0	0	0	0	0	0	0	0	0	0	0	0
TCGA-05-4433	0	0	0	0	0	0	0	0	0	0	0	0	0	0	0	0	0	0	0	0	0	0	0	0	0	0	0	0	0	0	0	0	0	0	0	0	0	0	0	0	0	0	0	0	0	0	0	0	0
TCGA-05-4434	0	0	0	0	0	0	0	0	0	0	0	0	0	0	0	0	0	0	0	0	0	0	0	0	0	0	0	0	0	0	0	0	0	0	0	0	0	0	0	0	0	0	0	0	0	0	0	0	0
TCGA-05-5429	0	0	0	0.02	0	0	0	0	0	0	0	0	0	0	0	0	0	0	0	0	0	0	0	0	0	0	0	0	0	0	0	0	0	0	0	0	0	0	0	0	0	0	0	0	0	0	0	0	0
TCGA-06-0124	0	0	0	0	0	0	0	0	0	0	0	0	0	0	0	0	0	0	0	0	0	0	0	0	0	0	0	0	0	0	0	0	0	0	0	0	0	0	0	0	0	0	0	0	0	0	0	0	0
TCGA-06-0125	0	0	0	0.1	0	0	0.01	0	0	0	0	0	0	0	0	0	0	0	0	0	0	0	0	0	0	0	0	0	0	0	0	0	0	0	0	0	0	0	0	0	0	0	0	0	0	0	0	0	0
TCGA-06-0128	0	0	0	0	0	0	0	0	0	0	0	0	0	0	0	0	0	0	0	0	0	0	0	0	0	0	0	0	0	0	0	0	0	0	0	0	0	0	0	0	0	0	0	0	0	0	0	0	0
TCGA-06-0145	0	0	0	0	0	0	0	0	0	0	0	0	0	0	0	0	0	0	0	0	0	0	0	0	0	0	0	0	0	0	0	0	0	0	0	0	0	0	0	0	0	0	0	0	0	0	0	0	0
TCGA-06-0152	0	0	0	0	0	0	0	0	0	0	0	0	0	0	0	0	0	0	0	0	0	0	0	0	0	0	0	0	0	0	0	0	0	0	0	0	0	0	0	0	0	0	0	0	0	0	0	0	0
TCGA-06-0155	0	0	0	0	0	0	0	0	0	0	0	0	0	0	0	0	0	0	0	0	0	0	0	0	0	0	0	0	0	0	0	0	0	0	0	0	0	0	0	0	0	0	0	0	0	0	0	0	0
TCGA-06-0157	0	0	0	0	0	0	0	0	0	0	0	0	0	0	0	0	0	0	0	0	0	0	0	0	0	0	0	0	0	0	0	0	0	0	0	0	0	0	0	0	0	0	0	0	0	0	0	0	0
TCGA-06-0171	0	0	0	0.1	0	0	0	0	0	0	0	0	0	0	0	0	0	0	0	0	0	0	0	0	0	0	0	0	0	0	0	0	0	0	0	0	0	0	0	0	0	0	0	0	0	0	0	0	0
TCGA-06-0185	0	0	0	0	0	0	0	0	0	0	0	0	0	0	0	0	0	0	0	0	0	0	0	0	0	0	0	0	0	0	0	0	0	0	0	0	0	0	0	0	0	0	0	0	0	0	0	0	0
TCGA-06-0190	0	0	0	0.01	0	0	0	0	0	0	0	0	0	0	0	0	0	0	0	0	0	0	0	0	0	0	0	0	0	0	0	0	0	0	0	0	0	0	0	0	0	0	0	0	0	0	0	0	0
TCGA-06-0208	0	0	0	0	0	0	0	0	0	0	0	0	0	0	0	0	0	0	0	0	0	0	0	0	0	0	0	0	0	0	0	0	0	0	0	0	0	0	0	0	0	0	0	0	0	0	0	0	0
TCGA-06-0210	0	0	0	0	0.02	0	0	0	0	0	0	0	0	0	0	0	0	0	0	0	0	0	0	0	0	0	0	0	0	0	0	0	0	0	0	0	0	0	0	0	0	0	0	0	0	0	0	0	0
TCGA-06-0211	0	0	0	0.04	0	0	0	0	0	0	0	0	0	0	0	0	0	0	0	0	0	0	0	0	0	0	0	0	0	0	0	0	0	0	0	0	0	0	0	0	0	0	0	0	0	0	0	0	0
TCGA-06-0214	0	0	0	0	0	0	0	0	0	0	0	0	0	0	0	0	0	0	0	0	0	0	0	0	0	0	0	0	0	0	0	0	0	0	0	0	0	0	0	0	0	0	0	0	0	0	0	0	0
TCGA-06-0221	0	0	0	0	0	0	0	0	0	0	0	0	0	0	0	0	0	0	0	0	0	0	0	0	0	0	0	0	0	0	0	0	0	0	0	0	0	0	0	0	0	0	0	0	0	0	0	0	0
TCGA-06-0648	0	0	0	0	0	0	0	0	0	0	0	0	0	0	0	0	0	0	0	0	0	0	0	0	0	0	0	0	0	0	0	0	0	0	0	0	0	0	0	0	0	0	0	0	0	0	0	0	0
TCGA-06-0686	0	0	0	0	0	0	0	0	0	0	0	0	0	0	0	0	0	0	0	0	0	0	0	0	0	0	0	0	0	0	0	0	0	0	0	0	0	0	0	0	0	0	0	0	0	0	0	0	0
TCGA-06-0744	0	0	0	0	0	0	0	0	0	0	0	0	0	0	0	0	0	0	0	0	0	0	0	0	0	0	0	0	0	0	0	0	0	0	0	0	0	0	0	0	0	0	0	0	0	0	0	0	0
TCGA-06-0745	0	0	0	0	0	0	0	0	0	0	0	0	0	0	0	0	0	0	0	0	0	0	0	0	0	0	0	0	0	0	0	0	0	0	0	0	0	0	0	0	0	0	0	0	0	0	0	0	0
TCGA-06-0877	0	0	0	0	0	0	0	0	0	0	0	0	0	0	0	0	0	0	0	0	0	0	0	0	0	0	0	0	0	0	0	0	0	0	0	0	0	0	0	0	0	0	0	0	0	0	0	0	0
TCGA-06-0881	0	0	0	0	0	0	0	0	0	0	0	0	0	0	0	0	0	0	0	0	0	0	0	0	0	0	0	0	0	0	0	0	0	0	0	0	0	0	0	0	0	0	0	0	0	0	0	0	0
TCGA-06-1086	0	0	0	0	0	0	0	0	0	0	0	0	0	0	0	0	0	0	0	0	0	0	0	0	0	0	0	0	0	0	0	0	0	0	0	0	0	0	0	0	0	0	0	0	0	0	0	0	0
TCGA-06-2557	0	0	0	0	0	0	0	0	0	0	0	0	0	0	0	0	0	0	0	0	0	0	0	0	0	0	0	0	0	0	0	0	0	0	0	0	0	0	0	0	0	0	0	0	0	0	0	0	0
TCGA-06-2570	0	0	0	0	0	0	0	0	0	0	0	0	0	0	0	0	0	0	0	0	0	0	0	0	0	0	0	0	0	0	0	0	0	0	0	0	0	0	0	0	0	0	0	0	0	0	0	0	0
TCGA-06-5411	0	0	0	0	0	0	0	0	0	0	0	0	0	0	0	0	0	0	0	0	0	0	0	0	0	0	0	0	0	0	0	0	0	0	0	0	0	0	0	0	0	0	0	0	0	0	0	0	0
TCGA-06-5415	0	0	0	0	0	0	0	0	0	0	0	0	0	0	0	0	0	0	0	0	0	0	0	0	0	0	0	0	0	0	0	0	0	0	0	0	0	0	0	0	0	0	0	0	0	0	0	0	0
TCGA-09-1666	0	0	0	0	0	0	0	0	0	0	0	0	0	0	0	0	0	0	0	0	0	0	0	0	0	0	0	0	0	0	0	0	0	0	0	0	0	0	0	0	0	0	0	0	0	0	0	0	0
TCGA-09-2045	0	0	0	0	0	0	0	0	0	0	0	0	0	0	0	0	0	0	0	0	0	0	0	0	0	0	0	0	0	0	0	0	0	0	0	0	0	0	0	0	0	0	0	0	0	0	0	0	0
TCGA-09-2050	0	0	0	0	0	0	0	0	0	0	0	0	0	0	0	0	0	0	0	0	0	0	0	0	0	0	0	0	0	0	0	0	0	0	0	0	0	0	0	0	0	0	0	0	0	0	0	0	0
TCGA-10-0934	0	0	0	0.06	0	0	0	0	0	0	0	0	0	0	0	0	0	0	0	0	0	0	0	0	0	0	0	0	0	0	0	0	0	0	0	0	0	0	0	0	0	0	0	0	0	0	0	0	0
TCGA-10-0937	0	0	0	0	0	0	0	0	0	0	0	0	0	0	0	0	0	0	0	0	0	0	0	0	0	0	0	0	0	0	0	0	0	0	0	0	0	0	0	0	0	0	0	0	0	0	0	0	0
TCGA-10-0938	0	0	0	0	0	0	0	0	0	0	0	0	0	0	0	0	0	0	0	0	0	0	0	0	0	0	0	0	0	0	0	0	0	0	0	0	0	0	0	0	0	0	0	0	0	0	0	0	0
TCGA-13-0723	0	0	0	0	0	0	0	0	0	0	0	0	0	0	0	0	0	0	0	0	0	0	0	0	0	0	0	0	0	0	0	0	0	0	0	0	0	0	0	0	0	0	0	0	0	0	0	0	0
TCGA-13-0725	0	0	0	0	0	0	0	0	0	0	0	0	0	0	0	0	0	0	0	0	0	0	0	0	0	0	0	0	0	0	0	0	0	0	0	0	0	0	0	0	0	0	0	0	0	0	0	0	0
TCGA-13-0727	0	0	0	0.01	0	0	0	0	0	0	0	0	0	0	0	0	0	0	0	0	0	0	0	0	0	0	0	0	0	0	0	0	0	0	0	0	0	0	0	0	0	0	0	0	0	0	0	0	0
TCGA-13-0751	0	0	0	0	0	0	0	0	0	0	0	0	0	0	0	0	0	0	0	0	0	0	0	0	0	0	0	0	0	0	0	0	0	0	0	0	0	0	0	0	0	0	0	0	0	0	0	0	0
TCGA-13-0791	0	0	0	0.02	0	0	0	0	0	0	0	0	0	0	0.03	0	0	0	0	0	0	0	0	0	0	0	0	0	0	0	0	0	0	0	0	0	0	0	0	0	0	0	0	0	0	0	0	0	0.14
TCGA-13-0890	0	0	0	0	0	0	0	0	0	0	0	0	0	0	0	0	0	0	0	0	0	0	0	0	0	0	0	0	0	0	0	0	0	0	0	0	0	0	0	0	0	0	0	0	0	0	0	0	0
TCGA-13-0906	0	0	0	0	0	0	0	0	0	0	0	0	0	0	0	0	0	0	0	0	0	0	0	0	0	0	0	0	0	0	0	0	0	0	0	0	0	0	0	0	0	0	0	0	0	0	0	0	0
TCGA-13-0912	0	0	0	0.03	0	0	0	0	0	0	0	0	0	0	0	0	0	0	0	0	0	0	0	0	0	0	0	0	0	0	0	0	0	0	0	0	0	0	0	0	0	0	0	0	0	0	0	0	0
TCGA-13-1411	0	0	0	0	0	0	0	0	0	0	0	0	0	0	0	0	0	0	0	0	0	0	0	0	0	0	0	0	0	0	0	0	0	0	0	0	0	0	0	0	0	0	0	0	0	0	0	0	0
TCGA-13-1477	0	0	0	0.15	0	0	0	0	0	0	0	0	0	0	0	0	0	0	0	0	0	0	0	0	0	0	0	0	0	0	0	0	0	0	0	0	0	0	0	0	0	0	0	0	0	0	0	0	0
TCGA-13-1487	0	0	0	0	0	0	0	0	0	0	0	0	0	0	0	0	0	0	0	0	0	0	0	0	0	0	0	0	0	0	0	0	0	0	0	0	0	0	0	0	0	0	0	0	0	0	0	0	0
TCGA-13-1491	0	0	0	0	0	0	0	0	0	0	0	0	0	0	0	0	0	0	0	0	0	0	0	0	0	0	0	0	0	0	0	0	0	0	0	0	0	0	0	0	0	0	0	0	0	0	0	0	0
TCGA-14-0786	0	0	0	0	0	0	0	0	0	0	0	0	0	0	0	0	0	0	0	0	0	0	0	0	0	0	0	0	0	0	0	0	0	0	0	0	0	0	0	0	0	0	0	0	0	0	0	0	0
TCGA-14-1034	0	0	0	0	0	0	0	0	0	0	0	0	0	0	0	0	0	0	0	0	0	0	0	0	0	0	0	0	0	0	0	0	0	0	0	0	0	0	0	0	0	0	0	0	0	0	0	0	0
TCGA-14-1401	0	0	0	0	0	0.02	0.01	0.04	0.02	0.03	0	0	0	0	0	0	0	0	0	0	0	0	0	0	0	0	0	0	0	0	0	0	0	0	0	0	0.02	0	0	0	0	0	0	0	0	0	0	0	0
TCGA-14-1402	0	0	0	0.02	0	0	0	0	0	0	0	0	0	0	0	0	0	0	0	0	0	0	0	0	0	0	0	0	0	0	0	0	0	0	0	0	0	0	0	0	0	0	0	0	0	0	0	0	0
TCGA-14-1454	0	0	0	0	0	0	0	0	0	0	0	0	0	0	0	0	0	0	0	0	0	0	0	0	0	0	0	0	0	0	0	0	0	0	0	0	0	0	0	0	0	0	0	0	0	0	0	0	0
TCGA-14-1459	0	0	0	0	0	0	0	0	0	0	0	0	0	0	0	0	0	0	0	0	0	0	0	0	0	0	0	0	0	0	0	0	0	0	0	0	0	0	0	0	0	0	0	0	0	0	0	0	0
TCGA-14-1823	0	0	0	0	0	0	0	0	0	0	0	0	0	0	0	0	0	0	0	0	0	0	0	0	0	0	0	0	0	0	0	0	0	0	0	0	0	0	0	0	0	0	0	0	0	0	0	0	0
TCGA-14-2554	0	0	0	0	0	0	0	0	0	0	0	0	0	0	0	0	0	0	0	0	0	0	0	0	0	0	0	0	0	0	0	0	0	0	0	0	0	0	0	0	0	0	0	0	0	0	0	0	0
TCGA-15-1444	0	0	0	0	0	0	0	0	0	0	0	0	0	0	0	0	0	0	0	0	0	0	0	0	0	0	0	0	0	0	0	0	0	0	0	0	0	0	0	0	0	0	0	0	0	0	0	0	0
TCGA-16-1063	0	0	0	0	0	0	0	0	0	0	0	0	0	0	0	0	0	0	0	0	0	0	0	0	0	0	0	0	0	0	0	0	0	0	0	0	0	0	0	0	0	0	0	0	0	0	0	0	0
TCGA-16-1460	0	0	0	0	0	0	0	0	0	0	0	0	0	0	0	0	0	0	0	0	0	0	0	0	0.01	0	0	0	0	0	0	0	0	0	0	0	0	0	0	0	0	0	0	0	0	0	0	0	0
TCGA-18-3408	0	0	0	3.09	0	0	0.06	0	0	0	0	0	0	0	0	0	0	0	0	0	0	0	0	0	0	0	0	0	0	0	0	0	0	0	0	0	0	0	0	0	0	0	0	0	0	0	0	0	0
TCGA-18-3415	0	0	0	2.52	0	0	0.05	0	0	0	0	0	0	0	0	0	0	0	0	0	0	0	0	0	0	0	0	0	0	0	0	0	0	0	0	0	0	0	0	0	0	0	0	0	0	0	0	0	0
TCGA-18-4721	0	0	0	0	0	0	0	0	0	0	0	0	0	0	0.02	0	0	0	0	0	0	0	0	0	0	0	0	0	0	0	0	0	0	0	0	0	0	0	0	0	0	0	0	0	0	0	0	0	0
TCGA-19-1389	0	0	0	0.02	0	0	0	0	0	0	0	0	0	0	0	0	0	0	0	0	0	0	0	0	0	0	0	0	0	0	0	0	0	0	0	0	0	0	0	0	0	0	0	0	0	0	0	0	0
TCGA-19-2620	0	0	0	0	0	0	0	0	0	0	0	0	0	0	0	0	0	0	0	0	0	0	0	0	0	0	0	0	0	0	0	0	0	0	0	0	0	0	0	0	0	0	0	0	0	0	0	0	0
TCGA-19-2624	0	0	0	0	0	0	0	0	0	0	0	0	0	0	0	0	0	0	0	0	0	0	0	0	0	0	0	0	0	0	0	0	0	0	0	0	0	0	0	0	0	0	0	0	0	0	0	0	0
TCGA-19-2629	0	0	0	0	0	0	0	0	0	0	0	0	0	0	0	0	0	0	0	0	0	0	0	0	0	0	0	0	0	0	0	0	0	0	0	0	0	0	0	0	0	0	0	0	0	0	0	0	0
TCGA-19-5960	0	0	0	0	0	0	0	0	0	0	0	0	0	0	0	0	0	0	0	0	0	0	0	0	0	0	0	0	0	0	0	0	0	0	0	0	0	0	0	0	0	0	0	0	0	0	0	0	0
TCGA-21-1076	0	0	0	0	0	0	0	0	0	0	0	0	0	0	0	0	0	0	0	0	0	0	0	0	0	0	0	0	0	0	0	0	0	0	0	0	0	0	0	0	0	0	0	0	0	0	0	0	0
TCGA-21-1078	0	0	0	0	0	0	0	0	0	0	0	0	0	0	0	0	0	0	0	0	0	0	0	0	0	0	0	0	0	0	0	0	0	0	0	0	0	0	0	0	0	0	0	0	0	0	0	0	0
TCGA-21-1082	0	0	0	0	0	0	0	0	0	0	0	0	0	0	0	0	0	0	0	0.07	0	0	0	0	0	0	0	0	0	0	0	0	0	0	0	0	0	0	0	0	0	0	0	0	0	0	0	0	0
TCGA-21-1083	0	0	0	0	0	0	0	0	0	0	0	0	0	0	0	0	0	0	0	0	0	0	0	0	0	0	0	0	0	0	0	0	0	0	0	0	0	0	0	0	0	0	0	0	0	0	0	0	0
TCGA-21-5782	0	0	0	0.01	0	0	0	0	0	0	0	0	0	0	0	0	0	0	0	0	0	0	0	0	0	0	0	0	0	0	0	0	0	0	0	0	0	0	0	0	0	0	0	0	0	0	0	0	0
TCGA-22-1016	0	0	0	0	0	0	0	0	0	0	0	0	0	0	0	0	0	0	0	0	0	0	0	0	0	0	0	0	0	0	0	0	0	0	0	0	0	0	0	0	0	0	0	0	0	0	0	0	0
TCGA-22-5477	0	0	0	0	0	0	0	0	0	0	0	0	0	0	0	0	0	0	0	0	0	0	0	0	0	0	0	0	0	0	0	0	0	0	0	0	0	0	0	0	0	0	0	0	0	0	0	0	0
TCGA-22-5485	0	0	0	0	0	0	0	0	0	0	0	0	0	0	0	0.01	0	0	0	0	0	0	0	0	0	0	0	0	0	0	0	0	0	0	0	0	0	0	0	0	0	0	0	0	0	0	0	0	0
TCGA-22-5492	0	0	0	0.02	0	0	0	0	0	0	0	0	0	0	0	0	0	0	0	0	0	0	0	0	0	0	0	0	0	0	0	0	0	0	0	0	0	0	0	0	0	0	0	0	0	0	0	0	0
TCGA-23-1110	0	0	0	0	0	0	0	0	0	0	0.01	0	0	0	0	0	0	0	0	0	0	0	0	0	0	0	0	0	0	0	0	0	0	0	0	0	0	0	0	0	0	0	0	0	0	0	0	0	0
TCGA-23-1118	0	0	0	0.01	0	0	0	0	0	0	0	0	0	0	0	0	0	0	0	0	0	0	0	0	0	0	0	0	0	0	0	0	0	0	0	0	0	0	0	0	0	0	0	0	0	0	0	0	0
TCGA-23-1124	0	0	0	0.23	0	0	0	0	0	0	0	0	0	0	0	0	0	0	0	0	0	0	0	0	0	0	0	0	0	0	0	0	0	0	0	0	0	0	0	0	0	0	0	0	0	0	0	0	0
TCGA-24-0980	0	0	0	0	0	0	0	0	0	0	0	0	0	0	0	0	0	0	0	0	0	0	0	0	0	0	0	0	0	0	0	0	0	0	0	0	0	0	0	0	0	0	0	0	0	0	0	0	0
TCGA-24-0982	0	0	0	0	0	0	0	0	0	0	0	0	0	0	0	0	0	0	0	0	0	0	0	0	0	0	0	0	0	0	0	0	0	0	0	0	0	0	0	0	0	0	0	0	0	0	0	0	0
TCGA-24-1103	0	0	0	0	0	0	0	0	0	0	0	0	0	0	0	0	0	0	0	0	0	0	0	0	0	0	0	0	0	0	0	0	0	0	0	0	0	0	0	0	0	0	0	0	0	0	0	0	0
TCGA-24-1419	0	0	0	0	0	0	0	0	0	0	0	0	0	0	0	0	0	0	0	0	0	0	0	0	0	0	0	0	0	0	0	0	0	0	0	0	0	0	0	0	0	0	0	0	0	0	0	0	0
TCGA-24-1466	0	0	0	0.03	0	0	0	0	0	0	0	0	0	0	0	0	0	0	0	0	0	0	0	0	0	0	0	0	0	0	0	0	0	0	0	0	0	0	0	0	0	0	0	0	0	0	0	0	0
TCGA-24-1544	0	0	0	0.01	0	0	0	0	0	0	0	0	0	0	0	0	0	0	0	0	0	0	0	0	0	0	0	0	0	0	0	0	0	0	0	0	0	0	0	0	0	0	0	0	0	0	0	0	0
TCGA-24-1548	0	0	0	0	0	0	0	0.01	0	0	0.09	0	0	0	0.01	0	0	0	0	0	0	0	0	0	0	0	0	0	0	0	0	0	0	0	0	0	0	0	0	0	0	0	0	0	0	0	0	0	0
TCGA-24-1552	0	0.01	0	0	0	0	0	0	0	0	0	0	0	0	0	0	0	0	0	0	0	0	0	0	0	0	0	0	0	0	0	0	0	0	0	0	0	0	0	0	0	0	0	0	0	0	0	0	0
TCGA-24-1557	0	0	0	0	0	0	0	0	0	0	0	0	0	0	0	0	0	0	0	0	0	0	0	0	0	0	0	0	0	0	0	0	0	0	0	0	0	0	0	0	0	0	0	0	0	0	0	0	0
TCGA-24-1558	0	0	0	0	0	0	0	0	0	0	0	0	0	0	0	0	0	0	0	0	0	0	0	0	0	0	0	0	0	0	0	0	0	0	0	0	0	0	0	0	0	0	0	0	0	0	0	0	0
TCGA-24-1562	0	0	0	0	0	0	0	0	0	0	0	0	0	0	0	0	0	0	0	0	0	0	0	0	0	0	0	0	0	0	0	0	0	0	0	0	0	0	0	0	0	0	0	0	0	0	0	0	0
TCGA-24-1614	0	0	0	0	0	0	0	0	0	0	0	0	0	0	0	0	0	0	0	0	0	0	0	0	0	0	0	0	0	0	0	0	0	0	0	0	0	0	0	0	0	0	0	0	0	0	0	0	0
TCGA-24-2024	0	0	0	0	0	0	0	0	0	0	0	0	0	0	0	0	0	0	0	0	0	0	0	0	0	0	0	0	0	0	0	0	0	0	0	0	0	0	0	0	0	0	0	0	0	0	0	0	0
TCGA-24-2290	0	0	0	0	0	0	0	0	0	0	0	0	0	0	0	0	0	0	0	0	0	0	0	0	0	0	0	0	0	0	0	0	0	0	0	0	0	0	0	0	0	0	0	0	0	0	0	0	0
TCGA-25-1319	0	0	0	0	0	0	0	0	0	0	0	0	0	0	0	0	0	0	0	0	0	0	0	0	0	0	0	0	0	0	0	0	0	0	0	0	0	0	0	0	0	0	0	0	0	0	0	0	0
TCGA-25-1632	0	0	0	0.18	0	0	0	0	0	0	0	0	0	0	0	0	0	0	0	0	0	0	0	0	0	0	0	0	0	0	0	0	0	0	0	0	0	0	0	0	0	0	0	0	0	0	0	0	0
TCGA-25-1634	0	0	0	0.01	0	0	0	0	0	0	0	0	0	0	0.01	0	0	0	0	0	0	0	0	0	0	0	0	0	0	0	0	0	0	0	0	0	0	0	0	0	0	0	0	0	0	0	0	0	0
TCGA-25-2391	0	0	0	0	0	0	0	0	0	0	0	0	0	0	0	0	0	0	0	0	0	0	0	0	0	0	0	0	0	0	0	0	0	0	0	0	0	0	0	0	0	0	0	0	0	0	0	0	0
TCGA-25-2400	0	0	0	0.48	0	0	0	0	0	0	0	0	0	0	0	0	0	0	0	0	0	0	0	0	0	0	0	0	0	0	0	0	0	0	0	0	0	0	0	0	0	0	0	0	0	0	0	0	0
TCGA-26-1438	0	0	0	0	0	0	0	0	0	0	0	0	0	0	0	0	0	0	0	0	0	0	0	0	0	0	0	0	0	0	0	0	0	0	0	0	0	0	0	0	0	0	0	0	0	0	0	0	0
TCGA-26-5132	0	0	0	0.01	0	0	0	0	0	0	0	0	0	0	0	0	0	0	0	0	0	0	0	0	0	0	0	0	0	0	0	0	0	0	0	0	0	0	0	0	0	0	0	0	0	0	0	0	0
TCGA-26-5135	0	0	0	0.1	0	0	0.03	0	0	0	0	0	0	0	0	0	0	0	0	0	0	0	0	0	0	0	0	0	0	0	0	0	0	0	0	0	0	0	0	0	0	0	0	0	0	0	0	0	0
TCGA-27-1831	0	0	0	0	0	0	0	0	0	0	0	0	0	0	0	0	0	0	0	0	0	0	0	0	0	0	0	0	0	0	0	0	0	0	0	0	0	0	0	0	0	0	0	0	0	0	0	0	0
TCGA-27-2523	0	0	0	0	0	0	0	0	0	0	0	0	0	0	0	0	0	0	0	0	0	0	0	0	0	0	0	0	0	0	0	0	0	0	0	0	0	0	0	0	0	0	0	0	0	0	0	0	0
TCGA-27-2528	0	0	0	0	0	0	0	0	0	0	0	0	0	0	0	0	0	0	0	0	0	0	0	0	0	0	0	0	0	0	0	0	0	0	0	0	0	0	0	0	0	0	0	0	0	0	0	0	0
TCGA-29-1704	0	0	0	0	0	0	0	0	0	0	0	0	0	0	0	0	0	0	0	0	0	0	0	0	0	0	0	0	0	0	0	0	0	0	0	0	0	0	0	0	0	0	0	0	0	0	0	0	0
TCGA-29-1705	0	0	0	0.01	0	0	0	0	0	0	0	0	0	0	0	0	0	0	0	0	0	0	0	0	0	0	0	0	0	0	0	0	0	0	0	0	0	0	0	0	0	0	0	0	0	0	0	0	0
TCGA-29-1707	0	0	0	0	0	0	0	0	0	0	0	0	0	0	0	0	0	0	0	0	0	0	0	0	0	0	0	0	0	0	0	0	0	0	0	0	0	0	0	0	0	0	0	0	0	0	0	0	0
TCGA-29-1710	0	0	0	0.04	0	0	0	0	0	0	0	0	0	0	0	0	0	0	0	0	0	0	0	0	0	0	0	0	0	0	0	0	0	0	0	0	0	0	0	0	0	0	0	0	0	0	0	0	0
TCGA-32-1970	0	0	0	0.01	0	0	0	0	0	0	0	0	0	0	0	0	0	0	0	0	0	0	0	0	0	0	0	0	0	0	0	0	0	0	0	0	0	0	0	0	0	0	0	0	0	0	0	0	0
TCGA-33-4586	0	0	0	1.04	0	0	0.02	0	0	0	0	0	0	0	0	0	0	0	0	0.03	0	0	0	0	0	0	0	0	0	0	0	0	0	0	0	0	0	0	0	0	0	0	0	0	0	0	0	0	0
TCGA-34-2596	0	0	0	0	0	0	0	0	0	0	0	0	0	0	0	0	0	0	0	0	0	0	0	0	0	0	0	0	0	0	0	0	0	0	0	0	0	0	0	0	0	0	0	0	0	0	0	0	0
TCGA-34-2600	0	0	0	0	0	0	0	0	0	0	0	0	0	0	0	0	0	0	0	0	0	0	0	0	0	0	0	0	0	0	0	0	0	0	0	0	0	0	0	0	0	0	0	0	0	0	0	0	0
TCGA-34-5240	0	0	0	0	0	0	0	0	0	0	0	0	0	0	0	0	0	0	0	0	0	0	0	0	0	0	0	0	0	0	0	0	0	0	0	0	0	0	0	0	0	0	0	0	0	0	0	0	0
TCGA-35-4122	0	0	0	0	0	0.03	0	0	0	0	0	0	0	0	0	0	0	0	0	0	0	0	0	0	0	0	0	0	0	0	0	0	0	0	0	0	0	0	0	0	0	0	0	0	0	0	0	0	0
TCGA-35-4123	0	0	0	0	0	0	0	0	0	0	0	0	0	0.01	0.01	0.02	0	0	0	0	0	0	0	0	0	0	0	0	0	0	0	0	0	0	0	0	0	0	0	0	0	0	0	0	0	0	0	0	0
TCGA-36-1570	0	0	0	0	0	0	0	0	0	0	0	0	0	0	0	0	0	0	0	0	0	0	0	0	0	0	0	0	0	0	0	0	0	0	0	0	0	0	0	0	0	0	0	0	0	0	0	0	0
TCGA-36-1571	0	0	0	0	0	0	0	0	0	0	0	0	0	0	0	0	0	0	0	0	0	0	0	0	0	0	0	0	0	0	0	0	0	0	0	0	0	0	0	0	0	0	0	0	0	0	0	0	0
TCGA-36-1574	0	0	0	0	0	0	0.02	0	0	0	0	0	0	0	0	0	0	0	0	0	0	0	0	0	0	0	0	0	0	0	0	0	0	0	0	0	0	0	0	0	0	0	0	0	0	0	0	0	0
TCGA-37-4135	0	0	0	1.81	0	0	0.03	0	0	0	0	0	0	0	0	0	0	0	0	0	0	0	0	0	0	0	0	0	0	0	0	0	0	0	0	0	0	0	0	0	0	0	0	0	0	0	0	0	0
TCGA-38-4628	0	0	0	0	0	0.01	0	0	0	0	0	0	0	0	0	0	0	0	0	0	0	0	0	0	0	0	0	0	0	0	0	0	0	0	0	0	0	0	0	0	0	0	0	0	0	0	0	0	0
TCGA-38-4629	0	0	0	0	0	0	0	0	0	0	0	0	0	0	0	0	0	0	0	0	0	0	0	0	0	0	0	0	0	0	0	0	0	0	0	0	0	0	0	0	0	0	0	0	0	0	0	0	0
TCGA-38-4630	0	0	0	0	0	0	0	0	0	0	0	0	0	0	0	0	0	0	0	0	0	0	0	0	0	0	0	0	0	0	0	0	0	0	0	0	0	0	0	0	0	0	0	0	0	0	0	0	0
TCGA-38-4631	0	0	0	0	0	0	0	0	0	0	0.02	0	0	0	0	0	0	0	0	0	0	0	0	0	0	0	0	0	0	0	0	0	0	0	0	0	0	0	0	0	0	0	0	0	0	0	0	0	0
TCGA-38-4632	0	0	0	0	0	0	0	0	0	0	0	0	0	0	0	0	0	0	0	0	0	0	0	0	0	0	0	0	0	0	0	0	0	0	0	0	0	0	0	0	0	0	0	0	0	0	0	0	0
TCGA-38-6178	0	0	0	0	0	0	0	0	0	0	0	0	0	0	0	0	0	0	0	0	0	0	0	0	0	0	0	0	0	0	0	0	0	0	0	0	0	0	0	0	0	0	0	0	0	0.01	0	0	0
TCGA-41-5651	0	0	0	0	0	0	0	0	0	0	0	0	0	0	0	0	0	0	0	0	0	0	0	0	0	0	0	0	0	0	0	0	0	0	0	0	0	0	0	0	0	0	0	0	0	0	0	0	0
TCGA-43-3394	0	0	0	0	0	0	0	0	0	0	0	0	0	0	0	0	0	0	0	0	0	0	0	0	0	0	0	0	0	0	0	0	0	0	0	0	0	0	0	0	0	0	0	0	0	0	0	0	0
TCGA-43-3920	0	0	0	0.02	0	0	0	0	0	0	0	0	0	0	0	0.03	0	0	0	0	0	0	0	0	0	0	0	0	0	0	0	0	0	0	0	0	0	0	0	0	0	0	0	0	0	0	0	0	0
TCGA-43-5670	0	0	0	0.95	0	0	0.02	0	0	0	0	0	0	0	0	0	0	0	0	0	0	0	0	0	0	0	0	0	0	0	0	0	0	0	0	0	0	0	0	0	0	0	0	0	0	0	0	0	0
TCGA-44-2659	0	0	0	0.1	0	0	0	0	0	0	0	0	0	0	0	3.28	0	0	0	0	0	0	0	0	0	0	0	0	0	0	0	0	0	0	0	0	0	0	0	0	0	0	0	0	0	0	0	0	0
TCGA-44-2661	0	0	0	0	0	0	0	0	0	0	0	0	0	0	0	0	0	0	0	0	0	0	0	0	0	0	0	0	0	0	0	0	0	0	0	0	0	0	0	0	0	0	0	0	0	0	0	0	0
TCGA-44-2665	0	0	0	0	0	0	0	0	0	0	0	0	0	0	0	0	0	0	0	0	0	0	0	0	0	0	0	0	0	0	0	0	0	0	0.28	0	0	0	0	0	0	0.04	0	0	0	0	0	0	0
TCGA-44-2666	0	0	0	0	0	0	0	0	0	0	0	0	0	0	0	0	0	0	0	0	0	0	0	0	0	0	0	0	0	0	0	0	0	0	0	0	0	0	0	0	0	0	0	0	0	0	0	0	0
TCGA-44-3396	0	0	0	0	0	0.02	0	0	0	0	0	0	0	0	0	0	0	0	0	0	0	0	0	0	0	0	0	0	0	0	0	0	0	0	0	0	0	0	0	0	0	0	0	0	0	0	0	0	0
TCGA-44-3918	0	0	0	0	0	0.11	0	0.01	0	0	0	0	0	0	0	0	0	0	0	0.01	0	0	0	0	0	0	0	0	0	0	0	0	0	0	0	0	0	0	0	0	0	0	0	0	0	0	0	0	0
TCGA-44-3919	0	0	0	0	0	0.06	0	0	0	0	0	0	0	0	0	0	0	0	0	0	0	0	0	0	0	0	0	0	0	0	0	0	0	0	0	0	0	0	0	0	0	0	0	0	0	0	0	0	0
TCGA-44-4112	0	0	0	0.02	0.3	0.11	0	0.02	0.01	0.01	0.02	0	0	0	0.01	0	0	0	0	0.01	0	0	0.02	0	0	0	0	0	0	0	0	0	0	0	0	0	0	0	0	0	0	0	0	0	0	0	0	0	0
TCGA-44-5643	0	0	0	0	0	0	0	0	0	0	0	0	0	0	0	0	0	0	0	0	0	0	0	0	0	0	0	0	0	0	0	0	0	0	0	0	0	0	0	0	0	0	0	0	0	0	0	0	0
TCGA-44-5645	0	0	0	0	0	0.03	0	0	0	0	0	0	0	0	0	0	0	0	0	0	0	0	0	0	0	0	0	0	0	0	0	0	0	0	0	0	0	0	0	0	0	0	0	0	0	0	0	0	0
TCGA-44-6146	0	0	0	0	0	0	0	0	0	0	0	0	0	0	0	0	0	0	0	0	0	0	0	0	0	0	0	0	0	0	0	0	0	0	0	0	0	0	0	0	0	0	0	0	0	0	0	0	0
TCGA-44-6147	0	0	0	0	0	0	0	0	0	0	0	0	0	0	0	0	0	0	0	0	0	0	0	0	0	0	0	0	0	0	0	0	0	0	0	0	0	0	0	0	0	0	0	0	0	0	0	0	0
TCGA-44-6148	0	0	0	0	0	0	0	0	0	0	0	0	0	0	0	0	0	0	0	0	0	0	0	0	0	0	0	0	0	0	0	0	0	0	0	0	0	0	0	0	0	0	0	0	0	0	0	0	0
TCGA-44-6774	0	0	0	0	0	0	0	0	0	0	0	0	0	0	0	0	0	0	0	0	0	0	0	0	0	0	0	0	0	0	0	0	0	0	0	0	0	0	0	0	0	0	0	0	0	0	0	0	0
TCGA-44-6775	0	0	0	0	0	0	0	0	0	0	0	0	0	0	0	0	0	0	0	0	0	0	0	0	0	0	0	0	0	0	0	0	0	0	0	0	0	0	0	0	0	0	0	0	0	0	0	0	0
TCGA-44-6776	0	0	0	0	0	0	0	0	0	0	0	0	0	0	0	0	0	0	0	0	0	0	0	0	0	0	0	0	0	0	0	0	0	0	0	0	0	0	0	0	0	0	0	0	0	0	0	0	0
TCGA-44-6777	0	0	0	0	0	0	0	0	0	0	0	0	0	0	0	0	0	0	0	0	0	0	0	0	0	0	0	0	0	0	0	0	0	0	0	0	0	0	0	0	0	0	0	0	0	0	0	0	0
TCGA-44-6778	0	0	0	0	0	0	0	0	0	0	0	0	0	0	0	0	0	0	0	0	0	0	0	0	0	0	0	0	0	0	0	0	0	0	0	0	0	0	0	0	0	0	0	0	0	0	0	0	0
TCGA-44-6779	0	0	0	0	0	0	0	0	0	0	0	0	0	0	0	0	0	0	0	0	0	0	0	0	0	0	0	0	0	0	0	0	0	0	0	0	0	0	0	0	0	0	0	0	0	0	0	0	0
TCGA-49-4486	0	0	0	0	0	0	0	0	0.01	0	0	0	0	0	0	0	0	0	0	0	0	0	0	0	0	0	0	0	0	0	0	0	0	0	0	0	0	0	0	0	0	0	0	0	0	0	0	0	0
TCGA-49-4488	0	0	0	0	0	0	0	0	0	0	0	0	0	0	0.01	0	0	0	0	0	0	0	0	0	0	0	0	0	0	0	0	0	0	0	0	0	0	0	0	0	0	0	0	0	0	0	0	0	0
TCGA-49-4494	0	0	0	0	0	0.01	0	0	0	0	0	0	0	0	0	0	0	0	0	0	0	0	0	0	0	0	0	0	0	0	0	0	0	0	0	0	0	0	0	0	0	0	0	0	0	0	0	0	0
TCGA-49-4501	0	0	0	0	0	0	0	0	0	0	0	0	0	0	0	0	0	0	0	0	0	0	0	0	0	0	0	0	0	0	0	0	0	0	0	0	0	0	0	0	0	0	0	0	0	0	0	0	0
TCGA-49-4505	0	0	0	0.01	0	0.02	0	0	0	0	0	0	0	0	0	0	0	0	0	0	0	0	0	0	0	0	0	0	0	0	0	0	0	0	0	0	0	0	0	0	0	0	0	0	0	0	0	0	0
TCGA-49-4506	0	0	0	0	0	0.02	0	0	0	0	0	0	0	0	0	0	0	0	0	0	0	0	0	0	0	0	0	0	0	0	0	0	0	0	0	0	0	0	0	0	0	0	0	0	0	0	0	0	0
TCGA-49-4507	0	0	0	0	0	0.02	0	0	0	0	0	0	0	0	0	0	0	0	0	0	0	0	0	0	0	0	0	0	0	0	0	0	0	0	0	0	0	0	0	0	0	0	0	0	0	0	0	0	0
TCGA-49-4510	0	0	0	0	0	0.02	0	0	0	0	0	0	0	0	0	0	0	0	0	0	0	0	0	0	0	0	0	0	0	0	0	0	0	0	0	0	0	0	0	0	0	0	0	0	0	0	0	0	0
TCGA-49-4512	0	0	0	0	0	0	0	0	0	0	0	0	0	0	0	0	0	0	0	0	0	0	0	0	0	0	0	0	0	0	0	0	0	0	0	0	0	0	0	0	0	0	0	0	0	0	0	0	0
TCGA-49-6742	0	0	0	0	0	0	0	0	0	0	0	0	0	0	0	0	0	0	0	0	0	0	0	0	0	0	0	0	0	0	0	0	0	0	0	0	0	0	0	0	0	0	0	0	0	0	0	0	0
TCGA-49-6743	0	0	0	0	0	0	0	0	0	0	0	0	0	0	0	0	0	0	0	0	0	0	0	0	0	0	0	0	0	0	0	0	0	0	0	0	0	0	0	0	0	0	0	0	0	0	0	0	0
TCGA-49-6744	0	0	0	0	0	0	0	0	0	0	0	0	0	0	0	0	0	0	0	0	0	0	0	0	0	0	0	0	0	0	0	0	0	0	0	0	0	0	0	0	0	0	0	0	0	0	0	0	0
TCGA-49-6745	0	0	0	0	0	0	0	0	0	0	0	0	0	0	0	0	0	0	0	0	0	0	0	0	0	0	0	0	0	0	0	0	0	0	0	0	0	0	0	0	0	0	0	0	0	0	0	0	0
TCGA-49-6767	0	0	0	0	0	0	0	0	0	0	0	0	0	0	0	0	0	0	0	0	0	0	0	0	0	0	0	0	0	0	0	0	0	0	0	0	0	0	0	0	0	0	0	0	0	0	0	0	0
TCGA-50-5045	0	0.01	0	0	0	0	0	0	0	0	0	0	0	0	0	0.01	0	0	0	0	0	0	0	0	0	0	0	0	0	0	0	0	0	0	0	0	0	0	0	0	0	0	0	0	0	0	0	0	0
TCGA-50-5049	0	0	0	0	0	0	0	0	0	0	0	0	0	0	0	0	0	0	0	0	0	0	0	0	0	0	0	0	0	0	0	0	0	0	0	0	0	0	0	0	0	0	0	0	0	0	0	0	0
TCGA-50-5051	0	0	0	0	0.03	0	0	0	0	0	0	0	0	0	0	0	0	0	0	0	0	0	0	0	0	0	0	0	0	0	0	0	0	0	0	0	0	0	0	0	0	0	0	0	0	0	0	0	0
TCGA-50-5055	0	0	0	0	0	0	0	0	0	0	0	0	0	0	0	0	0	0	0	0	0	0	0	0	0	0	0	0	0	0	0	0	0	0	0	0	0	0	0	0	0	0	0	0	0	0	0	0	0
TCGA-50-5066	0	0	0	0	0	0	0	0	0	0	0	0	0	0	0	0	0	0	0	0	0	0	0	0	0	0	0	0	0	0	0	0	0	0	0	0	0	0	0	0	0	0	0	0	0	0	0	0	0
TCGA-50-5930	0	0	0	0	0	0	0	0	0	0	0	0	0	0	0	0.01	0	0	0	0	0	0	0	0	0	0	0	0	0	0	0	0	0	0	0	0	0	0	0	0	0	0	0	0	0	0	0	0	0
TCGA-50-5931	0	0	0	0	0	0	0	0	0	0	0	0	0	0	0	0.02	0	0	0	0	0	0	0	0	0	0	0	0	0	0	0	0	0	0	0	0	0	0	0	0	0	0	0	0	0	0	0	0	0
TCGA-50-5932	0	0	0	0	0	0	0	0	0	0	0	0	0	0	0	0	0	0	0	0	0	0	0	0	0	0	0	0	0	0	0	0	0	0	0	0	0	0	0	0	0	0	0	0	0	0	0	0	0
TCGA-50-5933	0	0	0	0	0	0	0	0	0	0	0	0	0	0	0	0.01	0	0	0	0	0	0	0	0	0	0	0	0	0	0	0	0	0	0	0	0	0	0	0	0	0	0	0	0	0	0	0	0	0
TCGA-50-5935	0	0	0	0	0	0	0	0	0	0	0	0	0	0	0	0.01	0	0	0	0	0	0	0	0	0	0	0	0	0	0	0	0	0	0	0	0	0	0	0	0	0	0	0	0	0	0	0	0	0
TCGA-50-5939	0	0	0	0	0	0	0	0	0	0	0	0	0	0	0	0	0	0	0	0	0	0	0	0	0	0	0	0	0	0	0	0	0	0	0	0	0	0	0	0	0	0	0	0	0	0	0	0	0
TCGA-50-5941	0	0	0	0	0	0	0	0	0	0	0	0	0	0	0	0	0	0	0	0	0	0	0	0	0	0	0	0	0	0	0	0	0	0	0	0	0	0	0	0	0	0	0	0	0	0	0	0	0
TCGA-50-5942	0	0	0	0	0	0	0	0	0	0	0	0	0	0	0	0	0	0	0	0	0	0	0	0	0	0	0	0	0	0	0	0	0	0	0	0	0	0	0	0	0	0	0	0	0	0	0	0	0
TCGA-50-5944	0	0	0	0	0	0	0	0	0	0	0	0	0	0	0	0.01	0	0	0	0	0	0	0	0	0	0	0	0	0	0	0	0	0	0	0	0	0	0	0	0	0	0	0	0	0	0	0	0	0
TCGA-50-5946	0	0	0	0	0	0	0	0	0	0	0	0	0	0	0	0	0	0	0	0	0	0	0	0	0	0	0	0	0	0	0	0	0	0	0	0	0	0	0	0	0	0	0	0	0	0	0	0	0
TCGA-50-6591	0	0	0	0	0	0	0	0	0	0	0	0	0	0	0	0	0	0	0	0	0	0	0	0	0	0	0	0	0	0	0	0	0	0	0	0	0	0	0	0	0	0	0	0	0	0	0	0	0
TCGA-50-6592	0	0	0	0	0	0	0	0	0	0	0	0	0	0	0	0	0	0	0	0	0	0	0	0	0	0	0	0	0	0	0	0	0	0	0	0	0	0	0	0	0	0	0	0	0	0	0	0	0
TCGA-50-6593	0	0	0	0	0	0	0	0	0	0	0	0	0	0	0	0	0	0	0	0	0	0	0	0	0	0	0	0	0	0	0	0	0	0	0	0	0	0	0	0	0	0	0	0	0	0	0	0	0
TCGA-50-6594	0	0	0	0	0	0	0	0	0	0	0	0	0	0	0	0	0	0	0	0	0	0	0	0	0	0	0	0	0	0	0	0	0	0	0	0	0	0	0	0	0	0	0	0	0	0	0	0	0
TCGA-50-6597	0	0	0	0	0	0	0	0	0	0	0	0	0	0	0	0	0	0	0	0	0	0	0	0	0	0	0	0	0	0	0	0	0	0	0	0	0	0	0	0	0	0	0	0	0	0	0	0	0
TCGA-52-7812	0	0	0	0.41	0	0	0.01	0	0	0	0	0	0	0	0	0	0	0	0	0	0	0	0	0	0	0	0	0	0	0	0	0	0	0	0	0	0	0	0	0	0	0	0	0	0	0	0	0	0
TCGA-55-1594	0	0	0	0.01	0	0	0.03	0	0	0	0	0	0	0	0	0	0	0	0	0.01	0	0	0	0	0	0	0	0	0	0	0	0	0	0	0	0	0	0	0	0	0	0	0	0	0	0	0	0	0
TCGA-55-1596	0	0	0	0	0	0	0	0	0	0	0	0	0	0	0	0	0	0	0	0	0	0	0	0	0	0	0	0	0	0	0	0	0	0	0	0	0	0	0	0	0	0	0	0	0	0	0	0	0
TCGA-55-6543	0	0	0	0	0	0	0	0	0	0	0	0	0	0	0	0	0	0	0	0	0	0	0	0	0	0	0	0	0	0	0	0	0	0	0	0	0	0	0	0	0	0	0	0	0	0	0	0	0
TCGA-55-6642	0	0	0	0	0	0	0	0	0	0	0	0	0	0	0	0	0	0	0	0	0	0	0	0	0	0	0	0	0	0	0	0	0	0	0	0	0	0	0	0	0	0	0	0	0	0	0	0	0
TCGA-55-6712	0	0	0	0	0	0	0	0	0	0	0	0	0	0	0	0	0	0	0	0	0	0	0	0	0	0	0	0	0	0	0	0	0	0	0	0	0	0	0	0	0	0	0	0	0	0	0	0	0
TCGA-55-6972	0	0	0	0.05	0	0	0	0	0	0	0	0	0	0	0	0	0	0	0	0	0	0	0	0	0	0	0	0	0	0	0	0	0	0	0	0	0	0	0	0	0	0	0	0	0	0	0	0	0
TCGA-55-6982	0	0	0	0.04	0	0	0	0	0	0	0	0	0	0	0	0	0	0	0	0	0	0	0	0	0	0	0	0	0	0	0	0	0	0	0	0	0	0	0	0	0	0	0	0	0	0	0	0	0
TCGA-55-6984	0	0	0	0	0	0	0	0	0	0	0	0	0	0	0	0	0	0	0	0	0	0	0	0	0	0	0	0	0	0	0	0	0	0	0	0	0	0	0	0	0	0	0	0	0	0	0	0	0
TCGA-55-6986	0	0	0	0.08	0	0	0	0	0	0	0	0	0	0	0	0	0	0	0	0	0	0	0	0	0	0	0	0	0	0	0	0	0	0	0	0	0	0	0	0	0	0	0	0	0	0	0	0	0
TCGA-55-7281	0	0	0	0.21	0	0	0	0	0	0	0	0	0	0	0	0	0	0	0	0	0	0	0	0	0	0	0	0	0	0	0	0	0	0	0	0	0	0	0	0	0	0	0	0	0	0	0	0	0
TCGA-55-8299	0	0	0	0	0	0	0	0	0	0	0	0	0	0	0	0	0	0	0	0	0	0	0	0	0	0	0	0	0	0	0	0	0	0	0	0	0	0	0	0	0	0	0	0	0	0	0	0	0
TCGA-56-1622	0	0	0	0	0	0	0	0	0	0	0	0	0	0	0	0	0	0	0	0	0	0	0	0	0	0	0	0	0	0	0	0	0	0	0	0	0	0	0	0	0	0	0	0	0	0	0	0	0
TCGA-56-7582	0	0	0	0.13	0	0	0	0	0	0	0	0	0	0	0	0	0	0	0	0	0	0	0	0	0	0	0	0	0	0	0	0	0	0	0	0	0	0	0	0	0	0	0	0	0	0	0	0	0
TCGA-60-2698	0	0	0	0.03	0	0	0	0	0	0	0	0	0	0	0	0	0	0	0	0	0	0	0	0	0	0	0	0	0	0	0	0	0	0	0	0	0	0	0	0	0	0	0	0	0	0	0	0	0
TCGA-60-2711	0	0	0	0	0	0	0	0	0	0	0	0	0	0	0	0	0	0	0	0	0	0	0	0	0	0	0	0	0	0	0	0	0	0	0	0	0	0	0	0	0	0	0	0	0	0	0	0	0
TCGA-60-2713	0	0	0	0	0	0	0	0	0	0	0	0	0	0	0	0	0	0	0	0	0	0	0	0	0	0	0	0	0	0	0	0	0	0	0	0	0	0	0	0	0	0	0	0	0	0	0	0	0
TCGA-60-2719	0	0	0	0.06	0	0	0.03	0	0	0	0	0	0	0	0	0	0	0	0	0	0	0	0	0	0	0	0	0	0	0	0	0	0	0	0	0	0	0	0	0	0	0	0	0	0	0	0	0	0
TCGA-60-2722	0	0	0	0	0	0	0	0	0	0	0	0	0	0	0	0	0	0	0	0	0	0	0	0	0	0	0	0	0	0	0	0	0	0	0	0	0	0	0	0	0	0	0	0	0	0	0	0	0
TCGA-60-2724	0	0	0	0	0	0	0	0	0	0	0	0	0	0	0	0.02	0	0	0	0	0	0	0	0	0	0	0	0	0	0	0	0	0	0	0	0	0	0	0	0	0	0	0	0	0	0	0	0	0
TCGA-60-2726	0	0	0	0.01	0	0	0	0	0	0	0	0	0	0	0	0.1	0	0	0	0	0	0	0	0	0	0	0	0	0	0	0	0	0	0	0	0	0	0	0	0	0	0	0	0	0	0	0	0	0
TCGA-61-1916	0	0	0	0	0	0	0	0	0	0	0	0	0	0	0	0	0	0	0	0	0	0	0	0	0	0	0	0	0	0	0	0	0	0	0	0	0	0	0	0	0	0	0	0	0	0	0	0	0
TCGA-61-2000	0	0	0	0	0	0	0	0	0	0	0	0	0	0	0	0	0	0	0	0	0	0	0	0	0	0	0	0	0	0	0.02	0.02	0	0	0.05	0	0	0	0	0	0	0.03	0.01	0	0	0.07	0	0	0
TCGA-61-2095	0	0	0	0.01	0	0	0	0	0	0	0	0	0	0	0	0	0	0	0	0	0	0	0	0	0	0	0	0	0	0	0	0	0	0	0	0	0	0	0	0	0	0	0	0	0	0	0	0	0
TCGA-64-1678	0	0	0	0	0	0	0	0	0	0	0	0	0	0	0	0	0	0	0	0	0	0	0	0	0	0	0	0	0	0	0	0	0	0	0	0	0	0	0	0	0	0	0	0	0	0	0	0	0
TCGA-64-1680	0	0	0	0.01	0	0	0	0	0	0	0	0	0	0	0	0	0	0	0	0	0	0	0	0	0	0	0	0	0	0	0	0	0	0	0	0	0	0	0	0	0	0	0	0	0	0	0	0	0
TCGA-64-5774	0	0	0	0	0	0	0	0	0	0	0	0	0	0	0	0	0	0	0	0	0	0	0	0	0	0	0	0	0	0	0	0	0	0	0	0	0	0	0	0	0	0	0	0	0	0	0	0	0
TCGA-64-5775	0	0	0	0	0	0.02	0	0	0.01	0	0	0	0	0	0	0.01	0	0	0	0	0	0	0	0	0	0	0	0	0	0	0	0	0	0	0	0	0	0	0	0	0	0	0	0	0	0	0	0	0
TCGA-64-5778	0	0	0	0	0	0.02	0	0	0	0	0	0	0	0	0	0.02	0	0	0	0	0	0	0	0	0	0	0	0	0	0	0	0	0	0	0	0	0	0	0	0	0	0	0	0	0	0	0	0	0
TCGA-64-5779	0	0	0	0	0	0.02	0	0	0	0	0	0	0	0	0	0.03	0	0	0	0	0	0	0	0	0	0	0	0	0	0	0	0	0	0	0	0	0	0	0	0	0	0	0	0	0	0	0	0	0
TCGA-64-5781	0	0	0	0	0	0	0	0	0	0	0	0	0	0	0	0.02	0	0	0	0	0	0	0	0	0	0	0	0	0	0	0	0	0	0	0	0	0	0	0	0	0	0	0	0	0	0	0	0	0
TCGA-64-5815	0	0	0	0	0	0	0	0	0	0	0	0	0	0	0	0	0	0	0	0	0	0	0	0	0	0	0	0	0	0	0	0	0	0	0	0	0	0	0	0	0	0	0	0	0	0	0	0	0
TCGA-66-2744	0	0	0	4.77	0	0	0.11	0	0	0	0	0	0	0	0	0	0	0	0	0	0	0	0	0	0	0	0	0	0	0	0	0	0	0	0	0	0	0	0	0	0	0	0	0	0	0	0	0	0
TCGA-66-2756	0	0	0	0	0	0	0	0	0	0	0	0	0	0	0	0	0	0	0	0	0	0	0	0	0	0	0	0	0	0	0	0	0	0	0	0	0	0	0	0	0	0	0	0	0	0	0	0	0
TCGA-66-2757	0	0	0	0	0	0	0	0	0	0	0	0	0	0	0	0	0	0	0	0	0	0	0	0	0	0	0	0	0	0	0	0	0	0	0	0	0	0	0	0	0	0	0	0	0	0	0	0	0
TCGA-66-2759	0	0	0	2.23	0	0	0.05	0	0	0	0	0	0	0	0	0	0	0	0	0	0	0	0	0	0	0	0	0	0	0	0	0	0	0	0	0	0	0	0	0	0	0	0	0	0	0	0	0	0
TCGA-66-2766	0	0	0	0	0	0	0	0	0	0	0	0	0	0	0	0	0	0	0	0	0	0	0	0	0	0	0	0	0	0	0	0	0	0	0	0	0	0	0	0	0	0	0	0	0	0	0	0	0
TCGA-66-2789	0	0	0	4.75	0	0	0.08	0	0	0	0	0	0.02	0	0	0	0	0	0	0	0	0	0	0	0	0	0	0	0	0	0	0	0	0	0	0	0	0	0	0	0	0	0	0	0	0	0	0	0
TCGA-66-2793	0	0	0	0.01	0	0	0	0	0	0	0	0	0	0	0	0	0	0	0	0	0	0	0	0	0	0	0	0	0	0	0	0	0	0	0	0	0	0	0	0	0	0	0	0	0	0	0	0	0
TCGA-66-2795	0	0	0	0.42	0	0	0.02	0	0	0	0	0	0	0	0	0	0	0	0	0	0	0	0	0	0	0	0	0	0	0	0	0	0	0	0	0	0	0	0	0	0	0	0	0	0	0	0	0	0
TCGA-67-3771	0	0	0	0	0	0	0	0	0	0	0	0	0	0	0	0	0	0	0	0	0	0	0	0	0	0	0	0	0	0	0	0	0	0	0	0	0	0	0	0	0	0	0	0	0	0	0	0	0
TCGA-67-3772	0	0	0	0.01	0	0	0.02	0	0	0	0	0	0	0	0	0	0	0	0	0	0	0	0	0	0	0	0	0	0	0	0	0	0	0	0	0	0	0	0	0	0	0	0	0	0	0	0	0	0
TCGA-67-6215	0	0	0	0	0	0	0	0	0	0	0	0	0	0	0	0	0	0	0	0	0	0	0	0	0	0	0	0	0	0	0	0	0	0	0	0	0	0	0	0	0	0	0	0	0	0	0	0	0
TCGA-67-6216	0	0	0	0	0	0	0	0	0	0	0	0	0	0	0	0.01	0	0	0	0	0	0	0	0	0	0	0	0	0	0	0	0	0	0	0	0	0	0	0	0	0	0	0	0	0	0	0	0	0
TCGA-67-6217	0	0	0	0	0	0	0	0	0	0	0	0	0	0	0	0	0	0	0	0	0	0	0	0	0	0	0	0	0	0	0	0	0	0	0	0	0	0	0	0	0	0	0	0	0	0	0	0	0
TCGA-68-7755	0	0	0	0.31	0	0	0	0	0	0	0	0	0	0	0	0	0	0	0	0	0	0	0	0	0	0	0	0	0	0	0	0	0	0	0	0	0	0	0	0	0	0	0	0	0	0	0	0	0
TCGA-68-8250	0	0	0	0	0	0	0	0	0	0	0	0	0	0	0	0	0	0	0	0	0	0	0	0	0	0	0	0	0	0	0	0	0	0	0	0	0	0	0	0	0	0	0	0	0	0	0	0	0
TCGA-71-6725	0	0	0	0	0	0	0	0	0	0	0	0	0	0	0	0	0	0	0	0	0	0	0	0	0	0	0	0	0	0	0	0	0	0	0	0	0	0	0	0	0	0	0	0	0	0	0	0	0
TCGA-73-4658	0	0	0	0	0	0	0	0	0	0	0.01	0	0	0	0	0	0	0	0	0	0	0	0	0	0	0	0	0	0	0	0	0	0	0	0	0	0	0	0	0	0	0	0	0	0	0	0	0	0
TCGA-73-4659	0	0	0	0	0	0	0	0	0	0	0	0	0	0	0	0	0	0	0	0	0	0	0	0	0	0	0	0	0	0	0	0	0	0	0.01	0	0	0	0	0	0	0	0	0	0	0	0	0	0
TCGA-73-4662	0	0	0	0	0	0.02	0	0	0	0	0	0	0	0	0	0	0	0	0	0	0	0	0	0	0	0	0	0	0	0	0	0	0	0	0	0	0	0	0	0	0	0	0	0	0	0	0	0	0
TCGA-73-4666	0	0	0	0	0	0.02	0	0	0	0	0	0	0	0	0	0	0	0	0	0	0	0	0	0	0	0	0	0	0	0	0	0	0	0	0	0	0	0	0	0	0	0	0	0	0	0	0	0	0
TCGA-73-4668	0	0	0	0	0	0.03	0	0	0	0	0	0	0	0	0	0	0	0	0	0	0	0	0	0	0	0	0	0	0	0	0	0	0	0	0.03	0	0	0	0	0	0	0	0	0	0	0	0	0	0
TCGA-73-4670	0	0	0	0	0	0	0	0	0	0	0	0	0	0	0	0	0	0	0	0	0	0	0	0	0	0	0	0	0	0	0	0	0	0	0	0	0	0	0	0	0	0	0	0	0	0	0	0	0
TCGA-73-4675	0	0	0	0	0	0.03	0	0	0	0	0	0	0	0	0	0	0.06	0.25	0	0	0	0	0	0	0	0	0	0	0	0	0	0	0	0	0	0	0	0	0	0	0	0	0	0	0	0	0	0	0
TCGA-73-4676	0	0	0	0	0	0	0	0.05	0	0	0	0	0	0	0	0	0	0	0	0	0	0	0	0	0	0	0	0	0	0	0	0	0	0	0	0	0	0	0	0	0	0	0	0	0	0	0	0	0
TCGA-73-4677	0	0	0	0	0	0.01	0	0	0	0	0	0	0	0	0	0	0	0	0	0	0	0	0	0	0	0	0	0	0	0	0	0	0	0.01	0	0	0	0	0	0	0	0	0	0	0	0	0	0	0
TCGA-75-5122	0	0	0	0	0	0	0	0	0	0	0	0	0	0	0	0	0	0	0	0	0	0	0	0	0	0	0	0	0	0	0	0	0	0	0	0	0	0	0	0	0	0	0	0	0	0	0	0	0
TCGA-75-5125	0	0	0	0	0	0	0	0	0	0	0	0	0	0	0	0	0	0	0	0.01	0	0	0	0	0	0	0	0	0	0	0	0	0	0	0	0	0	0	0	0	0	0	0	0	0	0	0	0	0
TCGA-75-5126	0	0	0	0	0	0	0	0	0	0	0	0	0	0	0	0	0	0	0	0.03	0	0	0	0.01	0.07	0	0	0	0	0	0	0	0	0.02	0	0	0	0.02	0	0.02	0.01	0	0	0	0.01	0	0	0	0
TCGA-75-5146	0	0	0	0	0	0.06	0	0	0	0	0	0	0	0	0	0	0	0	0	0.01	0	0	0	0	0	0	0	0	0	0	0	0	0	0	0	0	0	0	0	0	0	0	0	0	0	0	0	0	0
TCGA-75-5147	0	0	0	0	0	0.06	0	0	0	0	0	0	0	0	0	0.01	0	0	0	0.01	0	0	0	0	0	0	0	0	0	0	0	0	0	0	0	0	0	0	0	0	0	0	0	0	0	0	0	0	0
TCGA-75-6203	0	0	0	0	0	0	0	0	0	0	0	0	0	0	0	0	0	0	0	0	0	0	0	0	0	0	0	0	0	0	0	0	0	0	0	0	0	0	0	0	0	0	0	0	0	0	0	0	0
TCGA-75-6205	0	0	0	0	0	0	0	0	0	0	0	0	0	0	0	0.03	0	0	0	0	0	0	0	0	0	0	0	0	0	0	0	0	0	0	0	0	0	0	0	0	0	0	0	0	0	0	0	0	0
TCGA-75-6206	0	0	0	0	0	0	0	0	0	0	0	0	0	0	0	0.01	0	0	0	0.01	0	0	0	0	0	0	0	0	0	0	0	0	0	0	0	0	0	0	0	0	0	0	0	0	0	0	0	0	0
TCGA-75-7030	0	0	0	0.02	0	0	0	0	0	0	0	0	0	0	0	0	0	0	0	0	0	0	0	0	0	0	0	0	0	0	0	0	0	0	0	0	0	0	0	0	0	0	0	0	0	0	0	0	0
TCGA-77-6843	0	0	0	0	0	0	0	0	0	0	0	0	0	0	0	0	0	0	0	0	0	0	0	0	0	0	0	0	0	0	0	0	0	0	0	0	0	0	0	0	0	0	0	0	0	0	0	0	0
TCGA-77-7139	0	0	0	0.03	0	0	0	0	0	0	0	0	0	0	0	0	0	0	0	0	0	0	0	0	0	0	0	0	0	0	0	0	0	0	0	0	0	0	0	0	0	0	0	0	0	0	0	0	0
TCGA-78-7143	0	0	0	0.07	0	0	0	0	0	0	0	0	0	0	0	0	0	0	0	0	0	0	0	0	0	0	0	0	0	0	0	0	0	0	0	0	0	0	0	0	0	0	0	0	0	0	0	0	0
TCGA-78-7146	0	0	0	0.13	0	0	0	0	0	0	0	0	0	0	0	0.01	0	0	0	0	0	0	0	0	0	0	0	0	0	0	0	0	0	0	0	0	0	0	0	0	0	0	0	0	0	0	0	0	0
TCGA-78-7156	0	0	0	0.03	0	0	0	0	0	0	0	0	0	0	0	0	0	0	0	0	0	0	0	0	0	0	0	0	0	0	0	0	0	0	0	0	0	0	0	0	0	0	0	0	0	0	0	0	0
TCGA-78-7158	0	0	0	0.01	0	0	0	0	0	0	0	0	0	0	0	0	0	0	0	0	0	0	0	0	0	0	0	0	0	0	0	0	0	0	0	0	0	0	0	0	0	0	0	0	0	0	0	0	0
TCGA-78-7535	0	0	0	0.05	0	0	0	0	0	0	0	0	0	0	0	0	0	0	0	0	0	0	0	0	0	0	0	0	0	0	0	0	0	0	0	0	0	0	0	0	0	0	0	0	0	0	0	0	0
TCGA-85-8052	0	0	0	0	0	0	0	0	0	0	0	0	0	0	0	0	0	0	0	0	0	0	0	0	0	0	0	0	0	0	0	0	0	0	0	0	0	0	0	0	0	0	0	0	0	0	0	0	0
TCGA-85-8277	0	0	0	0	0	0	0	0	0	0	0	0	0	0	0	0	0	0	0	0	0	0	0	0	0	0	0	0	0	0	0	0	0	0	0	0	0	0.03	0	0	0	0	0	0	0	0	0	0	0
TCGA-86-6562	0	0	0	0	0	0	0	0	0	0	0	0	0	0	0	0	0	0	0	0	0	0	0	0	0	0	0	0	0	0	0	0	0	0	0	0	0	0	0	0	0	0	0	0	0	0	0	0	0
TCGA-90-7767	0	0	0	0.58	0	0	0.02	0	0	0	0	0	0	0	0	0	0	0	0	0	0	0	0	0	0	0	0	0	0	0	0	0	0	0	0	0	0	0	0	0	0	0	0	0	0	0	0	0	0
TCGA-91-6828	0	0	0	0	0	0	0	0	0	0	0	0	0	0	0	0	0	0	0	0	0	0	0	0	0	0	0	0	0	0	0	0	0	0	0	0	0	0	0	0	0	0	0	0	0	0	0	0	0
TCGA-91-6829	0	0	0	0	0	0	0	0	0	0	0	0	0	0	0	0	0	0	0	0	0	0	0	0	0	0	0	0	0	0	0	0	0	0	0	0	0	0	0	0	0	0	0	0	0	0	0	0	0
TCGA-91-6831	0	0	0	0	0	0	0	0	0	0	0	0	0	0	0	0	0	0	0	0	0	0	0	0	0	0	0	0	0	0	0	0	0	0	0	0	0	0	0	0	0	0	0	0	0	0	0	0	0
TCGA-91-6835	0	0	0	0	0	0	0	0	0	0	0	0	0	0	0	0	0	0	0	0	0	0	0	0	0	0	0	0	0	0	0	0	0	0	0	0	0	0	0	0	0	0	0	0	0	0	0	0	0
TCGA-91-6836	0	0	0	0	0	0	0	0	0	0	0	0	0	0	0.01	0	0	0	0	0	0	0	0	0	0	0	0	0	0	0	0	0	0	0	0	0	0	0	0	0	0	0	0	0	0	0	0	0	0
TCGA-91-6840	0	0	0	0.16	0	0	0	0	0	0	0	0	0	0	0	0	0	0	0	0	0	0	0	0	0	0	0	0	0	0	0	0	0	0	0	0	0	0	0	0	0	0	0	0	0	0	0	0	0
TCGA-91-6847	0	0	0	0	0	0	0	0	0	0	0	0	0	0	0	0	0	0	0	0	0	0	0	0	0	0	0	0	0	0	0	0	0	0	0	0	0	0	0	0	0	0	0	0	0	0	0	0	0
TCGA-92-8064	0	0	0	0.02	0	0	0	0	0	0	0	0	0	0	0	0	0	0	0	0	0	0	0	0	0.04	0	0	0	0	0	0	0	0	0	0	0	0	0	0	0	0	0	0	0	0	0	0	0	0
TCGA-94-7943	0	0	0	0.12	0	0	0	0	0	0	0	0	0	0	0	0	0	0	0	0	0	0	0	0	0	0	0	0	0	0	0	0	0	0	0	0	0	0	0	0	0	0	0	0	0	0	0	0	0
TCGA-96-7545	0	0	0	2.58	0	0	0.07	0	0	0	0	0	0	0	0	0	0	0	0	0	0	0	0	0	0	0	0	0	0	0	0	0	0	0	0	0	0	0	0	0	0	0	0	0	0	0	0	0	0
TCGA-97-8171	0	0	0	0.01	0	0	0	0	0	0	0	0	0	0	0	0	0	0	0	0	0	0	0	0	0	0	0	0	0	0	0	0	0	0	0	0	0	0	0	0	0	0	0	0	0	0	0	0	0
TCGA-98-8022	0	0	0	0	0	0	0	0	0	0	0	0	0	0	0	0	0	0	0	0	0	0	0	0	0	0	0	0	0	0	0	0	0	0	0	0	0	0	0	0	0	0	0	0	0	0	0	0	0
TCGA-A1-A0SM	0	0	0	0	0	0	0	0	0	0	0	0	0	0	0	0	0	0	0	0	0	0	0	0	0	0	0	0	0	0	0	0	0	0	0	0	0	0	0	0	0	0	0	0	0	0	0	0	0
TCGA-A2-A04P	0	0	0	0	0	0	0	0	0	0	0	0	0	0	0	0	0	0	0	0	0	0	0	0	0	0	0	0	0	0	0	0	0	0	0	0	0	0	0	0	0	0	0	0	0	0	0	0	0
TCGA-A2-A04Q	0	0	0	0	0	0	0	0	0	0	0	0	0	0	0	0	0	0	0	0	0	0	0	0	0	0	0	0	0	0	0	0	0	0	0	0	0	0	0	0	0	0	0	0	0	0	0	0	0
TCGA-A2-A04T	0	0	0	0	0	0	0	0	0	0	0	0	0	0	0	0	0	0	0	0	0	0	0	0	0	0	0	0	0	0	0	0	0	0	0	0	0	0	0	0	0	0	0	0	0	0	0	0	0
TCGA-A2-A04X	0	0	0	0	0	0	0	0	0	0	0	0	0	0	0	0	0	0	0	0	0	0	0	0	0	0	0	0.01	0	0	0	0	0	0	0	0	0	0	0	0	0	0	0	0	0	0	0	0	0
TCGA-A2-A0CM	0	0	0	0	0	0	0	0	0	0	0	0	0	0	0	0	0	0	0	0	0	0	0	0	0	0	0	0	0	0	0	0	0	0	0	0	0	0	0	0	0	0	0	0	0	0	0	0	0
TCGA-A2-A0D0	0	0	0	0	0	0	0	0	0	0	0	0	0	0	0	0	0	0	0	0	0	0	0	0	0	0	0	0	0	0	0	0	0	0	0	0	0	0	0	0	0	0	0	0	0	0	0	0	0
TCGA-A2-A0D1	0	0	0	0	0	0	0	0	0	0	0	0	0	0	0	0	0	0	0	0	0	0	0	0	0	0	0	0	0	0	0	0	0	0	0	0	0	0	0	0	0	0	0	0	0	0	0	0	0
TCGA-A2-A0D2	0	0	0	0	0	0	0	0	0	0	0	0	0	0	0	0	0	0	0	0	0	0	0	0	0	0	0	0	0	0	0	0	0	0	0	0	0	0	0	0	0	0	0	0	0	0	0	0	0
TCGA-A2-A0D4	0	0	0	0	0	0	0	0	0	0	0	0	0	0	0	0	0	0	0	0	0	0	0	0	0	0	0	0	0	0	0	0	0	0	0	0	0	0	0	0	0	0	0	0	0	0	0	0	0
TCGA-A2-A0EU	0	0	0	0	0	0	0	0	0	0	0	0	0	0	0	0	0	0	0	0	0	0	0	0	0	0	0	0	0	0	0	0	0	0	0	0	0	0	0	0	0	0	0	0	0	0	0	0	0
TCGA-A2-A0EY	0	0	0	0	0	0	0	0	0	0	0	0	0	0	0	0	0	0	0	0	0	0	0	0	0	0	0	0	0	0	0	0	0	0	0	0	0	0	0	0	0	0	0	0	0	0	0	0	0
TCGA-A2-A0YG	0	0	0	0	0	0	0	0	0	0	0	0	0	0	0	0	0	0	0	0	0	0	0	0	0	0	0	0	0	0	0	0	0	0	0	0	0	0	0	0	0	0	0	0	0	0	0	0	0
TCGA-A2-A259	0	0	0	0	0	0	0	0	0	0	0	0	0	0	0	0	0	0	0	0	0	0	0	0	0	0	0	0	0	0	0	0	0	0	0	0	0	0	0	0	0	0	0	0	0	0	0	0	0
TCGA-A2-A25B	0	0	0	0	0	0	0	0	0	0	0	0	0	0	0	0	0	0	0	0	0	0	0	0	0	0	0	0	0	0	0	0	0	0	0	0	0	0	0	0	0	0	0	0	0	0	0	0	0
TCGA-A2-A3KC	0	0	0	0	0	0	0	0	0	0	0	0	0	0	0	0	0	0	0	0	0	0	0	0	0	0	0	0	0	0	0	0	0	0	0	0	0	0	0	0	0	0	0	0	0	0	0	0	0
TCGA-A2-A3XX	0	0	0	0	0	0	0	0	0	0	0	0	0	0	0	0	0	0	0	0	0	0	0	0	0	0	0	0	0	0	0	0	0	0	0	0	0	0	0	0	0	0	0	0	0	0	0	0	0
TCGA-A2-A3Y0	0	0	0	0	0	0	0	0	0	0	0	0	0	0	0	0	0	0	0	0	0	0	0	0	0	0	0	0	0	0	0	0	0	0	0	0	0	0	0	0	0	0	0	0	0	0	0	0	0
TCGA-A3-3308	0	0	0	0.41	0	0	0	0	0	0	0	0	0	0	0	0	0	0	0	0	0	0	0	0	0	0	0	0	0	0	0	0	0	0	0	0	0	0	0	0	0	0	0	0	0	0	0	0	0
TCGA-A3-3324	0	0	0	4.91	0	0	0.24	0.01	0.05	0.05	0	0	0	0	0	0	0	0	0	0	0	0	0	0	0	0	0	0	0	0	0	0	0	0	0	0	0	0	0	0	0	0	0	0	0	0	0	0	0
TCGA-A3-3363	0	0	0	0	0	0	0	0	0	0	0	0	0	0	0.01	0	0	0	0	0	0	0	0	0	0	0	0	0	0	0	0	0	0	0	0	0	0	0	0	0	0	0	0	0	0	0	0	0	0
TCGA-A3-3370	0	0	0	0	0	0	0	0	0	0	0	0	0	0	0	0	0	0	0	0	0	0	0	0	0	0	0	0	0	0	0	0	0	0	0	0	0	0	0	0	0	0	0	0	0	0	0	0	0
TCGA-A3-3372	0	0	0	0	0	0	0	0	0	0	0	0	0	0	0	0	0	0	0	0	0	0	0	0	0	0	0	0	0	0	0	0	0	0	0	0	0	0	0	0	0	0	0	0	0	0	0	0	0
TCGA-A3-3387	0	0	0	0	0	0	0	0	0	0	0	0	0	0	0	0	0	0	0	0	0	0	0	0	0	0	0	0	0	0	0	0	0	0	0	0	0	0	0	0	0	0	0	0	0	0	0	0	0
TCGA-A4-A48D	0	0	0	0	0	0	0	0	0	0	0	0	0	0	0	0	0	0	0	0	0	0	0	0	0	0	0	0	0	0	0	0	0	0	0	0	0	0	0	0	0	0	0	0	0	0	0	0	0
TCGA-A4-A4ZT	0	0	0	0	0	0	0	0	0	0	0	0	0	0	0	0	0	0	0	0	0	0	0	0	0	0	0	0	0	0	0	0	0	0	0	0	0	0	0	0	0	0	0	0	0	0	0	0	0
TCGA-A4-A57E	0	0	0	0	0	0	0	0	0	0	0	0	0	0	0	0	0	0	0	0	0	0	0	0	0	0	0	0	0	0	0	0	0	0	0	0	0	0	0	0	0	0	0	0	0	0	0	0	0
TCGA-A5-A0G2	0	0	0	0	0	0	0	0	0	0	0	0	0	0	0	0	0	0	0	0	0	0	0	0	0	0	0	0	0	0	0	0	0	0	0	0	0	0	0	0	0	0	0	0	0	0	0	0	0
TCGA-A5-A0G5	0	0	0	0	0	0	0	0	0	0	0	0	0	0	0	0	0	0	0	0	0	0	0	0	0	0	0	0	0	0	0	0	0	0	0	0	0	0	0	0	0	0	0	0	0	0	0	0	0
TCGA-A5-A0G9	0	0	0	0	0.01	0	0	0	0	0	0	0	0	0	0	0	0	0	0	0	0	0	0	0	0	0	0	0	0	0	0	0	0	0	0	0	0	0	0	0	0	0	0	0	0	0	0	0	0
TCGA-A5-A0GA	0	0.05	0	0	0	0	0	0	0	0	0	0	0	0	0.01	0	0	0	0	0	0	0	0	0	0	0	0	0	0	0	0	0	0	0	0	0	0	0	0	0	0	0	0	0	0	0	0	0	0
TCGA-A5-A0GB	0	0	0	0	0.02	0.01	0	0	0	0	0	0	0	0	0	0	0	0	0	0	0	0	0	0	0	0	0	0	0	0	0	0	0	0	0	0	0	0	0	0	0	0	0	0	0	0	0	0	0
TCGA-A5-A0GD	0	0	0	0	0	0	0	0	0	0	0	0	0	0	0	0	0	0	0	0	0	0	0	0	0	0	0	0	0	0	0	0	0	0	0	0	0	0	0	0	0	0	0	0	0	0	0	0	0
TCGA-A5-A0GE	0	0	0	0	0	0	0	0	0	0	0	0	0	0	0.03	0	0	0	0	0	0	0	0	0	0	0	0	0	0	0	0	0	0	0	0	0	0	0	0	0	0	0	0	0	0	0	0	0	0
TCGA-A5-A0GG	0	0	0	0	0	0	0	0	0	0	0	0	0	0	0.03	0	0	0	0	0	0	0	0	0	0	0	0	0	0	0	0	0	0	0	0	0	0	0	0	0	0	0	0	0	0	0	0	0	0
TCGA-A5-A0GJ	0	0	0	0	0	0	0	0	0	0	0	0	0	0	0	0	0	0	0	0	0	0	0	0	0	0	0	0	0	0	0	0	0	0	0	0	0	0	0	0	0	0	0	0	0	0	0	0	0
TCGA-A5-A0GN	0	0	0	0	0.01	0	0	0	0	0	0	0	0	0	0	0	0	0	0	0	0	0	0	0	0	0	0	0	0	0	0	0	0	0	0	0	0	0	0	0	0	0	0	0	0	0	0	0	0
TCGA-A5-A0GU	0	0	0	0	0	0	0	0	0	0	0	0	0	0	0	0	0	0	0	0	0	0	0	0	0	0	0	0	0	0	0	0	0	0	0	0	0	0	0	0	0	0	0	0	0	0	0	0	0
TCGA-A5-A0GV	0	0	0	0	0	0	0	0	0	0	0	0	0	0	0	0	0	0	0	0	0	0	0	0	0	0	0	0	0	0	0	0	0	0	0	0	0	0	0	0	0	0	0	0	0	0	0	0	0
TCGA-A5-A0GW	0	0	0	0	0	0	0	0	0	0	0	0	0	0	0	0	0	0	0	0	0	0	0	0	0	0	0	0	0	0	0	0	0	0	0	0	0	0	0	0	0	0	0	0	0	0	0	0	0
TCGA-A5-A0GX	0	0	0	0	0	0	0	0	0	0	0	0	0	0	0	0	0	0	0	0	0	0	0	0	0	0	0	0	0	0	0	0	0	0	0	0	0	0	0	0	0	0	0	0	0	0	0	0	0
TCGA-A5-A0R6	0	0	0	0	0.02	0	0	0	0	0	0	0	0	0	0	0	0	0	0	0	0	0	0	0	0	0	0	0	0	0	0	0	0	0	0	0	0	0	0	0	0	0	0	0	0	0	0	0	0
TCGA-A5-A0R7	0	0	0	0	0	0	0	0	0	0	0	0	0	0	0	0	0	0	0	0	0	0	0	0	0	0	0	0	0	0	0	0	0	0	0	0	0	0	0	0	0	0	0	0	0	0	0	0	0
TCGA-A5-A0R8	0	0	0	0	0	0	0	0	0	0	0	0	0	0	0	0	0	0	0	0	0	0	0	0	0	0	0	0	0	0	0	0	0	0	0	0	0	0	0	0	0	0	0	0	0	0	0	0	0
TCGA-A5-A0R9	0	0	0	0	0.01	0	0	0	0	0	0	0	0	0	0	0	0	0	0	0	0	0	0	0	0	0	0	0	0	0	0	0	0	0	0	0	0	0	0	0	0	0	0	0	0	0	0	0	0
TCGA-A5-A0RA	0	0	0	0	0.02	0	0	0	0	0	0	0	0	0	0	0	0	0	0	0	0	0	0	0	0	0	0	0	0	0	0	0	0	0	0	0	0	0	0	0	0	0	0	0	0	0	0	0	0
TCGA-A5-A0VP	0	0	0	0	0.01	0	0	0	0	0	0	0	0	0	0	0	0	0	0	0	0	0	0	0	0	0	0	0	0	0	0	0	0	0	0	0	0	0	0	0	0	0	0	0	0	0	0	0	0
TCGA-A5-A0VQ	0	0	0	0	0	0	0	0	0	0	0	0	0	0	0	0	0	0	0	0	0	0	0	0	0	0	0	0	0	0	0	0	0	0	0	0	0	0	0	0	0	0	0	0	0	0	0	0	0
TCGA-A6-2671	0	0	0	0	0	0	0	0	0	0	0	0	0	0	0	0	0	0	0.08	0	0.03	0.08	0.16	0.03	0.02	0	0	0	0	0.44	0.25	0.05	0.01	0.04	4.43	0	0.42	0.07	0.05	0.05	0.08	0.17	0.24	0.19	0.01	0.48	0	0	0.07
TCGA-A6-2674	0	0	0	0.03	0	0.02	0	0	0	0	0	0	0	0.02	0.08	0	0	0.02	0	0	0	0	0	0	0.08	0	0	0	0	0	0	0	0	0	0	0	0	0	0	0	0	0	0	0	0	0	0	0	0
TCGA-A6-2676	0	0	0	0.07	0	0	0	0	0	0	0	0	0	0	0	0	0	0	1.21	0	0.27	0.64	6.42	0.16	0	0	0	0	0	0.07	0.41	0.54	0.17	0.65	20.3	0.02	0.17	0.35	0.22	3.5	1.32	1.84	0.41	0.46	0.02	2.11	0	0	0.09
TCGA-A6-2678	0	0	0	0.04	0	0	0	0	0	0	0	0	0	0	0	0	0	0	0.03	0	3.36	0.76	0.98	0.26	0	0	0	0	0	0.29	0	0.02	0.06	0.08	0.11	0	0.26	0.05	0.23	0.05	0.13	0.06	0.73	0.24	0	0.03	0	0	2.36
TCGA-A6-2679	0	0	0	0.03	0	0.03	0	0	0	0	0	0	0	0	0.01	0	0	0	0.04	0	0.01	0.01	0.04	0.01	0	0	0	0	0.01	0	0.17	0	0.03	0.1	1.56	0	0.01	0.01	0.01	0.03	0.07	0.1	0.08	0.01	0	0	0	0.04	0.06
TCGA-A6-2680	0	0	0	0.02	0	0	0	0	0	0	0	0	0	0	0	0	0	0	3.66	0	1.49	8.39	6.15	2.62	0.02	0	0	0	0	2.48	1.99	0.14	0.4	1.74	0.37	0.05	1.39	0.28	0.88	0.77	1.16	4.39	1.8	3.22	0.03	20.29	0	0	1.81
TCGA-A6-2681	0.01	0	0	0.03	0	0	0	0	0	0	0	0.01	0	0	0.01	0	0.01	0.01	0.03	0	2.35	0.54	1.45	1.1	0.02	0	0	0	0	1.03	13.3	0.28	0.5	1.92	0.31	0.02	2.49	13.89	0.68	0.38	7.63	9.37	0.46	2.12	0.05	1.34	0	0	1.48
TCGA-A6-2682	0	0	0	0.01	0	0	0	0	0	0	0	0	0	0	0	0	0	0	0	0	0.02	0.04	0.03	0.02	2.93	0	0.01	0	0.04	0.01	0.1	0.08	0.04	28.32	16.91	0.06	0.1	0.15	0.22	0.12	0.06	1.76	0.02	0.1	0.02	0.09	0	0	0.05
TCGA-A6-2683	0	0	0	0.07	0	0	0	0	0	0	0.02	0	0	0	0.01	0	0	0	0	0	0.09	0.37	0.16	0.3	0.17	0	0.02	0	0	1.26	0.07	11.28	2.33	0.58	0.27	0.07	2.43	56.84	1.36	1.27	1.65	0.61	1.68	1.5	0.09	0.39	0	0	0.44
TCGA-A6-2684	0	0	0	0.07	0.01	0	0	0	0	0.01	0	0	0	0	0.04	0	0	0	0	0	2.21	0.45	2.52	0.88	0.05	0	0	0	0	6.64	0.28	0.22	1.76	4.84	15.79	0.05	1.38	0.55	4.26	0.51	0.77	22.97	3.05	5.19	0.16	1.3	0	0	1.6
TCGA-A6-3807	0	0	0	0.08	0	0.02	0	0	0	0	0	0	0	0	0	0	0	0	0	0	0.02	0.03	0.02	0.02	0	0	0.03	0	0	0.35	0.03	0.02	0.12	0.03	12.23	0	0.24	0.03	0.26	0.08	0.14	0.07	0.11	0.28	0	0.02	0	0	0.03
TCGA-A6-3808	0	0	0	0.09	0	0.01	0	0	0	0	0	0	0	0	0.01	0	0	0	0	0	0.21	1.25	0.02	0.09	0	0	0	0	0	2.11	0.01	0.01	0	0.03	1.44	0	0.07	0.19	0.18	0.03	0.01	0.02	0	0.85	0	0.02	0	0	1.11
TCGA-A6-3810	0	0	0	0.05	0	0	0	0	0	0	0.02	0.01	0	0	0.01	0	0.01	0.03	1.13	0	0.21	0.94	11.48	0.32	0.07	0.01	0.22	0	0	0.06	0.05	0.06	0.61	0.22	0.15	0.06	0.43	0.15	2.29	0.26	0.35	0.13	6.91	1.44	0.13	0.04	0	0	0.2
TCGA-A6-6141	0	0	0	0	0	0	0	0	0	0	0	0	0	0	0	0	0	0	0	0	0	0	0	0	0	0	0	0	0	0	0	0	0	0	0.66	0	0	0	0	0	0	0	0	0.01	0	0	0	0	0
TCGA-A6-6781	0	0	0	0	0	0	0	0	0	0	0	0	0	0	0	0	0	0	0	0	0.82	0.09	1.1	0.21	0.06	0	0.05	0	0	0.02	0.04	0.05	0.12	0.73	28.81	0	0.48	0.74	0.11	0.17	0.41	1.92	0.22	0.12	0.01	1.94	0	0	0.01
TCGA-A6-A565	0	0	0	0	0	0	0	0	0	0	0	0	0	0	0	0	0	0	0	0	0	0	0	0	0	0	0	0	0	0	0	0	0	0	0	0	0.03	0	0.04	0	0	0	0.01	0.02	0	0	0	0	0
TCGA-A6-A566	0	0	0	0	0.01	0	0	0	0	0	0	0	0	0	0	0	0	0	0	0	0.18	0.92	5.02	0.93	0.02	0	0	0	0	0.02	0.74	1.68	0.09	2.26	0.38	0.02	0.26	0.11	0.81	0.11	0.12	0.18	2.32	0.38	0.01	0.05	0.02	0	0.04
TCGA-A6-A567	0	0	0	0	0	0	0	0	0	0	0	0	0	0	0	0	0	0	0.02	0	0.04	0.01	0.05	0.02	0.48	0	0	0	0	0	0.03	0	0	0.21	0	0	0.03	0.14	0.04	0	0.07	0.03	0.05	0.13	0	0.02	0	0	0
TCGA-A6-A56B	0	0	0	0	0	0	0	0	0	0	0	0	0	0	0	0	0	0	0	0	0	0	0	0	0	0	0	0	0	0	0	0	0	0	0	0	0	0	0	0	0	0	0	0	0	0	0	0	0
TCGA-A7-A0CE	0	0	0	0	0	0	0	0.01	0	0	0	0	0	0	0	0	0	0	0	0	0	0	0	0	0	0	0	0	0	0	0	0	0	0	0	0	0	0	0	0	0	0	0	0	0	0	0	0	0
TCGA-A7-A0D9	0	0	0	0	0	0	0	0	0	0	0	0	0	0	0	0	0	0	0	0	0	0	0	0	0	0	0	0	0	0	0	0	0	0	0	0	0	0	0	0	0	0	0	0	0	0	0	0	0
TCGA-A7-A0DC	0	0	0	0	0	0	0	0	0	0	0	0	0	0	0	0	0	0	0	0	0	0	0	0	0	0	0	0	0	0	0	0	0	0	0	0	0	0	0	0	0	0	0	0	0	0	0	0	0
TCGA-A7-A13D	0	0	0	0	0	0.02	0	0	0	0	0	0	0	0	0	0	0	0	0	0	0	0	0	0	0	0	0	0	0	0	0	0	0	0	0	0	0	0	0	0	0	0	0	0	0	0	0	0	0
TCGA-A7-A26F	0	0	0	0.04	0	0	0.06	0.01	0	0	0.37	0.03	0	0	0.03	0	0	0	0	0	0	0	0	0	0	0	0	0	0	0	0	0	0	0	0	0	0	0	0	0	0	0	0	0	0	0	0	0	0
TCGA-A7-A26G	0	0	0	0	0	0	0	0	0	0	0	0	0	0	0	0	0	0	0	0	0	0	0	0	0	0	0	0	0	0	0	0	0	0	0	0	0	0	0	0	0	0	0	0	0	0	0	0	0
TCGA-A8-A075	0	0	0	0	0	0	0	0	0	0	0	0	0	0	0	0	0	0	0	0	0	0	0	0	0	0	0	0	0	0	0	0	0	0	0	0	0	0	0	0	0	0	0	0	0	0	0	0	0
TCGA-A8-A07B	0	0	0	0	0.04	0	0	0	0	0	0	0	0	0	0	0	0	0	0	0	0	0	0	0	0	0	0.03	0	0	0	0	0	0	0	0	0	0	0	0	0	0	0	0	0	0	0	0	0	0
TCGA-A8-A07I	0	0	0	0	0	0	0	0	0	0	0	0	0	0	0	0	0	0	0	0	0	0	0	0	0	0	0.01	0	0	0	0	0	0	0	0	0	0	0	0	0	0	0	0	0	0	0	0	0	0
TCGA-A8-A08B	0	0	0	0	0	0	0	0	0	0	0	0	0	0	0	0	0	0	0	0	0	0	0	0	0	0	0	0	0	0	0	0	0	0	0	0	0	0	0	0	0	0	0	0	0	0	0	0	0
TCGA-A8-A08L	0	0	0	0	0	0	0	0	0	0	0	0	0	0	0	0	0	0	0	0	0	0	0	0	0	0	0	0	0	0	0	0	0	0	0	0	0	0	0	0	0	0	0	0	0	0	0	0	0
TCGA-A8-A08S	0	0	0	0	0	0	0	0	0	0	0	0	0	0	0	0	0	0	0	0	0	0	0	0	0	0	0	0	0	0	0	0	0	0	0	0	0	0	0	0	0	0	0	0	0	0	0	0	0
TCGA-A8-A092	0	0	0	0	0	0	0	0	0	0	0	0	0	0	0	0	0	0	0	0	0	0	0	0	0	0	0	0	0	0	0	0	0	0	0	0	0	0	0	0	0	0	0	0	0	0	0	0	0
TCGA-A8-A094	0	0	0	0	0	0	0	0	0	0	0	0	0	0	0	0	0	0	0	0	0	0	0	0	0	0	0	0	0	0	0	0	0	0	0	0	0	0	0	0	0	0	0	0	0	0	0	0	0
TCGA-A8-A09I	0	0	0	0	0	0	0	0	0	0	0	0	0	0	0	0	0	0	0	0	0	0	0	0	0	0	0	0	0	0	0	0	0	0	0	0	0	0	0	0	0	0	0	0	0	0	0	0	0
TCGA-A8-A09X	0	0	0	0	0	0	0	0	0	0	0	0	0	0	0	0	0	0	0	0	0	0	0	0	0	0	0	0	0	0	0	0	0	0	0	0	0	0	0	0	0	0	0	0	0	0	0	0	0
TCGA-AA-3509	0	0	0	0	0	0	0	0	0	0	0	0	0	0	0	0	0	0	0	0	0.14	0.01	0.2	0.01	0	0	0	0	0	0.44	0.64	0.01	0.01	0.03	0.01	0	0.07	0	0.04	0	0.06	0	0.17	0.03	0	0.43	0	0	0.41
TCGA-AA-3510	0	0	0	0	0	0	0	0.05	0	0	0	0	0	0	0	0	0	0	0	0	0.02	0.12	0.03	0.06	0.08	0.01	0.03	0	0.01	0.12	0.18	0.25	0.25	0.38	156.21	0.07	0.27	0.69	1.16	4.98	0.28	0.88	0.19	1.44	0.13	0.13	0	0	0.05
TCGA-AA-3514	0	0	0	0	0	0	0	0	0	0	0	0	0	0	0	0	0	0	0	0	0.05	0	0.09	0.02	0	0	0	0	0	0.05	0.05	0	0	0.01	0.17	0	0	0.05	0.02	0	0.01	0.03	0.02	0.03	0	0	0	0	0
TCGA-AA-3516	0	0.1	0	0	0	0	0	0	0	0	0	0	0	0	0	0	0	0	0	0	0.07	0.38	0.18	0.04	0.01	0	0	0	0	2.55	0.12	1.06	0.09	0.33	0.05	0	0.23	0.07	9.55	0.04	0.06	1	0.16	2.87	0	0.26	0	0	0.17
TCGA-AA-3518	0	0	0	0	0	0	0	0	0	0	0	0	0	0	0	0	0	0	0	0	0	0	0	0	0	0	0	0	0	0	0	0	0	0	0	0	0	0	0	0	0	0	0	0	0	0	0	0	0
TCGA-AA-3529	0	0	0	0	0	0	0	0	0	0	0	0	0	0	0	0	0	0	0	0	0.06	0.29	0.6	0.05	0	0	0.06	0	0	0	0	0	0	0.09	2.57	0	0.03	0.04	0	0.02	0.02	0.17	0.05	0.03	0	0	0	0	0.17
TCGA-AA-3534	0	0.02	0	0	0	0	0	0	0	0	0	0	0	0	0	0	0	0	0.01	0	0.03	0	0.03	0	0	0	0	0	0	0	0.02	0.01	0.01	0.04	4.39	0	0.12	0.07	0	0.06	0.05	0.08	0.04	0.02	0	0.01	0	0	0.01
TCGA-AA-3548	0	0	0	0.05	0	0	0	0	0	0	0	0	0	0	0	0	0	0	0	0	0	0	0	0	0	0	0	0	0	0	0	0	0	0	0.97	0	0	0.01	0	0.01	0	0	0	0	0	0	0	0	0
TCGA-AA-3549	0	0	0	0.12	0.01	0.02	0	0.01	0	0	0	0	0	0	0	0	0	0	0	0	0.09	0.09	0.08	0.13	0	0	0	0	0	0.03	0.24	0.08	0.37	0.23	94.46	0.04	0.09	0.28	0.11	0.34	0.18	0.89	0.26	0.35	0.04	0.01	0	0	0.08
TCGA-AA-3553	0	0	0	0.08	0	0.02	0	0	0	0.02	0	0	0	0	0	0	0	0	0	0	0.32	1.03	1.61	0.59	0	0	0	0	0.02	0.59	0.09	0.05	1	0.08	0.46	0	0.05	0.27	0.14	0.03	0.09	0.21	0.63	0.28	0	1.95	0	0.02	0.25
TCGA-AA-3555	0	0	0	0	0	0	0	0	0	0	0	0	0	0	0	0.01	0	0	0.02	0	1.02	0.15	0.89	0.06	1.43	0	0.03	0	0.02	0.28	1.09	0.31	0.05	0.17	0.02	0.02	2.54	3.83	0.32	0.05	0.14	0.85	1.43	0.32	0.02	1.32	0	0	0.22
TCGA-AA-3558	0	0	0	0	0	0	0	0	0	0	0	0	0	0	0	0	0	0	0	0	0	0	0	0	0	0	0	0	0	0	0	0.01	0	0	0.1	0	0.04	0.01	0	0	0	0.01	0.02	0	0	0	0	0	0
TCGA-AA-3664	0	0	0	0.23	0	0	0.05	0	0	0	0.01	0	0	0	0	0	0.13	0.72	0.06	0	0.05	0.05	0.14	0.55	0.38	0	0	0	0	0.12	0.77	0.13	0.03	0.84	0.01	0.03	0.19	0.05	0.39	0.06	0.05	4.31	0.6	1.85	0	0.76	0	0	0.17
TCGA-AA-3666	0	0	0	0.29	0	0	0.01	0	0	0	0	0	0	0	0	0	0	0	0	0	0.09	0.04	0	0.03	0	0	0	0	0	0.16	0.02	0.12	0.04	0.02	2.31	0	0.08	0.41	0.04	0.75	0.66	0.09	0.18	0.15	0	0	0.03	0	0.1
TCGA-AA-3672	0	0	0	0.05	0	0	0	0	0	0	0	0	0	0	0	0	0	0	0	0	43.31	2.02	5.08	3.9	0.21	0	0.03	0	0.03	0.17	1.09	0.31	0.64	0.85	248.52	0.19	4.82	1.42	2.65	1.73	1.12	1.33	1.2	11.56	0.18	0.58	0	0	1.62
TCGA-AA-3675	0	0	0	0.08	0	0	0	0.04	0	0	0	0	0	0	0	0	0	0	0.01	0	0.06	0.04	0.61	0.07	0	0	0	0	0	0.02	0.82	0.04	0.05	0.25	3.97	0	0.12	15.04	0.1	0.18	0.07	0.72	0.21	0.46	0	0.28	0	0	0.05
TCGA-AA-3681	0.01	0	0	0	0	0	0	0	0	0	0	0	0	0	0.01	0	0	0	0.02	0	0.13	0.08	0.24	0.03	0	0	0	0	0	0.12	0.19	0.08	0.1	0.1	2.04	0	0.03	3.48	0.24	0.07	0.08	0.45	0.17	0.34	0	0.42	0	0	0.11
TCGA-AA-3685	0	0	0	0	0	0	0	0	0	0	0	0	0	0	0	0	0	0	0	0	0.05	0.01	0.07	0.03	0	0	0	0	0	0	0.01	0.05	0.28	0.01	4.88	0	0.04	0.07	0.01	0.05	0.02	0.02	0.03	0.03	0	0.05	0	0	0.02
TCGA-AA-3688	0	0	0	0.06	0	0	0	0	0	0	0	0	0	0	0	0	0	0	0.06	0	0	0	0	0	0	0	0	0	0	0.05	0.01	0.02	0	0.04	2.8	0	0.08	0.01	0	0.01	0.01	0.1	0.01	0	0	0	0	0	0.01
TCGA-AA-3692	0	0	0	0.05	0	0	0	0	0	0	0	0	0	0	0	0	0	0	0.02	0	0.06	0.27	1.66	0.22	0	0	0	0	0	0.58	0.44	0.02	0.24	0.08	1.42	0.04	0.07	0.59	0.16	0.03	0.17	0.43	0.36	0.25	0	0.58	0	0.02	0.72
TCGA-AA-3693	0	0	0	0.06	0	0	0	0	0	0	0	0	0	0	0	0	0	0	0.1	0	0.07	0.19	0.18	0.03	0	0	0	0	0	0.02	0.09	0.09	0.06	0.04	0	0	0.02	0	0	0	0.02	0.13	0.07	0.02	0	0.06	0	0	0.05
TCGA-AA-3715	0	0	0	0.02	0	0	0	0.02	0	0	0	0	0	0	0	0	0	0	0.03	0	0.22	0.31	0.15	0.35	0.2	0	0.02	0	0.02	0.55	4.15	1.6	0.42	0.85	63.32	0.07	0.86	10.85	0.66	0.5	1.11	0.42	0.63	5.17	0.12	1.86	0	0	0.05
TCGA-AA-3812	0	0	0	0.07	0	0	0	0	0	0	0	0.01	0	0	0.03	0	0	0	0	0	0	0.03	0	0.03	0	0	0	0	0	0.02	0.03	0.08	0.03	0.62	0.03	0.02	0.4	0.07	0.55	0.03	0.1	2.82	1.58	1.75	0	0	0.01	0	0.06
TCGA-AA-3861	0	0	0	0.2	0	0	0	0	0	0	0.05	0	0	0	0.03	0	0	0	0	0	0.53	0.16	5.21	0.6	0	0	0	0	0	0.26	2.7	0.04	0.03	0.58	1.73	0.03	0.04	1.13	0.27	0.1	0.5	1.6	0.53	0.38	0.01	0.24	0	0.01	1.08
TCGA-AA-3947	0	0	0	0.7	0	0.04	0.18	0.03	0.02	0.01	0	0	0	0	0.05	0	0	0	15.47	0	26.95	4.74	52.19	2.72	0.06	0	0	0	0.01	3.51	0.22	0.17	0.45	3.03	0.16	0.27	0.23	0.75	1.24	0.42	0.49	14.76	19.23	4.3	0.1	37.98	0	0	1.04
TCGA-AA-3956	0	0	0	0.16	0	0	0	0	0	0	0	0	0	0	0	0	0	0	0	0	1.43	0.4	1.25	0.18	0	0	0	0	0	0.01	2.07	0.08	0.09	0.78	14.82	0.08	0.25	0.28	0.11	0.27	0.17	2.83	3.95	0.43	0.08	0.02	0	0	0
TCGA-AA-3966	0	0	0	0.07	0	0	0	0	0	0	0	0.02	0	0	0	0	0	0	0.04	0	0.16	0.28	2.36	0.21	0	0	0	0	0	4.67	0.29	0.14	0.13	0.3	28.48	0.02	0.16	2.63	0.41	0.15	1.12	1.16	1.5	0.67	0.03	2.12	0	0.03	0.71
TCGA-AA-3968	0	0	0	0.04	0	0	0	0	0	0	0	0	0	0	0	0	0	0	0.02	0	0	0	0.3	0.02	0	0	0	0	0	0.01	0.05	0	0	0.02	0	0	0.03	0	0	0	0	0.06	0.03	0	0	0	0	0	0.11
TCGA-AA-3970	0	0	0	0.02	0	0	0	0	0	0	0	0	0	0	0	0	0	0	0.02	0	0.14	0.78	5.85	0.34	0.01	0	0.01	0	0	0.08	0.03	0.02	0.43	0.22	3.37	0.01	0.12	0.08	0.13	0.03	0.09	1.38	2.2	0.77	0.01	0.67	0	0	0.73
TCGA-AA-3977	0	0	0	0	0	0	0	0	0	0	0	0	0	0	0	0	0	0	0.31	0	2.21	0.18	3.52	0.16	0	0	0	0	0	0.18	0.28	2.6	0.1	0.26	2.02	0.05	0.45	0.17	0.19	1.02	1.83	0.84	0.66	0.33	0.02	0.05	0	0	0.14
TCGA-AA-3994	0	0	0	0.05	0	0	0	0	0	0	0	0	0	0	0	0	0	0	0	0	0.04	0.16	0.02	0.02	0	0	0	0	0	0.03	0.77	1.01	0.22	0.32	8.31	0.01	0.34	9.04	0.75	0.13	0.17	1.25	0.42	0.77	0.01	0.01	0	0	0.19
TCGA-AA-A00N	0	0	0	0	0	0	0	0	0	0	0	0	0	0	0	0	0	0	0.03	0	0.04	0.02	0.02	0.02	0	0	0	0	0	0.19	0.04	0.03	0.13	0.45	6.31	0	0.13	0.21	0.16	0.07	0.1	2.62	1.43	0.62	0	0.02	0	0	0.02
TCGA-AA-A00Q	0	0	0	0.04	0	0	0	0	0	0	0	0	0	0	0	0	0	0	0	0	0.54	0.37	0.59	0.19	0	0	0	0	0	0	1.26	0.03	0.46	0.32	5.56	0.01	0.16	0.75	0.58	0.04	0.96	1.06	0.48	1.04	0	0.33	0	0	0
TCGA-AA-A00R	0	0	0	0.05	0	0	0	0	0	0	0	0	0	0	0	0	0	0	0	0	0.05	0	0	0	0	0	0	0	0	0.03	0.12	0.09	0.03	0.13	7.17	0	0.04	0.25	0.1	0.03	0.02	0.52	0.05	0.35	0	0	0	0	0.02
TCGA-AA-A00U	0	0	0	0.1	0	0	0	0	0	0	0	0	0	0	0	0	0	0	0	0	0	0	0.04	0.01	0	0	0	0	0	0.08	0.02	0.01	0.18	0.16	10.05	0	0.13	3.18	0.26	0.09	1.09	0.61	0.08	0.25	0.01	0	0	0	0.04
TCGA-AA-A00Z	0	0	0	0.07	0	0	0	0	0	0	0	0	0	0	0	0	0	0	0	0	0.1	0.01	0.01	0.03	0	0	0	0	0	0	0.76	0.02	0.06	0.39	0.05	0	0.05	0.11	0.28	0.04	0.25	1.38	0.17	0.48	0	0.27	0	0	0.03
TCGA-AA-A010	0	0	0	0	0	0	0	0.02	0	0	0	0	0	0	0	0	0	0	0	0	0.64	0.19	0.7	0.09	20.33	0	0.08	0	0.02	0.74	0.05	0.6	0.07	0.08	0.66	0.26	0.07	1.45	2.7	0.04	0.03	0.39	1.07	1.31	0.15	1.98	0	0	0.08
TCGA-AA-A01C	0	0	0	0	0	0	0	0	0	0	0	0	0	0	0	0	0	0	0	0	1.65	1.08	6.83	0.34	0.03	0	0	0	0	0.08	1.15	0.06	0.1	0.34	1.29	0.02	0.15	0.4	0.32	0.09	0.61	1.5	0.75	1.41	0.06	3.64	0	0	0.06
TCGA-AA-A01D	0	0	0	0	0	0	0	0	0	0	0	0	0	0	0	0	0	0	11.82	0	0	0.01	0.03	0.02	0	0	0	0	0	0	0.04	0.08	0.03	0.13	0.01	0.02	0.04	0.01	2.01	0.05	0.06	0.05	3.02	2.19	0.02	0	0	0	0.08
TCGA-AA-A01G	0	0	0	0.08	0	0	0	0	0	0	0	0	0	0	0	0	0	0	0	0	0.01	0.01	0.01	0.01	0	0	0	0	0	0.02	1.38	0.02	0.04	0.07	0.02	0	0.03	0.05	0.73	0.07	0.07	0.09	0.44	0.86	0.04	0.03	0	0	0.09
TCGA-AA-A01I	0	0	0	0.09	0	0	0	0	0	0	0	0	0	0	0	0	0	0	0	0	0	0	0.07	0	0	0	0	0	0	0	0	0	0	0	0.02	0	0	0	0	0	0.01	0.02	0.04	0.01	0	0	0	0	0
TCGA-AA-A01P	0	0	0	0.03	0	0	0	0	0	0	0	0	0	0	0	0	0	0	0	0	0	0	0	0	0	0	0	0	0	0	0	0	0	0	0	0	0	0	0	0	0	0	0	0	0	0	0	0	0
TCGA-AA-A01Q	0	0	0	0.04	0	0	0	0.13	0	0	0	0	0	0	0	0	0.26	0.07	0	0	1.44	1.14	0.3	0.18	13.19	0	0.08	0	0	0.45	0.72	11.21	0.54	1.8	247.7	1.2	1.45	1.12	0.38	0.84	0.3	4.07	1.73	0.57	2.25	0.5	0	0	0.08
TCGA-AA-A01R	0	0	0	0.02	0	0	0	0	0	0	0	0	0	0	0	0	0	0	0	0	2.97	3.17	5.9	0.81	0.23	0	0	0	0	0.72	0.03	0.69	0.09	0.3	4.84	0.01	0.23	0.16	0.36	0.09	0.28	1.09	0.91	0.72	0.01	2.17	0	0	0.13
TCGA-AA-A01S	0	0	0	0	0	0	0	0	0	0	0	0	0	0	0	0	0	0	0.27	0	0.11	0.28	0.5	0.07	0	0	0	0	0	0	0.03	0	0.01	0.01	0.09	0	0	0.02	0.02	0	0.02	0.04	0.22	0.02	0	0.45	0	0	0.02
TCGA-AA-A01T	0	0	0	0	0	0	0	0	0	0	0	0	0	0	0	0	0	0	1.27	0	0.01	0.02	0.36	0.02	21.64	0	0	0	0	0	0.07	0.01	0	0.38	4.49	0.05	0.04	0.08	0.02	0.06	0.09	1.42	0.25	0.1	0.02	0.04	0	0	0.02
TCGA-AA-A01V	0	0	0	0.05	0	0	0	0	0	0	0	0	0	0	0	0	0	0.01	0	0	0	0	0	0	0	0	0	0	0	0	0	0	0	0	0.07	0	0	0	0	0	0	0	0	0	0	0	0	0	0
TCGA-AA-A01X	0	0	0	0	0	0	0	0	0	0	0	0	0	0	0	0	0	0	0	0	0	0	0	0	0	0	0	0	0	0	0	0	0	0	0.02	0	0	0	0	0	0	0	0	0	0	0	0	0	0
TCGA-AA-A02K	0	0.05	0.01	0.02	0	0	0	0	0	0	0	0	0	0	0	0	0	0	0	0	0	0	0	0	0	0	0	0	0	0	0	0	0	0	0	0	0	0	0	0	0	0	0	0	0	0	0	0	0
TCGA-AA-A02O	0	0.06	0.01	0	0	0.05	0	0.01	0	0.02	0	0	0.01	0	0	0	0	0	0	0	0	0	0.01	0	0	0	0	0	0	0	0	0	0	0	0.05	0	0	0	0	0	0	0.02	0.01	0	0	0.02	0	0	0
TCGA-AA-A02R	0	0.05	0	0.01	0	0.01	0	0	0	0	0	0	0	0	0	0	0	0	0	0	1.51	15.19	3.74	0.99	0.01	0	0	0	0	0.01	0.06	0.01	0.03	0.7	2.48	0.04	0.07	0.18	1.21	0.04	0.07	2.93	0.06	1.02	0	0	0	0	0.08
TCGA-AA-A02W	0	0.02	0	0	0	0	0	0	0	0	0	0	0	0	0	0	0	0	0.03	0	0.12	0.01	0	0.02	0	0	0	0	0	0.05	0	0	0	0.01	0.02	0	0	0	0	0	0	0.04	0.07	0.04	0	0.37	0	0	0.05
TCGA-AA-A02Y	0	0.01	0	0	0	0	0	0	0	0	0	0	0	0	0	0	0	0	0	0	0.01	0.06	0	0.12	0	0	0	0	0	0.27	0	0	0	0.08	0.37	0	0	0.02	0.06	0	0.01	0.29	0.25	0.04	0	0.03	0	0	0.04
TCGA-AA-A03F	0	0	0	0	0	0	0	0	0	0	0	0	0	0	0	0	0	0	0	0	0.21	0.18	0.64	0.06	0.04	0	0	0	0	0.15	0.03	0.67	0.02	0.15	3.75	0.02	0.15	7.81	0.37	0.06	0.45	0.43	0.31	0.45	0	0.04	0	0	0.03
TCGA-AC-A2BK	0	0	0	0	0	0	0	0	0	0	0	0	0	0	0	0	0	0	0	0	0	0	0	0	0	0	0	0	0	0	0	0	0	0	0	0	0	0	0	0	0	0	0	0	0	0	0	0	0
TCGA-AD-6964	0	0	0	0	0	0	0	0	0	0	0	0	0	0	0	0	0	0	0	0	0	0	0	0	0	0	0	0	0	0	0	0.06	0	0.01	0	0	0.02	0	0	0.01	0.06	0.07	0.26	0	0	0	0	0	0
TCGA-AD-A5EJ	0	0	0	0	0	0	0	0	0	0	0	0	0	0	0	0	0	0	0	0	0	0	0	0	0	0	0	0	0	0	0.01	0	0	0	0	0	0	0	0	0	0	0.03	0	0	0	0	0	0	0
TCGA-AD-A5EK	0	0	0	0	0.02	0	0	0	0	0	0	0	0	0	0	0	0	0	0	0	0.78	0.07	0.04	0.09	0	0	0	0	0	0.19	0.78	0	0.04	0.24	0.24	0	0.08	0.08	0.19	0.04	0.12	1.08	0.62	1.24	0	0.04	0	0	0.07
TCGA-AF-2689	0	0	0	0.72	0	0.02	0.24	0.04	0.01	0	0	0	0	0	0	0	0	0	0	0	0.05	0.07	0.07	0.04	0.02	0.02	0.03	0	0	0.02	0.31	0.02	0.21	1.08	0.02	0	0.08	0.13	0.25	0.07	0.05	6.08	0.05	0.38	0	0.1	0	0	0
TCGA-AF-2691	0	0.02	0	1.03	0	0.01	0.02	0	0	0	0	0	0	0	0	0	0	0	0	0	0	0	0	0	0	0	0	0	0	0	0	0	0	0	0	0	0	0	0	0	0	0	0	0	0	0	0	0	0
TCGA-AF-2692	0	0	0	0.04	0	0	0	0	0	0	0	0	0	0	0	0	0	0	0	0	2.65	0.43	15.53	1.48	0	0	0.12	0	0	0.02	0.58	0.07	3.31	0.27	1.63	0.03	0.25	0.13	0.6	0.45	0.49	0.92	0.89	0.68	0	6.62	0	0	0.13
TCGA-AF-3913	0	0	0	0.03	0	0	0	0	0	0	0	0	0	0	0	0	0	0	0.79	0	0.31	0.1	0.99	0.3	0	0	0.02	0	0	0.09	0.01	0.76	0.03	0.09	0.42	0	0.13	0.04	0.07	0.77	0.06	0.32	0.3	0.02	0.01	0.01	0	0	0.09
TCGA-AG-3574	0	0	0	0.21	0	0.01	0	0	0	0	0	0	0	0	0	0	0	0	0.01	0	0.01	0.12	0.06	0.04	0	0	0	0	0	0	0	0.04	0	0	0.47	0	0	0.01	0.01	0	0	0	0	0.02	0	0.19	0	0	0
TCGA-AG-3582	0	0	0	4.06	0.03	0.05	1.5	0.19	0.09	0.05	0.01	0	0	0	0	0	0	0	0.41	0	0.12	0.03	2.21	0.12	0.02	0	0	0	0	0.02	0.1	0.01	0.05	0.05	10.15	0.01	0.03	1.66	0.04	0.05	0.05	0.13	0.15	0.16	0	0.05	0	0	0.07
TCGA-AG-3593	0	0.01	0	0.01	0	0	0	0	0	0	0	0	0	0	0	0	0	0	0	0	0	0	0	0	0	0	0	0	0	0	0	0	0	0	0.05	0	0	0	0	0	0	0	0	0	0	0	0	0	0
TCGA-AG-3727	0	0	0	0.05	0	0	0	0	0	0	0	0	0	0	0	0	0	0	0.2	0	0.1	0.21	0	0.06	0	0	0.07	0	0	0	0	0	0	0.1	1.19	0	0.02	0.02	0	0	0.07	0.24	0.07	0.03	0	0.64	0	0	0.02
TCGA-AG-3728	0	0	0	0	0	0	0	0	0	0	0	0	0	0	0	0	0	0	0	0	0	0.04	0.01	0	0	0	0	0	0	0	0.01	0.01	0	0.01	0.03	0	0	0	0	0	0	0.01	0.05	0	0	0.01	0	0	0
TCGA-AG-3878	0	0.01	0.02	0.51	0	0	0.02	0	0	0	0	0	0	0.01	0.01	0	0	0	0	0	0	0	0	0	0.01	0	0	0	0	0	0	0	0	0	0	0	0	0	0	0	0	0	0	0	0	0	0	0	0
TCGA-AG-3881	0	0	0	0.07	0	0	0	0	0	0	0	0	0	0	0	0	0	0	0.05	0	0.13	0	0.51	0.1	0	0	0	0	0	0.09	0.21	0	0.14	0.04	0	0	0.02	0	0.05	0.02	0.02	0.11	0.35	0.14	0	0.33	0	0	0.08
TCGA-AG-3882	0	0	0	0.05	0	0	0	0	0	0	0	0	0	0	0	0	0	0	0	0	0	0	0	0	0	0	0	0	0	0	0	0	0	0	0.05	0	0	0	0	0	0.02	0.02	0.06	0	0	0	0	0	0
TCGA-AG-3885	0	0	0	0.06	0	0	0	0	0	0	0	0	0	0	0	0	0	0	0	0	0	0.01	0.28	0.02	0	0	0	0	0	0.19	0.09	0	0.03	0.03	7.33	0	0.04	0.07	0.04	0.04	0.01	0.16	0.07	0.21	0.01	0.12	0	0	0.13
TCGA-AG-3887	0	0	0	0.05	0	0	0	0	0	0	0	0	0	0	0	0	0	0	0.01	0	0.03	0.1	1.77	0.08	0.02	0	0.06	0	0	0.97	0.22	0.17	0.03	0.63	0.01	0.02	0.03	0.28	0.07	0.26	0.34	2.67	0.16	0.17	0	0.12	0	0	0.27
TCGA-AG-3890	0	0	0	0.03	0	0	0	0	0	0	0	0	0	0	0	0	0	0	0	0	0.01	0	0	0	0	0	0	0	0	0.13	0	0	0.12	0.03	0.13	0	0.01	0	0.02	0	0.02	0.09	0.1	0.06	0	0.04	0	0	0.1
TCGA-AG-3892	0	0	0	0.02	0	0	0	0	0	0	0	0	0	0	0	0	0	0	0	0	0.03	0.09	2.68	0.14	0	0	0	0	0	0.15	0.15	0.21	0.05	3.55	3.26	0.02	0.11	0.32	0.11	0.08	0.08	12.52	0.55	0.3	0	0.07	0.05	0	0.27
TCGA-AG-3893	0	0	0	0.01	0	0	0	0	0	0	0	0	0	0	0	0	0	0	0.03	0	0.03	0.01	0	0.12	0	0	0	0	0	0.15	0	0.02	0.02	0.03	0	0.02	0.02	0.03	0	0.26	0.01	0.12	1.33	0	0	1.88	0.03	0	0.2
TCGA-AG-3894	0	0	0	0.01	0	0	0	0	0	0	0	0	0	0	0	0	0	0	0	0	0	0	0	0	0	0	0	0	0	0.09	0	0	0	0	0.02	0	0	0	0	0	0	0	0	0	0	0	0	0	0
TCGA-AG-3896	0	0	0	0	0	0	0	0	0	0	0	0	0	0	0	0	0	0	0	0	0	0	0	0	0	0	0	0	0	0	0	0	0	0.04	0.68	0	0	0	0.02	0	0	0.17	0.04	0.09	0	0.04	0	0	0
TCGA-AG-3898	0	0	0	0.04	0	0	0.01	0	0	0	0	0	0	0	0	0	0	0	0.03	0	0	0	0	0	0	0	0	0	0	0.01	0	0	0	0.01	0	0	0.03	0	0	0	0	0.01	0.01	0	0	0.04	0	0	0.02
TCGA-AG-3901	0	0	0	0.04	0	0	0	0	0	0	0	0	0	0	0	0	0	0	0	0	0	0	0	0	0	0	0	0	0	0	0	0	0	0	0	0	0	0	0	0	0	0	0	0	0	0	0	0	0
TCGA-AG-3902	0	0	0	0.03	0	0	0	0	0	0	0	0	0	0	0	0	0	0	0	0	0	0.02	0	0	0	0	0	0	0	0	0	0	0.01	0	0	0	0	0.02	0	0	0	0	0	0	0	0	0	0	0
TCGA-AG-3909	0	0	0	0	0	0	0	0	0	0	0	0	0	0	0	0	0	0	0.11	0	0.01	0.02	0	0.02	0	0	0	0	0	0.2	0	0.07	0.04	0.13	3.86	0	0.04	0.08	0	0.02	0.03	0.37	0.11	0.08	0	0.01	0	0	0.13
TCGA-AG-3999	0	0	0	0.03	0	0	0	0.07	0	0	0	0	0	0	0	0	0	0	0.49	0	2.48	0.67	1.12	1.57	0.87	0.02	0.07	0.02	0.08	0.29	0.84	0.37	2.8	6.41	433.78	0.2	8.64	3.65	3.24	1.89	1.32	21.81	2.61	6.19	0.19	20.82	0	0.04	0.43
TCGA-AG-4001	0	0	0	0.03	0	0	0	0	0	0	0	0	0	0	0	0	0	0	0.04	0	0.02	0.09	0.27	0.02	0	0	0	0	0	0.06	0.11	0.02	0.02	0.04	0.61	0	0.02	0.14	0.02	0	0.02	0.16	0.12	0.11	0	0.28	0	0	0.03
TCGA-AG-4005	0	0	0	0.01	0	0	0	0	0	0	0	0	0	0	0	0	0.02	0.02	0.23	0	0.02	0.06	0.46	0.04	0.02	0	0	0	0	0.28	0.88	0.03	0.03	0.28	0.03	0	0.02	0.03	0.07	0.75	0.03	1.21	0.33	0.34	0	0.02	0	0	0.07
TCGA-AG-4007	0	0	0	0.03	0	0	0	0	0	0	0	0	0	0	0	0	0	0	0.04	0	0.08	0.02	0.01	0.04	0	0	0	0	0	0	0.17	0.01	0	0.05	0	0	0	0.83	0.2	0	0.01	0.14	0.09	0.16	0	0	0	0	0
TCGA-AG-4008	0	0	0	0.05	0	0	0	0	0	0	0	0	0	0	0	0	0	0	0.05	0	0.02	0.02	0.01	0.12	0	0	0	0	0	0.27	0.02	0.06	0	0.02	0.06	0	0.02	0.03	0	0.02	0	0.02	0.05	0.02	0	0.02	0	0	0.19
TCGA-AG-4015	0	0.01	0	0.03	0	0	0	0	0	0	0	0	0	0	0	0	0	0	0	0	0.02	0.17	0	0.02	0	0	0	0	0	0	0	0.08	0.04	0.06	0.29	0	0.02	0.02	0.07	0	0.48	0.25	0.24	0.06	0	0.29	0	0	0.18
TCGA-AG-A002	0	0.02	0.08	123.84	0.06	0.19	11.95	0.14	0.34	0.07	0	0	0	0	0	0	0.09	0.63	0.06	0	0.22	0.35	3.84	0.59	0.02	0	0.16	0	0	0.61	1.21	2.37	0.47	0.94	36.01	0.04	0.44	4.02	0.31	0.2	0.27	4.98	6.25	0.65	0.05	0.12	0	0	0.04
TCGA-AG-A008	0.01	0	0	0.28	0	0.02	0.02	0.01	0	0	0	0	0	0	0	0	0	0	0.37	0	2.82	10.97	9.72	1.5	0.45	0	0.01	0	0	0.44	0.12	0.36	0.18	1.07	58.55	0.08	0.86	13.24	0.66	0.4	0.4	2.66	4.3	0.93	0.07	7.65	0	0	0.17
TCGA-AG-A00Y	0	0	0	0	0	0	0	0	0	0	0	0	0	0	0	0	0	0	0	0	0.15	0.04	0.9	0.03	0	0	0	0	0	0.01	0	0	0.05	0.05	0.27	0	0	0.03	0.05	0.02	0.03	0.18	0.06	0.07	0	0.07	0	0	0.02
TCGA-AG-A011	0	0	0	0	0	0	0	0	0	0	0	0	0	0	0	0	0	0	0	0	0	0	0	0	0.01	0	0	0	0	0	0.26	0	0	0.18	0	0.03	0	1.11	0.03	0.02	0.02	0.71	0	0.09	0	0	0	0	0
TCGA-AG-A014	0	0	0	0	0	0	0	0	0	0	0	0	0	0	0	0.11	0	0	0	0	0	0	0	0	0	0	0	0	0	0	0	0	0	0	0	0	0	0	0	0	0	0	0	0	0	0	0	0	0
TCGA-AG-A01L	0	0.06	0	0	0	0	0	0	0	0	0	0	0	0	0	0	0	0	0.01	0	0.03	0.08	0	0	0	0	0	0	0	0	0	0	0	0	0.29	0	0	0	0	0	0	0.03	0.01	0.03	0	0.02	0	0	0.01
TCGA-AG-A01N	0	0.06	0	0	0	0	0	0	0	0	0	0	0	0	0	0	0	0	0	0	0	0	0.02	0.01	0	0	0	0	0	0	0	0.26	0	0.14	0	0	0.06	0.03	0.04	0.04	0.03	0.59	0.3	0.04	0	0	0	0	0
TCGA-AG-A01W	0	0.05	0	0.03	0	0	0	0	0	0	0	0	0	0	0	0	0	0	0.07	0	0.02	0	0.12	0	0.04	0	0.03	0	0	0.02	0.02	0.01	0	0.03	1.65	0	0.03	0.9	0.03	0.63	0	0.09	0.07	0.04	0	0.1	0	0	0
TCGA-AG-A01Y	0	0.08	0	0	0	0	0	0	0	0	0	0	0	0	0	0	0	0	0	0	0	0	0	0	0	0	0	0	0	0	0	0.02	0.01	0	0.19	0	0	0	0.02	0	0.01	0	0.06	0	0	0	0	0	0.11
TCGA-AG-A020	0	0	0	0.01	0	0	0	0	0	0	0	0	0	0	0	0	0	0	0	0	0	0	0	0	0	0	0	0	0	4.09	0.06	0.05	0.09	0.03	0.57	0	0.04	0.03	0.19	0.03	0.06	0.14	0.36	0.1	0	0.1	0	0.01	0.17
TCGA-AG-A032	0	0	0	0.21	0	0	0.02	0	0	0	0	0	0	0	0	0	0	0	0.02	0	0	0	0	0	0	0	0	0	0	0	0	0	0	0.05	0.03	0	0.01	0	0	0	0	0.27	0.03	0.02	0	0	0	0	0
TCGA-AJ-A23M	0	0	0	0	0	0	0	0	0	0	0	0	0	0	0	0	0	0	0	0	0	0	0	0	0	0	0	0	0	0	0	0	0	0	0	0	0	0	0	0	0	0	0	0	0	0	0	0	0
TCGA-AK-3428	0	0	0	0	0.03	0	0	0	0	0	0	0	0	0	0	0	0	0	0	0	0	0	0	0	0	0	0	0	0	0	0	0	0	0	0	0	0	0	0	0	0	0	0	0	0	0	0	0	0
TCGA-AK-3454	0	0	0	0	0	0	0	0	0	0	0	0	0	0	0	0	0	0	0	0	0	0	0	0	0	0	0	0	0	0	0	0	0	0	0	0	0	0	0	0	0	0	0	0	0	0	0	0	0
TCGA-AK-3455	0.02	0	0	0	0	0	0	0	0	0	0	0	0	0	0	0	0	0	0	0	0	0	0	0	0	0	0	0	0	0	0	0	0	0	0	0	0	0	0	0	0	0	0	0	0	0	0	0	0
TCGA-AL-3466	0	0	0	0	0	0	0	0	0	0	0	0	0	0	0	0	0	0	0	0	0	0	0	0	0	0	0	0	0	0	0	0	0	0	0	0	0	0	0	0	0	0	0	0	0	0	0	0	0
TCGA-AL-3467	0	0	0	0	0	0	0	0	0	0	0	0	0	0	0	0	0	0	0	0	0	0	0	0	0	0	0	0	0	0	0	0	0	0	0	0	0	0	0	0	0	0	0	0	0	0	0	0	0
TCGA-AL-3468	0	0	0	0	0	0	0	0	0	0	0	0	0	0	0	0	0	0	0	0	0	0	0	0	0	0	0	0	0	0	0	0	0	0	0	0	0	0	0	0	0	0	0	0	0	0	0	0	0
TCGA-AL-3472	0	0.02	0.01	0.02	0	0	0	0	0	0	0	0	0	0	0	0	0	0	0	0	0	0	0	0	0	0	0	0.11	0	0	0	0	0	0	0	0	0	0	0	0	0	0	0	0	0	0	0	0	0
TCGA-AL-3473	0	0	0	0	0	0	0	0	0	0	0	0	0	0	0	0	0	0	0	0	0	0	0	0	0	0	0	0	0	0	0	0	0	0	0	0	0	0	0	0	0	0	0	0	0	0	0	0	0
TCGA-AL-A5DJ	0	0	0	0	0	0	0	0	0	0	0	0	0	0	0	0	0	0	0	0	0	0	0	0	0	0	0	0	0	0	0	0	0	0	0	0	0	0	0	0	0	0	0	0	0	0	0	0	0
TCGA-AN-A0AT	0	0	0	0	0	0	0	0	0	0	0	0	0	0	0	0	0	0	0	0	0	0	0	0	0	0	0	0	0	0	0	0	0	0	0	0	0	0	0	0	0	0	0	0	0	0	0	0	0
TCGA-AN-A0XR	0	0	0	0	0	0	0	0	0	0	0	0	0	0	0	0	0	0	0	0	0	0	0	0	0	0	0	0	0	0	0	0	0	0	0	0	0	0	0	0	0	0	0	0	0	0	0	0	0
TCGA-AO-A03L	0	0	0	0	0	0	0	0.01	0	0	0	0	0	0	0	0	0	0	0	0	0	0	0	0	0	0	0	0	0	0	0	0	0	0	0	0	0	0	0	0	0	0	0	0	0	0	0	0	0
TCGA-AO-A03N	0	0	0	0	0	0	0	0	0	0	0	0	0	0	0	0	0	0	0	0	0	0	0	0	0	0	0	0	0	0	0	0	0	0	0	0	0	0	0	0	0	0	0	0	0	0	0	0	0
TCGA-AO-A0J2	0	0	0	0	0	0	0	0	0	0	0	0	0	0	0	0	0	0	0	0	0	0	0	0	0	0	0	0	0	0	0	0	0	0	0	0	0	0	0	0	0	0	0	0	0	0	0	0	0
TCGA-AO-A0J4	0	0	0	0	0	0	0	0	0	0	0	0	0	0	0	0	0	0	0	0	0	0	0	0	0	0	0	0	0	0	0	0	0	0	0	0	0	0	0	0	0	0	0	0	0	0	0	0	0
TCGA-AO-A0J6	0	0	0	0	0	0	0	0	0	0	0	0	0	0	0	0	0	0	0	0	0	0	0	0	0	0	0	0	0	0	0	0	0	0	0	0	0	0	0	0	0	0	0	0	0	0	0	0	0
TCGA-AO-A0JF	0	0	0	0	0	0	0	0	0	0	0	0	0	0	0	0	0	0	0	0	0	0	0	0	0	0	0	0	0	0	0	0	0	0	0	0	0	0	0	0	0	0	0	0	0	0	0	0	0
TCGA-AO-A0JJ	0	0.03	0	0	0	0	0	0	0	0	0	0	0	0	0	0	0	0	0	0	0	0	0	0	0	0	0	0	0	0	0	0	0	0	0	0	0	0	0	0	0	0	0	0	0	0	0	0	0
TCGA-AO-A0JL	0	0	0	0	0	0	0	0	0	0	0	0	0	0	0	0	0	0	0	0	0	0	0	0	0	0	0	0	0	0	0	0	0	0	0	0	0	0	0	0	0	0	0	0	0	0	0	0	0
TCGA-AO-A0JM	0	0	0	0.01	0	0	0	0	0	0	0	0	0	0	0	0	0	0	0	0.71	0	0	0	0	0	0	0	0	0	0	0	0	0	0	0	0	0	0	0	0	0	0	0	0	0	0	0	0	0
TCGA-AO-A12H	0	0	0	0	0	0	0	0.01	0	0	0.01	0.07	0	0	0.06	0	0	0	0	0	0	0	0	0	0.02	0	0	0.01	0	0	0	0	0	0	0	0	0	0	0	0	0	0	0	0	0	0	0	0	0
TCGA-AP-A051	0	0	0	0	0	0	0	0	0	0	0	0	0	0	0	0	0	0	0	0	0	0	0	0	0	0	0	0	0	0	0	0	0	0	0	0	0	0	0	0	0	0	0	0	0	0	0	0	0
TCGA-AP-A052	0	0	0	0	0.02	0.02	0	0	0.01	0.01	0	0	0	0	0.01	0	0	0	0	0	0	0	0.06	0	0	0	0	0.01	0	0.01	0	0	0	0	0	0	0	0	0	0	0	0	0	0	0	0	0	0	0.02
TCGA-AP-A053	0	0	0	0	0	0	0	0	0	0	0	0	0	0	0	0	0	0	0	0	0	0	0	0	0	0	0	0	0	0	0	0	0	0	0	0	0	0	0	0	0	0	0	0	0	0	0	0	0
TCGA-AP-A054	0	0	0	0	0	0	0	0	0	0	0	0	0	0	0	0	0	0	0	0	0	0	0	0	0	0	0	0	0	0	0	0	0	0	0	0	0	0	0	0	0	0	0	0	0	0	0	0	0
TCGA-AP-A05A	0	0	0	0.03	0	0.01	0.01	0	0	0	0	0	0	0	0	0	0	0	0	0	0	0	0	0	0	0	0	0	0	0	0	0	0	0	0	0	0	0	0	0	0	0	0	0	0	0	0	0	0
TCGA-AP-A05D	0	0	0	0	0	0	0	0	0	0	0	0	0	0	0	0	0	0	0	0	0	0	0	0	0	0	0	0	0	0	0	0	0	0	0	0	0	0	0	0	0	0	0	0	0	0	0	0	0
TCGA-AP-A05P	0.03	0	0	0	0	0	0.06	0	0	0	0.06	0.01	0.01	0.05	0.24	0	0	0	0	0	0	0	0	0	0.03	0	0	0	0	0	0	0	0	0	0	0	0	0	0	0	0	0	0	0	0	0	0	0	0
TCGA-AP-A0L8	0	0	0	0	0.03	0.01	0	0	0	0	0	0	0	0	0	0	0	0	0	0	0	0	0	0	0	0	0	0	0	0	0	0	0	0	0	0	0	0	0	0	0	0	0	0	0	0	0	0	0
TCGA-AP-A0L9	0	0	0	0	0.01	0	0	0	0	0	0	0	0	0	0	0	0	0	0	0	0	0	0	0	0	0	0	0	0	0	0	0	0	0	0	0	0	0	0	0	0	0	0	0	0	0	0	0	0
TCGA-AP-A0LD	0	0	0	0.01	0.03	0.01	0	0	0	0	0	0	0	0	0	0	0	0	0	0	0	0	0	0	0	0	0	0	0	0	0	0	0	0	0	0	0	0	0	0	0	0	0	0	0	0	0	0	0
TCGA-AP-A0LE	0	0	0	0	0	0	0	0	0	0	0	0	0	0	0	0	0	0	0	0	0	0	0	0	0	0	0	0	0	0	0	0	0	0	0	0	0	0	0	0	0	0	0	0	0	0	0	0	0
TCGA-AP-A0LF	0	0	0	0	0	0	0	0	0	0	0	0	0	0	0.01	0	0	0	0	0	0	0	0	0	0	0	0	0.01	0	0	0	0	0	0	0	0	0	0	0	0	0	0	0	0	0	0	0	0	0
TCGA-AP-A0LH	0	0	0	0	0	0	0	0	0	0	0	0	0	0	0	0	0	0	0	0	0	0	0	0	0	0	0	0	0	0	0	0	0	0	0	0	0	0	0	0	0	0	0	0	0	0	0	0	0
TCGA-AP-A0LI	0	0	0	0	0	0	0	0	0	0	0	0	0	0	0	0	0	0	0	0	0	0	0	0	0	0	0	0	0	0	0	0	0	0	0	0	0	0	0	0	0	0	0	0	0	0	0	0	0
TCGA-AP-A0LJ	0	0	0	0	0	0	0	0	0	0	0	0	0	0	0	0	0	0	0	0	0	0	0	0	0	0	0	0	0	0	0	0	0	0	0	0	0	0	0	0	0	0	0	0	0	0	0	0	0
TCGA-AP-A0LL	0	0	0	0	0	0	0	0	0	0	0	0	0	0	0	0	0	0	0	0	0	0	0	0	0	0	0	0	0	0	0	0	0	0	0	0	0	0	0	0	0	0	0	0	0	0	0	0	0
TCGA-AP-A0LO	0	0	0	0	0	0	0	0	0	0	0	0	0	0	0	0	0	0	0	0	0	0	0	0	0	0	0	0	0	0	0	0	0	0	0	0	0	0	0	0	0	0	0	0	0	0	0	0	0
TCGA-AP-A0LP	0	0	0	0	0	0	0	0	0	0	0	0	0	0	0	0	0	0	0	0	0	0	0	0	0.02	0	0	0	0	0	0	0	0	0	0	0	0	0	0	0	0	0	0	0	0	0	0	0	0
TCGA-AP-A0LQ	0	0	0	0	0	0	0	0	0	0	0.02	0	0	0.03	0.29	0	0	0	0	0	0	0	0	0	0	0	0	0	0	0	0	0	0	0	0	0	0	0	0	0	0	0	0	0	0	0	0	0	0
TCGA-AP-A0LT	0	0	0	0	0.03	0	0	0	0	0	0	0	0	0	0	0	0	0	0	0	0	0	0	0	0	0	0	0	0	0	0	0	0	0	0	0	0	0	0	0	0	0	0	0	0	0	0	0	0
TCGA-AQ-A04J	0	0	0	0	0	0	0	0	0	0	0	0	0.01	0	0.02	0	0	0	0	0	0	0	0	0	0	0	0	0.01	0	0	0	0	0	0	0	0	0	0	0	0	0	0	0	0	0	0	0	0	0
TCGA-AR-A0TX	0	0	0	0	0	0	0	0	0	0	0	0	0	0	0	0	0	0	0	0	0	0	0	0	0	0	0	0	0	0	0	0	0	0	0	0	0	0	0	0	0	0	0	0	0	0	0	0	0
TCGA-AR-A1AY	0	0	0	0	0	0	0	0	0	0	0	0	0	0	0.05	0	0	0	0	0	0	0	0	0	0	0	0	0.03	0	0	0	0	0	0	0	0	0	0	0	0	0	0	0	0	0	0	0	0	0
TCGA-AR-A24Z	0	0	0	0	0	0	0	0	0	0	0	0	0	0	0	0	0	0	0	0	0	0	0	0	0	0	0	0	0	0	0	0	0	0	0	0	0	0	0	0	0	0	0	0	0	0	0	0	0
TCGA-AR-A256	0	0	0	0	0	0	0	0	0	0	0	0	0	0	0	0	0	0	0	0	0	0	0	0	0	0	0	0	0	0	0	0	0	0	0	0	0	0	0	0	0	0	0	0	0	0	0	0	0
TCGA-AR-A2LK	0	0	0	0	0	0	0	0	0	0	0	0	0	0	0	0	0	0	0	0	0	0	0	0	0	0	0	0	0	0	0	0	0	0	0	0	0	0	0	0	0	0	0	0	0	0	0	0	0
TCGA-AX-A05S	0	0	0	0	0	0	0	0	0	0	0	0	0	0	0	0	0	0	0	0	0	0	0	0	0	0	0	0	0	0	0	0	0	0	0	0	0	0	0	0	0	0	0	0	0	0	0	0	0
TCGA-AX-A06B	0	0	0	0	0	0	0	0	0	0	0.15	0.16	0.01	0	0.02	0	0	0	0	0	0	0	0	0	0	0	0	0.01	0	0	0	0	0	0	0	0	0	0	0	0	0	0	0	0	0	0	0	0	0
TCGA-AX-A0IU	0	0	0	0	0.01	0	0	0	0	0	0	0	0	0	0	0	0	0	0	0	0	0	0	0	0	0	0	0	0	0	0	0	0	0	0	0	0	0	0	0	0	0	0	0	0	0	0	0	0
TCGA-AX-A0IW	0	0	0	0	0.02	0.01	0	0	0	0	0	0	0	0	0	0	0	0	0	0	0	0	0	0	0	0	0	0	0	0	0	0	0	0	0	0	0	0	0	0	0	0	0	0	0	0	0	0	0
TCGA-AX-A0J1	0	0	0	0.02	0.12	0.04	0	0	0	0	0	0	0	0	0	0	0	0	0	0	0	0	0	0	0	0	0	0	0	0	0	0	0	0	0	0	0	0	0	0	0	0	0	0	0	0	0	0	0
TCGA-AX-A1C8	0	0	0	0	0	0	0	0	0	0	0	0	0	0	0	0	0	0	0	0	0	0	0	0	0	0	0	0	0	0	0	0	0	0	0	0	0	0	0	0	0	0	0	0	0	0	0	0	0
TCGA-AX-A1CI	0	0	0	0	0	0.01	0	0.01	0	0	0	0	0	0	0.02	0	0	0	0	0	0	0	0	0	0	0	0	0.01	0	0	0	0	0	0	0	0	0	0	0	0	0	0	0	0	0	0	0	0	0
TCGA-AX-A1CJ	0	0	0	0	0	0	0	0	0	0	0	0	0	0	0	0	0	0	0	0	0	0	0	0	0	0	0	0	0	0	0	0	0	0	0	0	0	0	0	0	0	0	0	0	0	0	0	0	0
TCGA-AX-A2H5	0	0	0	0	0	0	0	0	0	0	0	0	0	0	0	0	0	0	0	0	0	0	0	0	0	0	0	0	0	0	0	0	0	0	0	0	0	0	0	0	0	0	0	0	0	0	0	0	0
TCGA-AX-A2HD	0	0	0	0	0	0	0	0	0	0	0	0	0	0	0	0	0	0	0	0	0	0	0	0	0	0	0	0	0	0	0	0	0	0	0	0	0	0	0	0	0	0	0	0	0	0	0	0	0
TCGA-AY-4070	0	0	0	0.03	0	0	0	0	0	0	0	0	0	0	0	0	0	0	0	0	0.06	0.07	0.36	0.06	0	0	0.07	0	0.01	4.18	1.07	0.06	0.09	0.11	0.03	0	0.14	1.43	0.08	0.62	0.77	0.21	0.15	0.09	0	0.01	0	0.14	0.29
TCGA-AY-4071	0	0	0	0.08	0	0	0	0	0	0	0	0	0	0	0	0	0	0	0	0	0	0	0	0	0	0	0	0	0	0	0	0	0	0.1	0.12	0	0	0	0	0	0	0	0	0	0	0	0	0	0
TCGA-AY-A54L	0	0	0	0	0	0	0	0	0	0	0	0	0	0	0	0	0	0	0	0	2.25	0.46	0.05	0.23	0	0	0	0	0	0.1	0.07	0.03	0.35	12.48	0.06	0.02	0.23	0.21	1.2	0.07	4.13	0.77	2.89	2.43	0.01	0.07	0	0	0.2
TCGA-AZ-4308	0	0	0	0	0	0	0	0	0	0	0	0	0	0	0	0	0	0	0.07	0	1.12	0.22	1.29	0.26	0	0	0.03	0	0	1.3	0.16	1.13	0.17	0.25	6.14	0.01	0.67	0.08	0.39	0.09	0.1	0.83	0.89	0.33	0.01	8.19	0	0	0.26
TCGA-AZ-4313	0	0	0	0	0	0	0	0	0	0	0	0	0	0	0	0	0	0	0	0	0	0	0	0	0	0	0	0	0	0.03	0	0	0	0	0	0	0	0	0	0	0	0	0	0	0	0	0	0	0
TCGA-AZ-4315	0	0	0	0	0	0	0	0	0	0	0	0	0.01	0	0	0	0	0	0	0	0	0	0	0	0.01	0	0	0	0	0.01	0	0	0	0	0	0	0	0	0	0	0.03	0	0	0	0	0	0	0	0
TCGA-AZ-4614	0	0	0	0.02	0	0	0	0	0	0	0	0	0	0	0	0	0	0	0.05	0	0	0	0.03	0	0	0	0.02	0	0.02	0.03	0.02	0.08	0.05	0.56	0.43	0	0.05	0	0.08	0.03	0	0.05	0	0.05	0	0	0	0	0
TCGA-AZ-4615	0	0	0	0.02	0	0	0	0	0	0	0	0	0	0	0	0	0	0	0	0	0	0	0	0	0	0	0	0	0	0	0	0	0	0	0	0	0	0	0	0	0	0	0	0	0	0	0	0	0
TCGA-AZ-4681	0	0	0	0	0	0	0	0	0	0	0	0	0	0	0	0	0	0	0	0	0	0	0	0	0	0	0	0	0	0	0.02	0	0	0.07	0	0	0	0	0	0	0.03	0	0.08	0	0	0.02	0	0	0
TCGA-AZ-4682	0	0	0	0	0	0	0	0	0	0	0	0	0	0	0	0	0	0	0	0	0	0	0	0.07	0	0	0	0	0	0.1	0.07	0.8	0.04	0.02	0	0	0.08	0	0.09	0.03	0.03	0.09	0.25	0.06	0	0.21	0	0	0.07
TCGA-AZ-4684	0	0	0	0	0	0	0	0	0	0	0	0	0	0	0	0	0	0	0	0	0.02	0	0.02	0	0	0	0	0	0	0.07	0	0	0	0.03	0.02	0	0	0	0	0.01	0	0	0	0	0	0	0	0	0.03
TCGA-AZ-6601	0	0	0	0	0	0	0	0	0	0	0	0	0	0	0	0	0	0	0.01	0	0.03	0.44	0.49	0.05	4.24	0	0	0	0	0.66	0.08	0	0.01	0.01	0	0	0	0.25	0.03	0.01	0.08	0.04	0.08	0.06	0	0.35	0.02	0	0.31
TCGA-B0-5094	0	0	0	0	0	0	0	0	0	0	0	0	0	0	0	0	0	0	0	0	0	0	0	0	0	0	0	0	0	0	0	0	0	0	0	0	0	0	0	0	0	0	0	0.03	0	0	0	0	0
TCGA-B0-5693	0	0	0	0	0	0	0	0	0	0	0	0	0	0	0	0	0	0	0	0	0	0	0	0	0	0	0	0	0	0	0	0	0	0	0	0	0	0	0	0	0	0	0	0	0	0	0	0	0
TCGA-B0-5695	0	0	0	0	0	0	0	0	0	0	0	0	0	0	0	0	0	0	0	0	0	0	0	0	0	0	0	0	0	0	0	0	0	0	0	0	0	0	0	0	0	0	0	0	0	0	0	0	0
TCGA-B1-A47M	0	0	0	0	0	0	0	0	0	0	0	0	0	0	0	0	0	0	0	0	0	0	0	0	0	0	0	0	0	0	0	0	0	0	0	0	0	0	0	0	0	0	0	0	0	0	0	0	0
TCGA-B1-A47N	0	0	0	0	0	0	0	0	0	0	0	0	0	0	0	0	0	0	0	0	0	0	0	0	0	0	0	0	0	0	0	0	0	0	0	0	0	0	0	0	0	0	0	0	0	0	0	0	0
TCGA-B1-A47O	0	0	0	0	0	0	0	0	0	0	0	0	0	0	0	0	0	0	0	0	0	0	0	0	0	0	0	0	0	0	0	0	0	0	0	0	0	0	0	0	0	0	0	0	0	0	0	0	0
TCGA-B2-4099	0	0	0	0.01	0	0.02	0	0.01	0	0	0	0	0	0	0	0	0	0	0	0	0	0	0	0	0	0	0	0	0	0	0	0	0	0	0	0	0	0	0	0	0	0	0	0	0	0	0	0	0
TCGA-B2-4101	0	0	0	0	0	0	0	0	0	0	0	0	0	0	0	0	0	0	0	0	0	0	0	0	0	0	0	0	0	0	0	0	0	0	0	0	0	0	0	0	0	0	0	0	0	0	0	0	0
TCGA-B2-4102	0	0	0	0	0	0	0	0	0	0	0	0	0	0	0	0	0	0	0	0	0	0	0	0	0	0	0	0	0	0	0	0	0	0	0	0	0	0	0	0	0	0	0	0	0	0	0	0	0
TCGA-B3-3925	0	0	0	0	0	0	0	0	0	0	0	0	0	0	0	0	0	0	0	0	0	0	0	0	0	0	0	0	0	0	0	0	0	0	0	0	0	0	0	0	0	0	0	0	0	0	0	0	0
TCGA-B3-3926	0	0	0	0	0	0	0	0	0	0	0	0	0	0	0	0	0	0	0	0	0	0	0	0	0	0	0	0	0	0	0	0	0	0	0	0	0	0	0	0	0	0	0	0	0	0	0	0	0
TCGA-B3-4103	0	0	0	0	0	0	0	0	0	0	0	0	0	0	0	0	0	0	0	0	0	0	0	0	0	0	0	0	0	0	0	0	0	0	0	0	0	0	0	0	0	0	0	0	0	0	0	0	0
TCGA-B3-4104	0	0	0	0	0	0	0	0	0	0	0	0	0	0	0	0	0	0	0	0	0	0	0	0	0	0	0	0	0	0	0	0	0	0	0	0	0	0	0	0	0	0	0	0	0	0	0	0	0
TCGA-B5-A0JN	0	0	0	0	0.02	0	0	0	0	0	0	0	0	0	0	0	0	0	0	0	0	0	0	0	0	0	0	0	0	0	0	0	0	0	0	0	0	0	0	0	0	0	0	0	0	0	0	0	0
TCGA-B5-A0JR	0	0	0	0	0.05	0.03	0	0	0	0	0	0	0	0	0	0	0	0	0	0	0	0	0	0	0	0	0	0	0	0	0	0	0	0	0	0	0	0	0	0	0	0	0	0	0	0	0	0	0
TCGA-B5-A0JS	0	0	0	0	0	0	0	0	0	0	0	0	0	0	0	0	0	0	0	0	0	0	0	0	0	0	0	0	0	0	0	0	0	0	0	0	0	0	0	0	0	0	0	0	0	0	0	0	0
TCGA-B5-A0JV	0	0	0	0	0	0	0	0	0	0	0	0	0	0	0	0	0	0	0	0	0	0	0	0	0	0	0	0	0	0	0	0	0	0	0	0	0	0	0	0	0	0	0	0	0	0	0	0	0
TCGA-B5-A0JY	0	0	0	0	0	0	0	0	0	0	0	0	0	0	0	0	0	0	0	0	0	0	0	0	0	0	0	0	0.07	0	0	0	0	0	0	0	0	0	0	0	0	0	0	0	0	0	0	0	0
TCGA-B5-A0K0	0	0	0	0	0	0	0	0	0	0	0	0	0	0	0	0	0	0	0	0	0	0	0	0	0.01	0	0	0	0	0	0	0	0	0	0	0	0	0	0	0	0	0	0	0	0	0	0	0	0
TCGA-B5-A0K1	0	0	0	0	0	0	0	0	0	0	0	0	0	0	0	0	0	0	0	0	0	0	0	0	0	0	0	0	0	0	0	0	0	0	0	0	0	0	0	0	0	0	0	0	0	0	0	0	0
TCGA-B5-A0K3	0	0	0	0	0	0	0	0	0	0	0.02	0.02	0	0	0.02	0	0	0	0	0	0	0	0	0	0	0	0	0	0	0	0	0	0	0	0	0	0	0	0	0	0	0	0	0	0	0	0	0	0
TCGA-B5-A0K4	0	0	0	0	0	0	0	0	0	0	0	0	0	0	0	0	0	0	0	0	0	0	0	0	0	0	0	0	0	0	0	0	0	0	0	0	0	0	0	0	0	0	0	0	0	0	0	0	0
TCGA-B5-A0K6	0	0	0	0	0.08	0.03	0	0	0	0	0	0	0	0	0	0	0	0	0	0	0	0	0	0	0	0	0	0	0	0	0	0	0	0	0	0	0	0	0	0	0	0	0	0	0	0	0	0	0
TCGA-B5-A0K7	0	0	0	0	0	0	0	0	0	0	0	0	0	0	0	0	0	0	0	0	0	0	0	0	0	0	0	0	0	0	0	0	0	0	0	0	0	0	0	0	0	0	0	0	0	0	0	0	0
TCGA-B5-A0K8	0	0	0	0	0	0	0	0	0	0	0	0	0	0	0	0	0	0	0	0	0	0	0	0	0	0	0	0	0	0	0	0	0	0	0	0	0	0	0	0	0	0	0	0	0	0	0	0	0
TCGA-B5-A0K9	0	0	0	0	0.01	0	0	0	0	0	0	0	0	0	0	0	0	0	0	0	0	0	0	0	0	0	0	0	0	0	0	0	0	0	0	0	0	0	0	0	0	0	0	0	0	0	0	0	0
TCGA-B5-A11G	0	0	0	0	0	0	0	0	0	0	0	0	0	0	0	0	0	0	0	0	0	0	0	0	0	0	0	0	0	0	0	0	0	0	0	0	0	0	0	0	0	0	0	0	0	0	0	0	0
TCGA-B5-A11H	0	0	0	0	0	0	0	0	0	0	0	0	0	0	0	0.07	0	0	0	0	0	0	0.03	0	0	0	0	0	0	0.03	0.01	0	0.02	0	0.42	0.01	0	0.01	0.02	0.03	0.02	0.01	0.27	0	0	0	0	0	0.08
TCGA-B5-A11I	0	0	0	0	0	0	0	0	0	0	0	0	0	0	0.03	0	0	0	0	0	0	0	0	0	0	0	0	0	0	0	0	0	0	0	0	0	0	0	0	0	0	0	0	0	0	0	0	0	0
TCGA-B5-A1MY	0	0	0	0	0	0	0	0	0	0	0	0	0	0	0	0	0	0	0	0	0	0	0	0	0	0	0	0	0	0	0	0	0	0	0	0	0	0	0	0	0	0	0	0	0	0	0	0	0
TCGA-B6-A0I1	0	0	0	0	0	0	0	0	0	0	0	0	0	0	0	0	0	0	0	0	0	0	0	0	0	0	0	0	0	0	0	0	0	0	0	0	0	0	0	0	0	0	0	0	0	0	0	0	0
TCGA-B6-A0I2	0	0	0	0	0	0	0	0	0	0	0	0	0	0	0	0	0	0	0	0	0	0	0	0	0	0	0	0	0	0	0	0	0	0	0	0	0	0	0	0	0	0	0	0	0	0	0	0	0
TCGA-B6-A0I6	0	0	0	0	0	0	0	0	0	0	0	0	0	0	0	0	0	0	0	0	0	0	0	0	0	0	0	0.01	0	0	0	0	0	0	0	0	0	0	0	0	0	0	0	0	0	0	0	0	0
TCGA-B6-A0IJ	0	0	0	0	0	0	0	0	0	0	0	0	0	0	0	0	0	0	0	0	0	0	0	0	0	0	0	0	0	0	0	0	0	0	0	0	0	0	0	0	0	0	0	0	0	0	0	0	0
TCGA-B6-A0IQ	0	0	0	0	0	0	0	0	0	0	0	0	0	0	0	0	0	0	0	0	0	0	0	0	0	0	0	0	0	0	0	0	0	0	0	0	0	0	0	0	0	0	0	0	0	0	0	0	0
TCGA-B6-A0RE	0	0	0	0	0	0	0	0	0	0	0	0	0	0	0	0	0	0	0	0	0	0	0	0	0	0	0	0	0	0	0	0	0	0	0	0	0	0	0	0	0	0	0	0	0	0	0	0	0
TCGA-B6-A0RG	0	0	0	0	0	0	0	0	0	0	0	0	0	0	0	0	0	0	0	0	0	0	0	0	0	0	0	0	0	0	0	0	0	0	0	0	0	0	0	0	0	0	0	0	0	0	0	0	0
TCGA-B6-A0RI	0	0	0	0	0	0	0	0	0	0	0	0	0	0	0	0	0	0	0	0	0	0	0	0	0	0	0	0	0	0	0	0	0	0	0	0	0	0	0	0	0	0	0	0	0	0	0	0	0
TCGA-B6-A0RT	0	0	0	0	0	0	0	0.01	0	0	0	0	0	0	0	0	0	0	0	0	0	0	0	0	0	0	0	0	0	0	0	0	0	0	0	0	0	0	0	0	0	0	0	0	0	0	0	0	0
TCGA-B6-A0RU	0	0	0	0.01	0	0.03	0	0.02	0	0	0	0	0	0	0	0	0	0	0	0	0	0	0	0	0	0	0	0	0	0	0	0	0	0	0	0	0	0	0	0	0	0	0	0	0	0	0	0	0
TCGA-B6-A0WX	0	0	0	0	0	0	0	0	0	0	0	0	0	0	0	0	0	0	0	0	0	0	0	0	0	0	0	0	0	0	0	0	0	0	0	0	0	0	0	0	0	0	0	0	0	0	0	0	0
TCGA-B6-A0X4	0	0.01	0	0	0	0	0	0	0	0	0	0	0	0	0	0	0	0	0	0	0	0	0	0	0	0	0	0	0	0	0	0	0	0	0	0	0	0	0	0	0	0	0	0	0	0	0	0	0
TCGA-B7-5816	0	0	0	0	0	0	0	0	0	0	0	0	0	0	0	0	0	0.02	0	0	0	0	0	0.03	0.18	0	0	0	0	0	0	0	0	0	0	0	0	0	0	0	0	0	0	0	0	0	0.02	0	0
TCGA-B7-5818	0	0	0	0	0	0	0	0	0	0	0	0	0	0	0	0	0	0.06	0	0	0	0	0	0	0.07	0	0	0	0	0	0	0	0	0	0	0	0	0	0	0	0	0	0	0	0	0	0	0	0
TCGA-B9-4113	0	0	0	0	0	0	0	0	0	0	0.06	0.01	0.04	0	0.01	0	0	0.01	0	0	0	0	0	0	0	0	0	0	0	0	0	0	0	0	0	0	0	0	0	0	0	0	0	0	0	0	0	0	0
TCGA-B9-4114	0	0	0	0.01	0	0	0	0	0	0	0	0	0	0	0	0	0	0	0	0	0	0	0	0	0	0	0	0	0	0	0	0	0	0	0	0	0	0	0	0	0	0	0	0	0	0	0	0	0
TCGA-B9-4115	0	0	0	0	0	0	0	0	0	0	0	0	0	0	0	0	0	0	0	0	0	0	0	0	0	0	0	0	0	0	0	0	0	0	0	0	0	0	0	0	0	0	0	0	0	0	0	0	0
TCGA-B9-4116	0	0	0	0	0	0	0	0	0	0	0	0	0	0	0	0	0	0	0	0	0	0	0	0	0	0	0	0	0	0	0	0	0	0	0	0	0	0	0	0	0	0	0	0	0	0	0	0	0
TCGA-B9-4117	0	0	0	0	0	0	0	0	0	0	0	0	0	0	0	0	0	0	0	0	0	0	0	0	0	0	0	0	0	0	0	0	0	0	0	0	0	0	0	0	0	0	0	0	0	0	0	0	0
TCGA-B9-4617	0	0	0	0	0	0	0	0	0	0	0	0	0	0	0	0	0	0	0	0	0	0	0	0	0	0	0	0.03	0	0	0	0	0	0	0	0	0	0	0	0	0	0	0	0	0	0	0	0	0
TCGA-B9-A44B	0	0	0	0	0	0	0	0	0	0	0	0	0	0	0	0	0	0	0	0	0	0	0	0	0	0	0	0	0	0	0	0	0	0	0	0	0	0	0	0	0	0	0	0	0	0	0	0	0
TCGA-BA-4074	0	0	0	0	0	0	0	0	0	0	0.56	0.06	0	0	0.07	0	0	0	0	0	0	0	0	0	4.09	0	0.01	0	0	0.01	0	0	0	0	0	0.01	0	0	0	0	0	0	0	0	0.01	0	0	0	0
TCGA-BA-4075	0	0	0	0	0	0	0	0	0	0	0	0	0	0	0	0	0	0	0	0	0	0	0	0.02	0.09	0.01	0.11	0	0.01	0	0	0	0.02	0	0.01	21.34	0.01	0	0	0.01	0.03	0	0.06	0.19	3.4	0	0	0	0
TCGA-BA-4076	0	0	0	0	0	0	0	0.13	0	0	0	0	0	0	0	0	0	0	0	0	0	0	0	0	0.44	0	0.01	0	0.02	0	0	0	0	0.01	0	0.07	0	0.01	0	0.02	0	0	0	0	0.25	0	22.76	0.82	0
TCGA-BA-4077	0	0	0	0	0	0	0	0	0	0	0	0	0	0	0	0	0	0	0	0	0	0	0	0	0	0	0	0	0	0	0	0	0	0	0	0	0	0	0	0	0	0	0	0	0	0	0	0	0
TCGA-BA-4078	0	0	0	0.02	0	0	0	0	0	0	0	0	0	0	0	0	0.15	1.81	0	0	0	0	0	0	0.38	0	0	0	0	0	0	0	0	0	0	0	0	0	0	0	0	0	0	0	0.01	0	0	0	0
TCGA-BA-5149	0	0	0	0.02	0	0	0.02	0	0	0	2.64	0.74	0.04	0.06	0.4	0	0.07	0.51	0	0	0.01	0	0	0.22	2.93	0	0	0	0	0	0	0	0.01	0	0	11.32	0.01	0	0	0.02	0.03	0.03	0.06	0.01	1.31	0	0.16	0	0
TCGA-BA-5151	0	0	0	0	0	0	0	0.01	0	0	0	0	0	0	0	0	0	0	0	0	0	0.02	0	0	15.02	0.01	0.02	0	0.01	0	0	0	0.03	0.01	0	0.16	0.03	0.02	0	0.01	0.03	0	0	0	0.34	0.02	0	0	0
TCGA-BA-5153	0	0	0	0	0	0	0	0	0	0	0.01	0.01	0	0	0	0	0	0	0	0	0	0	0	0	0.03	0	0	0	0	0	0	0	0	0	0	0	0	0	0	0	0	0	0	0	0	0	0	0	0
TCGA-BA-5555	0	0	0	0	0	0	0	0	0	0	0	0	0	0	0	0	0	0	0	0	0	0	0	0	0	0	0	0	0	0	0	0	0	0	0	0	0	0	0	0	0	0	0	0	0	0	0	0	0
TCGA-BA-5556	0	0	0	0	0	0	0	0	0	0	0	0	0	0	0	0	0.01	0	0	0	0	0	0	0	0.01	0	0	0	0	0	0	0	0	0	0	0	0	0	0	0	0	0	0	0	0	0	0	0	0
TCGA-BA-5557	0.01	0	0	0	0	0	0.02	0.02	0	0	0	0	0.01	0	0	0	4.79	16.41	0	0	0	0.01	0	0.04	35	0	0.09	0	0.06	0	0	0	0.01	0	0	0.05	0.01	0	0	0	0.01	0	0	0	0.02	0.01	0	0	0
TCGA-BA-5558	1.06	0	0	0	0	0	0	0.06	0	0	0	0.01	0	0.04	0.29	0	1.63	10.06	0	0	0	0	0	0.03	21.56	0	0.04	0.02	0.02	0	0.01	0	0.01	0.05	0	0.19	0	0.03	0	0.04	0.02	0	0.03	0.45	1.27	0.02	0.51	0	0
TCGA-BA-5559	0	0	0	0	0	0	0	0	0	0	0	0	0	0	0	0	0	0	0	0	0	0	0	0	0	0	0	0	0	0	0	0	0	0	0	0	0	0	0	0	0	0	0	0	0	0	0	0	0
TCGA-BA-6869	0	0	0	0	0	0	0	0	0	0	0	0	0	0	0	0	0	0.03	0	0	0	0	0.01	0	0	0	0	0	0	0	0	0	0	0	0	0	0	0	0	0	0	0	0	0	0	0	0	0	0
TCGA-BA-6872	0.01	0	0	0	0	0	0	0	0	0	0.15	0	0	0	0.03	0	0.07	0.48	0	0	0	0	0	0.18	0.45	0	0.01	0	0	0	0	0	0	0	0	0.07	0	0	0	0	0	0	0	0	0	0	0	0	0
TCGA-BA-A4IH	0	0	0	0	0	0	0	0	0	0	0	0	0	0	0	0	0	0	0	0	0	0	0	0	0.05	0	0	0	0	0	0	0	0	0	0	0	0	0	0	0	0	0	0	0	0	0	0	0	0
TCGA-BB-4223	0	0	0	0	0	0	0	0	0	0	0	0	0	0	0	0	0	0	0	0	0	0	0	0	0	0	0	0	0	0	0	0	0	0	0	0	0	0	0	0	0	0	0	0	0	0	0	0	0
TCGA-BB-4224	0	0	0	0	0	0	0	0	0	0	0.03	0	0	0	0	0	0	0	0	0	0	0	0	0	0.02	0	0	0	0	0	0	0	0	0	0	0	0	0	0	0	0	0	0	0	0	0	0	0	0
TCGA-BB-4225	0	0	0	0	0	0	0	0	0	0	0	0	0	0	0	0	0	0	0	0	0	0	0	0	0	0	0	0	0	0	0	0	0	0	0	0	0	0	0	0	0	0	0	0	0	0	0	0	0
TCGA-BC-A10Q	0	0	0	0	0	0	0	0	0	0	0	0	0	0	0	0	0	0	0	0	0	0	0	0	0	0	0	0	0	0	0	0	0	0	0	0	0	0	0	0	0	0	0	0	0	0	0	0	0
TCGA-BC-A216	0	0	0	0	0	0	0	0	0	0	0	0	0	0	0	0	0	0	0	0	0	0	0	0	0	0	0	0	0	0	0	0	0	0	0	0	0	0	0	0	0	0	0	0	0	0	0	0	0
TCGA-BC-A217	0	0	0	0.02	0	0	0	0	0	0	0	0	0	0	0	0	0	0	0	0	0	0	0	0	0	0	0	0	0	0	0	0	0	0	0	0	0	0	0	0	0	0	0	0	0	0	0	0	0
TCGA-BF-A1PU	0	0	0	0	0	0	0	0	0	0	0	0	0	0	0	0	0	0	0	0	0	0	0	0	0	0	0	0	0	0	0	0	0	0	0	0	0	0	0	0	0	0	0	0	0	0	0	0	0
TCGA-BF-A1PV	0	0	0	0	0	0	0	0	0	0	0	0	0	0	0	0	0	0	0	0	0	0	0	0	0	0	0	0	0	0	0	0	0	0	0	0	0	0	0	0	0	0	0	0	0	0	0	0	0
TCGA-BF-A1PX	0	0	0	0	0	0	0	0	0	0	0	0	0	0	0	0	0	0	0	0	0	0	0	0	0	0.01	0.02	0	0.03	0	0	0	0	0	0	0	0	0	0	0	0	0	0	0	0	0	0	0	0
TCGA-BF-A1PZ	0	0	0	0	0	0	0	0	0	0	0	0	0	0	0	0	0	0	0	0	0	0	0	0	0	0	0	0	0	0	0	0	0	0	0	0	0	0	0	0	0	0	0	0	0	0	0	0	0
TCGA-BF-A1Q0	0	0	0	0	0	0	0	0	0	0	0	0	0	0	0	0	0	0	0	0	0	0	0	0	0	0	0	0	0	0	0	0	0	0	0	0	0	0	0	0	0	0	0	0	0	0	0	0	0
TCGA-BG-A0LW	0	0	0	0	0	0.02	0	0	0	0	0.02	0	0	0	0.01	0	0	0	0	0	0	0	0	0	0	0	0	0	0	0	0	0	0	0	0	0	0	0	0	0	0	0	0	0	0	0	0	0	0
TCGA-BG-A0LX	0	0	0	0	0	0	0	0	0	0	0	0	0	0	0	0	0	0	0	0	0	0	0	0	0	0	0	0	0	0	0	0	0	0	0	0	0	0	0	0	0	0	0	0	0	0	0	0	0
TCGA-BG-A0M0	0	0	0	0	0	0	0	0	0	0	0	0	0	0	0	0	0	0	0	0	0	0	0	0	0	0	0	0	0	0	0	0	0	0	0	0	0	0	0	0	0	0	0	0	0	0	0	0	0
TCGA-BG-A0M2	0	0	0	0	0	0	0	0	0	0	0	0	0	0	0	0	0	0	0	0	0	0	0	0	0	0	0	0	0	0	0	0	0	0	0	0	0	0	0	0	0	0	0	0	0	0	0	0	0
TCGA-BG-A0M3	0	0	0	0	0	0	0	0	0	0	0	0	0	0	0	0	0	0	0	0	0	0	0	0	0	0	0	0	0	0	0	0	0	0	0	0	0	0	0	0	0	0	0	0	0	0	0	0	0
TCGA-BG-A0M4	0	0	0	0	0	0	0	0	0	0	0	0	0	0	0	0	0	0	0	0	0	0	0	0	0	0	0	0	0	0	0	0	0	0	0	0	0	0	0	0	0	0	0	0	0	0	0	0	0
TCGA-BG-A0M6	0	0	0	0	0	0	0	0	0	0	0	0	0	0	0	0	0	0	0	0	0	0	0	0	0	0	0	0	0	0	0	0	0	0	0	0	0	0	0	0	0	0	0	0	0	0	0	0	0
TCGA-BG-A0M8	0	0	0	0	0	0	0	0	0	0	0	0	0	0	0	0	0	0	0	0	0	0	0	0	0	0	0	0	0	0	0	0	0	0	0	0	0	0	0	0	0	0	0	0	0	0	0	0	0
TCGA-BG-A0M9	0	0	0	0	0.02	0	0	0	0	0	0	0	0	0	0	0	0	0	0	0	0	0	0	0	0	0	0	0	0	0	0	0	0	0	0	0	0	0	0	0	0	0	0	0	0	0	0	0	0
TCGA-BG-A0MC	0	0	0	0	0.01	0	0	0	0	0	0	0	0	0	0	0	0	0	0	0	0	0	0	0	0	0	0	0	0	0	0	0	0	0	0	0	0	0	0	0	0	0	0	0	0	0	0	0	0
TCGA-BG-A0MG	0	0	0	0	0	0	0	0	0	0	0	0	0	0	0	0	0	0	0	0	0	0	0	0	0	0	0	0	0	0	0	0	0	0	0	0	0	0	0	0	0	0	0	0	0	0	0	0	0
TCGA-BG-A0MO	0	0	0	0	0.03	0	0	0	0	0	0	0	0	0	0	0	0	0	0	0	0	0	0	0	0	0	0	0	0	0	0	0	0	0	0	0	0	0	0	0	0	0	0	0	0	0	0	0	0
TCGA-BG-A0MQ	0	0	0	0	0.01	0	0	0	0	0	0	0	0	0	0	0	0	0	0	0	0	0	0	0	0	0	0	0	0	0	0	0	0	0	0	0	0	0	0	0	0	0	0	0	0	0	0	0	0
TCGA-BG-A0MS	0	0	0	0	0	0	0	0	0	0	0	0	0	0	0	0	0	0	0	0	0	0	0	0	0	0	0	0	0	0	0	0	0	0	0	0	0	0	0	0	0	0	0	0	0	0	0	0	0
TCGA-BG-A0MT	0	0	0	0	0	0	0	0	0	0	0	0	0	0	0	0	0	0	0	0	0	0	0	0	0	0	0	0	0	0	0	0	0	0	0	0	0	0	0	0	0	0	0	0	0	0	0	0	0
TCGA-BG-A0MU	0	0	0	0	0	0	0	0	0	0	0	0	0	0	0	0	0	0	0	0	0	0	0	0	0	0	0	0	0	0	0	0	0	0	0	0	0	0	0	0	0	0	0	0	0	0	0	0	0
TCGA-BG-A0RY	0	0	0	0	0.02	0	0	0	0	0	0	0	0	0	0	0	0	0	0	0	0	0	0	0	0	0	0	0	0	0	0	0	0	0	0	0	0	0	0	0	0	0	0	0	0	0	0	0	0
TCGA-BG-A186	0	0	0	0	0	0	0	0	0	0	0	0	0	0	0	0	0	0	0	0	0	0	0	0	0	0	0	0	0	0	0	0	0	0	0	0	0	0	0	0	0	0	0	0	0	0	0	0	0
TCGA-BG-A18A	0	0	0	0	0	0	0	0	0	0	0	0	0	0	0	0	0	0	0	0	0	0	0	0	0	0	0	0	0	0	0	0	0	0	0	0	0	0	0	0	0	0	0	0	0	0	0	0	0
TCGA-BG-A18C	0	0	0	0	0	0	0	0	0	0	0.02	0.04	0.02	0	0.02	0	0	0	0	0	0	0	0	0	0	0	0	0	0	0	0	0	0	0	0	0	0	0	0	0	0	0	0	0	0	0	0	0	0
TCGA-BH-A0AV	0	0	0	0	0	0	0	0	0	0	0	0	0	0	0	0	0	0	0	0	0	0	0	0	0	0	0	0	0	0	0	0	0	0	0	0	0	0	0	0	0	0	0	0	0	0	0	0	0
TCGA-BH-A0B3	0	0	0	0	0	0	0	0	0	0	0	0	0	0	0	0	0	0	0	0	0	0	0	0	0	0	0	0	0	0	0	0	0	0	0	0	0	0	0	0	0	0	0	0	0	0	0	0	0
TCGA-BH-A0B9	0	0	0	0	0	0	0	0	0	0	0	0	0	0	0	0	0	0	0	0	0	0	0	0	0	0	0	0	0	0	0	0	0	0	0	0	0	0	0	0	0	0	0	0	0	0	0	0	0
TCGA-BH-A0BM	0	0	0	0	0	0	0	0	0	0	0	0	0	0	0	0.01	0	0	0	0	0	0	0	0	0	0	0	0	0	0	0	0	0	0	0	0	0	0	0	0	0	0	0	0	0	0	0	0	0
TCGA-BH-A0BW	0	0	0	0	0	0	0	0	0	0	0	0	0	0	0.02	0	0	0	0	0	0	0	0	0	0	0	0	0	0	0	0	0	0	0	0	0	0	0	0	0	0	0	0	0	0	0	0	0	0
TCGA-BH-A0DG	0	0	0	0	0	0	0	0	0	0	0	0	0	0	0	0	0	0	0	0	0	0	0	0	0	0	0	0	0	0	0	0	0	0	0	0	0	0	0	0	0	0	0	0	0	0	0	0	0
TCGA-BH-A0DK	0	0	0	0	0	0	0	0	0	0	0	0	0	0	0	0	0	0	0	0	0	0	0	0	0	0	0	0	0	0	0	0	0	0	0	0	0	0	0	0	0	0	0	0	0	0	0	0	0
TCGA-BH-A0DT	0	0	0	0	0	0	0	0	0	0	0	0	0	0	0	0	0	0	0	0	0	0	0	0	0	0	0	0	0	0	0	0	0	0	0	0	0	0	0	0	0	0	0	0	0	0	0	0	0
TCGA-BH-A0E0	0	0	0	0	0	0	0	0	0	0	0	0	0	0	0	0	0	0	0	0	0	0	0	0	0	0	0	0	0	0	0	0	0	0	0	0	0	0	0	0	0	0	0	0	0	0	0	0	0
TCGA-BH-A0EA	0	0	0	0	0.2	0	0	0.02	0	0	0	0	0	0	0	0	0	0	0	0	0	0	0	0	0	0	0	0	0	0	0	0	0	0	0	0	0	0	0	0	0	0	0	0	0	0	0	0	0
TCGA-BH-A0GY	0	0	0	0	0	0	0	0	0	0	0	0	0	0	0	0	0	0	0	0	0	0	0	0	0	0	0	0	0	0	0	0	0	0	0	0	0	0	0	0	0	0	0	0	0	0	0	0	0
TCGA-BH-A0H6	0	0.02	0	0	0	0	0	0	0	0	0	0	0	0	0	0	0	0	0	0	0	0	0	0	0	0	0	0	0	0	0	0	0	0	0	0	0	0	0	0	0	0	0	0	0	0	0	0	0
TCGA-BH-A0H7	0	0	0	0	0	0	0	0	0	0	0	0	0	0	0	0	0	0	0	0	0	0	0	0	0	0	0	0	0	0	0	0	0	0	0	0	0	0	0	0	0	0	0	0	0	0	0	0	0
TCGA-BH-A0HB	0	0	0	0	0	0	0	0	0	0	0	0	0	0	0	0	0	0	0	0	0	0	0	0	0	0	0	0	0	0	0	0	0	0	0	0	0	0	0	0	0	0	0	0	0	0	0	0	0
TCGA-BH-A0HK	0	0	0	0	0	0	0	0	0	0	0	0	0	0	0	0	0	0	0	0	0	0	0	0	0	0	0	0	0	0	0	0	0	0	0	0	0	0	0	0	0	0	0	0	0	0	0	0	0
TCGA-BH-A0HX	0	0	0	0	0	0	0	0	0	0	0	0	0	0	0	0	0	0	0	0	0	0	0	0	0	0	0	0	0	0	0	0	0	0	0	0	0	0	0	0	0	0	0	0	0	0	0	0	0
TCGA-BH-A0W5	0	0	0	0	0	0	0	0	0	0	0	0	0	0	0	0	0	0	0	0	0	0	0	0	0	0	0	0	0	0	0	0	0	0	0	0	0	0	0	0	0	0	0	0	0	0	0	0	0
TCGA-BH-A0WA	0	0	0	0	0	0	0	0	0	0	0	0	0	0	0	0	0	0	0	0	0	0	0	0	0	0	0	0	0	0	0	0	0	0	0	0	0	0	0	0	0	0	0	0	0	0	0	0	0
TCGA-BH-A18R	0	0	0	0	0	0	0	0	0	0	0	0	0	0	0	0	0	0	0	0	0	0	0	0	0	0	0	0	0	0	0	0	0	0	0	0	0	0	0	0	0	0	0	0	0	0	0	0	0
TCGA-BH-A18U	0	0	0	0	0	0	0	0	0	0	0	0	0	0	0	0	0	0	0	0	0	0	0	0	0	0	0	0	0	0	0	0	0	0	0	0	0	0	0	0	0	0	0	0	0	0	0	0	0
TCGA-BH-A1FC	0	0	0	0	0	0	0	0	0	0	0	0	0	0	0	0	0	0	0	0	0	0	0	0	0	0	0	0	0	0	0	0	0	0	0	0	0	0	0	0	0	0	0	0	0	0	0	0	0
TCGA-BJ-A0Z2	0	0	0	0	0	0	0	0	0	0	0	0	0	0	0	0	0	0	0	0	0	0	0	0	0	0	0	0	0	0	0	0	0	0	0	0	0	0	0	0	0	0	0	0	0	0	0	0	0
TCGA-BJ-A0Z3	0	0	0	0	0	0	0	0	0	0	0	0	0	0	0	0	0	0	0	0	0	0	0	0	0	0	0	0	0	0	0	0	0	0	0	0	0	0	0	0	0	0	0	0	0	0	0	0	0
TCGA-BJ-A0Z5	0	0	0	0	0	0	0	0	0	0	0	0	0	0	0	0	0	0	0	0	0	0	0	0	0	0	0	0	0	0	0	0	0	0	0	0	0	0	0	0	0	0	0	0	0	0	0	0	0
TCGA-BJ-A0Z9	0	0	0	0	0	0	0	0	0	0	0	0	0	0	0	0	0	0	0	0	0	0	0	0	0	0	0	0	0	0	0	0	0	0	0	0	0	0	0	0	0	0	0	0	0	0	0	0	0
TCGA-BJ-A0ZA	0	0	0	0	0	0	0	0	0	0	0	0	0	0	0	0	0	0	0	0	0	0	0	0	0	0	0	0	0	0	0	0	0	0	0	0	0	0	0	0	0	0	0	0	0	0	0	0	0
TCGA-BJ-A0ZB	0	0	0	0	0	0	0	0	0	0	0	0	0	0	0	0	0	0	0	0	0	0	0	0	0	0	0	0	0	0	0	0	0	0	0	0	0	0	0	0	0	0	0	0	0	0	0	0	0
TCGA-BJ-A0ZC	0	0	0	0	0	0	0	0	0	0	0	0	0	0	0	0	0	0	0	0	0	0	0	0	0	0	0	0	0	0	0	0	0	0	0	0	0	0	0	0	0	0	0	0	0	0	0	0	0
TCGA-BJ-A0ZE	0	0	0	0	0	0	0	0	0	0	0	0	0	0	0	0	0	0	0	0	0	0	0	0	0	0	0	0	0	0	0	0	0	0	0	0	0	0	0	0	0	0	0	0	0	0	0	0	0
TCGA-BJ-A0ZF	0	0	0	0	0	0	0	0	0	0	0	0	0	0	0	0	0	0	0	0	0	0	0	0	0	0	0	0	0	0	0	0	0	0	0	0	0	0	0	0	0	0	0	0	0	0	0	0	0
TCGA-BJ-A0ZG	0	0	0	0.05	0	0	0	0	0	0	0	0	0	0	0	0	0	0	0	0	0	0	0	0	0	0	0	0	0	0	0	0	0	0	0	0	0	0	0	0	0	0	0	0	0	0	0	0	0
TCGA-BJ-A0ZH	0	0	0	0	0	0	0	0	0	0	0	0	0	0	0	0	0	0	0	0	0	0	0	0	0	0	0	0	0	0	0	0	0	0	0	0	0	0	0	0	0	0	0	0	0	0	0	0	0
TCGA-BJ-A0ZJ	0	0	0	0	0	0	0	0	0	0	0	0	0	0	0	0	0	0	0	0	0	0	0	0	0	0	0	0	0	0	0	0	0	0	0	0	0	0	0	0	0	0	0	0	0	0	0	0	0
TCGA-BJ-A18Y	0	0	0	0.01	0	0	0	0	0	0	0	0	0	0	0	0	0	0	0	0	0	0	0	0	0	0	0	0	0	0	0	0	0	0	0	0	0	0	0	0	0	0	0	0	0	0	0	0	0
TCGA-BJ-A18Z	0	0	0	0	0	0	0	0	0	0	0	0	0	0	0	0	0	0	0	0	0	0	0	0	0	0	0	0	0	0	0	0	0	0	0	0	0	0	0	0	0	0	0	0	0	0	0	0	0
TCGA-BJ-A190	0	0	0	0	0	0	0	0	0	0	0	0	0	0	0	0	0	0	0	0	0	0	0	0	0	0	0	0	0	0	0	0	0	0	0	0	0	0	0	0	0	0	0	0	0	0	0	0	0
TCGA-BJ-A191	0	0	0	0	0	0	0	0	0	0	0	0	0	0	0	0	0	0	0	0	0	0	0	0	0	0	0	0	0	0	0	0	0	0	0	0	0	0	0	0	0	0	0	0	0	0	0	0	0
TCGA-BJ-A192	0	0	0	0	0	0	0	0	0	0	0	0	0	0	0	0	0	0	0	0	0	0	0	0	0	0	0	0	0	0	0	0	0	0	0	0	0	0	0	0	0	0	0	0	0	0	0	0	0
TCGA-BJ-A28R	0	0	0	0	0	0	0	0	0	0	0	0	0	0	0	0	0	0	0	0	0	0	0	0	0	0	0	0	0	0	0	0	0	0	0	0	0	0	0	0	0	0	0	0	0	0	0	0	0
TCGA-BJ-A28T	0	0	0	0.18	0	0	0	0	0	0	0	0	0	0	0	0	0	0	0	0	0	0	0	0	0	0	0	0	0	0	0	0	0	0	0	0	0	0	0	0	0	0	0	0	0	0	0	0	0
TCGA-BJ-A28V	0	0	0	0.01	0	0	0	0	0	0	0	0	0	0	0	0	0	0	0	0	0	0	0	0	0	0	0	0	0	0	0	0	0	0	0	0	0	0	0	0	0	0	0	0	0	0	0	0	0
TCGA-BJ-A28W	0	0	0	0	0	0	0	0	0	0	0	0	0	0	0	0	0	0	0	0	0	0	0	0	0	0	0	0	0	0	0	0	0	0	0	0	0	0	0	0	0	0	0	0	0	0	0	0	0
TCGA-BJ-A28Z	0	0	0	0	0	0	0	0	0	0	0	0	0	0	0	0	0	0	0	0	0	0	0	0	0	0	0	0	0	0	0	0	0	0	0	0	0	0	0	0	0	0	0	0	0	0	0	0	0
TCGA-BJ-A291	0	0	0	0	0	0	0	0	0	0	0	0	0	0	0	0	0	0	0	0	0	0	0	0	0	0	0	0	0	0	0	0	0	0	0	0	0	0	0	0	0	0	0	0	0	0	0	0	0
TCGA-BJ-A3PR	0	0	0	0	0	0	0	0	0	0	0	0	0	0	0	0	0	0	0	0	0	0	0	0	0	0	0	0	0	0	0	0	0	0	0	0	0	0	0	0	0	0	0	0	0	0	0	0	0
TCGA-BJ-A3PT	0	0	0	0	0	0	0.01	0	0	0	0	0	0	0	0	0	0	0	0	0	0	0	0	0	0	0	0	0	0	0	0	0	0	0	0	0	0	0	0	0	0	0	0	0	0	0	0	0	0
TCGA-BJ-A3PU	0	0	0	0.01	0	0	0	0	0	0	0	0	0	0	0	0	0	0	0	0	0	0	0	0	0	0	0	0	0	0	0	0	0	0	0	0	0	0	0	0	0	0	0	0	0	0	0	0	0
TCGA-BJ-A45K	0	0	0	0	0	0	0	0	0	0	0	0	0	0	0	0	0	0	0	0	0	0	0	0	0	0	0	0	0	0	0	0	0	0	0	0	0	0	0	0	0	0	0	0	0	0	0	0	0
TCGA-BK-A0CB	0	0	0	0	0.01	0	0	0	0	0	0	0	0	0	0	0	0	0	0	0	0	0	0	0	0	0	0	0	0	0	0	0	0	0	0	0	0	0	0	0	0	0	0	0	0	0	0	0	0
TCGA-BK-A0CC	0	0	0	0	0	0	0	0	0	0	0	0	0	0	0	0.01	0	0	0	0	0	0	0	0	0	0	0	0	0	0	0	0	0	0	0	0	0	0	0	0	0	0	0	0	0	0	0	0	0
TCGA-BL-A0C8	0	0	0	0.01	0.02	0.03	0	0	0	0	0	0	0	0	0	0	0	0	0	0	0	0	0	0	0	0	0	0	0	0	0	0	0	0	0	0	0	0	0	0	0	0	0	0	0	0	0	0	0
TCGA-BL-A13I	0	0	0	0	0	0	0	0	0	0	0	0	0	0	0	0	0	0	0	0	0	0	0	0	0	0	0	0	0	0	0	0	0	0	0	0	0	0	0	0	0	0	0	0	0	0	0	0	0
TCGA-BL-A13J	0	0	0	0	0	0	0	0	0	0	0	0	0	0	0	0	0	0	0	0	0	0	0	0	0	0	0	0	0	0	0	0	0	0	0	0	0	0	0	0	0	0	0	0	0	0	0	0	0
TCGA-BL-A3JM	0	0	0	0	0	0	0	0	0	0	0	0	0	0	0	0	0	0	0	0	0	0	0	0	0	0	0	0	0	0	0	0	0	0	0	0	0	0	0	0	0	0	0	0	0	0	0	0	0
TCGA-BP-4326	0	0	0	0	0	0	0	0	0	0	0	0	0	0	0	0	0	0	0	0	0	0	0	0	0	0	0	0	0	0	0	0	0	0	0	0	0	0	0	0	0	0	0	0	0	0	0	0	0
TCGA-BP-4327	0	0	0	0	0	0	0	0	0	0	0	0	0	0	0	0	0	0	0	0	0	0	0	0	0	0	0	0	0	0	0	0	0	0	0	0	0	0	0	0	0	0	0	0	0	0	0	0	0
TCGA-BP-4756	0	0	0	0	0	0	0	0	0	0	0	0	0	0	0	0	0	0	0	0	0	0	0	0	0	0	0	0	0	0	0	0	0	0	0	0	0	0	0	0	0	0	0	0	0	0	0	0	0
TCGA-BP-4781	0	0	0	0	0	0	0	0	0	0	0	0	0	0	0	0	0	0	0	0	0	0	0	0	0	0	0	0	0	0	0	0	0	0	0	0	0	0	0	0	0	0	0	0	0	0	0	0	0
TCGA-BP-4807	0	0	0	0	0	0	0	0	0	0	0	0	0	0	0	0	0	0	0	0	0	0	0	0	0	0	0	0	0	0	0	0	0	0	0	0	0	0	0	0	0	0	0	0	0	0	0	0	0
TCGA-BP-4968	0	0	0	0	0	0	0	0	0	0	0	0	0	0	0	0	0	0	0	0	0	0	0	0	0	0	0	0	0	0	0	0	0	0	0	0	0	0	0	0	0	0	0	0	0	0	0	0	0
TCGA-BP-4977	0	0	0	1.11	0	0	0.01	0	0	0	0	0	0	0	0	0	0	0	0	0	0	0	0	0	0	0	0	0	0	0	0	0	0	0	0	0	0	0	0	0	0	0	0	0	0	0	0	0	0
TCGA-BP-5010	0	0	0	1.29	0	0	0.01	0	0	0	0	0.02	0	0	0	0	0	0	0	0	0	0	0	0	0	0	0	0	0	0	0	0	0	0	0	0	0	0	0	0	0	0	0	0	0	0	0	0	0
TCGA-BP-5168	0	0	0	0	0	0	0	0	0	0	0	0	0	0	0	0	0	0	0	0	0	0	0	0	0	0	0	0	0	0	0	0	0	0	0	0	0	0	0	0	0	0	0	0	0	0	0	0	0
TCGA-BR-4183	0	0	0	0.04	0	0	0	0	0	0	0	0	0	0	0	0	0	0	0	0	0	0	0	0	0	0	0	0	0	0	0	0	0	0	0	0	0	0	0	0	0	0	0	0	0	0	0	0	0
TCGA-BR-4184	0	0	0	0.02	0	0	0	0	0	0	0	0	0	0	0	0	0	0	0	0	0	0	0	0	0	0	0	0	0	0	0	0	0	0	0	0	0	0	0	0	0	0	0	0	0	0	0	0	0
TCGA-BR-4187	0	0	0	0.02	0	0	0	0	0	0	0	0	0	0	0	0	0	0	0	0	0	0	0	0	0.01	0	0	0	0	0	0	0	0	0	0	0	0	0	0	0	0	0	0	0	0	0	0	0	0
TCGA-BR-4188	0	0	0	0.02	0	0	0	0	0	0	0	0	0	0	0	0	0	0	0	0	0	0	0	0	0	0	0	0	0	0	0	0	0	0	0	0	0	0	0	0	0	0	0	0	0	0	0	0	0
TCGA-BR-4191	0	0	0	0	0	0	0	0	0	0	0	0	0	0	0	0	0	0	0	0	0	0	0	0	0.47	0	0	0	0	0.01	0	0	0	0	0	0	0	0	0	0	0	0	0	0	0	0	0	0	0
TCGA-BR-4201	0	0	0	0.02	0	0	0	0	0	0	0	0	0	0	0	0	0	0	0	0	0	0	0	0	0.19	0	0	0	0	0	0	0	0	0	0	0.02	0	0	0	0	0	0	0	0	0	0	0	0	0
TCGA-BR-4253	0	0	0	0.03	0	0	0	0	0	0	0	0	0	0.02	0	0	0	0	0	0	0	0	0	0	0.15	0	0.03	0	0.02	0.06	0	0	0	0	0	0.05	0	0	0	0	0	0	0	0	0.17	0	0.05	0	0.01
TCGA-BR-4255	0	0	0	0	0	0	0	0	0	0	0	0	0	0	0	0	0	0	0	0	0	0	0	0	0	0	0	0	0	0	0	0	0	0	0	0	0	0	0	0	0	0	0	0	0	0	0	0	0
TCGA-BR-4256	0	0	0	0	0	0	0	0	0	0	0	0	0	0	0	0	0	0	0	0	0	0	0	0	0	0	0	0	0	0	0	0	0	0	0	0	0	0	0	0	0	0	0	0	0	0	0	0	0
TCGA-BR-4257	0	0	0	0	0	0	0	0	0	0	0	0	0	0	0	0	0	0	0	0	0	0	0	0	0	0	0	0	0	0	0	0	0	0	0	0	0	0	0	0	0	0	0	0	0	0	0	0	0
TCGA-BR-4267	0	0	0	0.02	0	0	0	0	0	0	0	0	0	0	0	0	0	0	0	0	0	0	0	0	0.09	0	0.01	0	0	0	0	0	0	0	0	0.02	0	0	0	0	0	0	0	0	0.01	0	0	0	0
TCGA-BR-4279	0	0	0	0	0	0	0	0	0	0	0	0	0	0	0.01	0	0	0	0	0	0	0	0	0	0	0	0	0	0	0	0	0	0	0	0	0	0	0	0	0	0	0	0	0	0	0	0	0	0
TCGA-BR-4280	0	0	0	0	0	0	0	0	0	0	0	0	0	0	0	0	0.01	0	0	0	0	0	0	0	0	0	0	0	0	0	0	0	0	0	0	0	0	0	0	0	0	0	0	0	0	0	0	0	0
TCGA-BR-4292	0	0	0	0	0	0	0	0	0	0	0	0	0	0	0	0	0	0	0	0	0	0	0	0	0.01	0	0	0	0	0	0	0	0	0	0	0	0	0	0	0	0	0	0	0	0	0	0	0	0
TCGA-BR-4294	0	0	0	0	0	0	0	0	0	0	0	0	0	0	0	0	0	0	0	0	0	0	0	0	0	0	0	0	0	0	0	0	0	0	0	0	0	0	0	0	0	0	0	0	0	0	0	0	0
TCGA-BR-4357	0	0	0	0	0	0	0	0	0	0	0	0	0	0	0	0	0	0	0	0	0	0	0	0	0	0	0	0	0	0	0	0	0	0	0	0	0	0	0	0	0	0	0	0	0	0	0	0	0
TCGA-BR-4363	0	0	0	0	0	0	0	0	0	0	0	0	0	0	0	0	0	0	0	0	0	0	0	0	0.04	0	0	0	0	0	0	0	0	0	0	0	0	0	0	0	0	0	0	0	0	0	0	0	0
TCGA-BR-4366	0	0	0	0	0	0	0	0	0	0	0	0	0	0	0	0	0	0	0	0	0	0	0	0	0.03	0	0	0	0	0	0	0	0	0	0	0	0	0	0	0	0	0	0	0	0	0	0	0	0
TCGA-BR-4367	0	0	0	0	0	0	0	0	0	0	0	0	0	0	0	0	0	0	0	0	0	0	0	0	0.04	0	0	0	0	0	0	0	0	0	0	0	0	0	0	0	0	0	0	0	0	0	0	0	0
TCGA-BR-4368	0	0	0	0	0	0	0	0	0	0	0	0	0	0	0	0	0	0	0	0	0	0	0	0	0	0	0	0	0	0	0	0	0	0	0.02	0	0	0.03	0	0	0	0	0.01	0	0	0	0	0	0
TCGA-BR-4369	0	0	0	0	0	0	0	0	0	0	0	0	0	0	0	0	0	0	0	0	0	0	0	0	0	0	0	0	0	0	0	0	0	0	0	0	0	0	0	0	0	0	0	0	0	0	0	0	0
TCGA-BR-4370	0	0	0	0	0	0	0	0	0	0	0	0	0	0	0	0	0	0	0	0	0	0	0	0	0	0	0	0	0	0	0	0	0	0	0	0	0	0	0	0	0	0	0	0	0	0	0	0	0
TCGA-BR-6452	0	0	0	0	0	0	0	0	0	0	0	0	0	0	0	0	0	0	0	0	0	0	0	0	0	0	0	0	0	0	0	0	0	0	0	0	0	0	0	0	0	0	0	0	0	0	0	0	0
TCGA-BR-6453	0	0	0	0	0	0	0	0	0	0	0	0	0	0	0	0	0	0.04	0	0	0	0	0	0	0.77	0	0	0	0	0	0	0	0	0	0	0	0	0	0	0	0	0	0	0	0	0	0	0	0
TCGA-BR-6454	0	0	0	0	0	0	0	0	0	0	0	0	0	0	0	0	0	0	0	0	0	0	0	0	0	0	0	0	0	0	0	0	0	0	0	0	0	0	0	0	0	0	0	0	0	0	0	0	0
TCGA-BR-6455	0	0	0	0	0	0	0	0	0	0	0	0	0	0	0	0	0	0	0	0	0	0	0.01	0	0	0	0	0	0	0	0	0	0	0	0	0	0	0	0	0	0	0	0	0	0	0.02	0	0	0
TCGA-BR-6456	0	0	0	0	0	0	0	0	0	0	0	0	0	0	0	0	0	0	0	0	0	0	0	0	0	0	0	0	0	0	0	0	0	0	0	0	0	0	0	0	0	0	0	0	0	0	0	0	0
TCGA-BR-6457	0	0	0	0	0	0	0	0	0	0	0	0	0	0	0	0	0	0	0	0	0	0	0	0	0	0	0	0	0	0	0	0	0	0	0	0	0	0	0	0	0	0	0	0	0	0	0	0	0
TCGA-BR-6458	0	0	0	0	0	0	0	0	0	0	0	0	0	0	0	0	0	0	0	0	0	0	0	0	0.02	0	0	0	0	0	0	0	0	0	0	0.02	0	0	0	0	0	0	0	0	0	0	0	0	0
TCGA-BR-6564	0	0	0	0	0	0	0	0	0	0	0	0	0	0	0	0	0	0	0	0	0	0	0	0	0	0	0	0	0	0	0	0	0	0	0	0	0	0	0	0	0	0	0	0	0	0	0	0	0
TCGA-BR-6565	0	0	0	0	0	0	0	0	0	0	0	0	0	0	0	0	0	0	0	0	0	0	0	0	0	0	0	0	0	0	0	0	0	0	0	0	0	0	0	0	0	0	0	0	0	0.01	0	0	0
TCGA-BR-6566	0	0	0	0	0	0	0	0	0	0	0	0	0	0	0	0	0	0	0	0	0	0	0	0	0	0	0	0	0	0	0	0	0	0	0	0	0	0	0	0	0	0	0	0	0	0	0	0	0
TCGA-BR-6705	0	0	0	0	0	0	0	0	0	0	0	0	0	0	0	0	0	0	0	0	0	0	0	0	0	0	0	0	0	0	0	0	0	0	0	0	0	0	0	0	0	0	0	0	0	0	0	0	0
TCGA-BR-6706	0	0	0	0	0	0	0	0	0	0	0	0	0	0	0	0	0	0	0	0	0	0	0	0	0	0	0	0	0	0	0	0	0	0	0	0	0	0	0	0	0	0	0	0	0	0	0	0	0
[truncated: 1,085 more rows]
[truncated: 219 more columns]

## Sheet: TableS04
tcga_sample_id	Abiotrophia_defectiva	Achromobacter_xylosoxidans	Acidovorax_temperans	Acinetobacter_baumannii	Acinetobacter_guillouiae	Acinetobacter_johnsonii	Acinetobacter_junii	Acinetobacter_lwoffii	Acinetobacter_pseudolwoffii	Acinetobacter_ursingii	Actinomyces_israelii	Actinomyces_naeslundii	Actinomyces_oris	Aggregatibacter_aphrophilus	Aggregatibacter_segnis	Akkermansia_muciniphila	Alcaligenes_faecalis	Alicycliphilus_denitrificans	Alistipes_finegoldii	Alistipes_onderdonkii	Alistipes_shahii	Alphapapillomavirus_10	Alphapapillomavirus_7	Alphapapillomavirus_9	Anaerococcus_obesiensis	Anaerostipes_hadrus	Aquabacterium_olei	Arthrobacter_sp._YC-RL1	Bacillus_anthracis	Bacillus_cabrialesii	Bacteroides_caccae	Bacteroides_cellulosilyticus	Bacteroides_eggerthii	Bacteroides_faecis	Bacteroides_fragilis	Bacteroides_heparinolyticus	Bacteroides_intestinalis	Bacteroides_nordii	Bacteroides_ovatus	Bacteroides_salyersiae	Bacteroides_stercoris	Bacteroides_thetaiotaomicron	Bacteroides_uniformis	Bacteroides_xylanisolvens	Bacteroides_zoogleoformans	Bifidobacterium_dentium	Bifidobacterium_longum	Blautia_obeum	Bradyrhizobium_australafricanum
[truncated: 2,300 more rows]
[truncated: 303 more columns]

[truncated: 11 more sheets: TableS05, TableS06, TableS07, TableS08, Table09, TableS10, TableS11, Table12, TableS13, TableS15, TableS14]
