# Supplementary material for: Systematic evaluation of TCGA tumor microbiota reveals context-dependent reliability
Source: mSystems. 2026 Apr 22;11(5):e00180-26. doi: 10.1128/msystems.00180-26 (PMC13185545; doi:10.1128/msystems.00180-26)
Supplement: Supplemental tables part 2. — Tables S16-S28. [file msystems.00180-26-s0003.xlsx]

## Sheet: Table Titles
Table S01. Metadata of TCGA samples used in this study, related to Figure S1A and Figure S10.
Table S02. Species list used in this study from Poore et al., Ge et al. and intersections related to Figure S1B-C.
Table S03. TCGA-derived microbial profiles from Poore et al.
Table S04. TCGA-derived microbial profiles from Ge et al.
Table S05. The frequency of zero in each species, related to Figure 1A.
Table S06. Odd ratio and adjusted p value for Fisher’s tests, related to Figure 1B-C.
Table S07. The Spearman correlation coefficients of the 231 shared species between the TMPs, related to Figure S2A-B.
Table S08. The Shannon and Simpson correlation coefficients of the 231 shared species between the TMPs, related to Figure S3
Table S09. Jaccard distance, related to Figure 1D.
Table S10. Jensen–Shannon divergence, related to Figure S6-8.
Table S11. Clinical and TMPs detection for cancer-related microbes, related to Figure 1H.
Table S12. Distribution of MOMAC2, related to Figure 2B.
Table S13. Jaccard index at the species level, related to Figure 2C-D.
Table S14. Permutation results at the cancer and omics level, related to Figure 3.
Table S15. Public data and TMPs, related to Figure 4.
Table S16. The associations between HPV infection and host gene expression in HNSC based on two TMPs, clinical label, permuted label and public data, related to Figure 4A-D.
Table S17. Intersections in Table S14, related with Figure 4E-F.
Table S18. HPV-derived host gene expression in CESC.
Table S19. EBV-derived host gene expression in STAD.
Table S20. H. pylori-derived host gene expression in STAD.
Table S21. HBV-derived host gene expression in LIHC.
Table S22. F. nucleatum-derived host gene expression in COAD.
Table S23. The associations between tumor microbiome and OS, PFS, related to Figure S4A.
Table S24. Permutation-based benchmarking of the associations between tumor microbiome and OS, PFS, related to Figure S4B-C.
Table S25. Differential level distribution in MOMAC2, related to Figure 5B.
Table S26. Methylation-gene expression axis in MOMAC2, related to Figure 5C.
Table S27. Mediation analysis, related to Figure 5C.
Table S28. Differential gene expression of Streptococcus anginosus and CAL27 co-culture, related to Figure 5G.

## Sheet: TableS16
Poore et al. label (MOMAC v2)										Ge et al. label (MOMAC v2)										Clinical label										Permuted label (Poore et al. and Ge et al.)										GSE226754
Gene	AvgZero	AvgNonzero	MedZero	MedNonzero	PValue	AdjustedPValue	enriched_group	FdC		Gene	AvgZero	AvgNonzero	MedZero	MedNonzero	PValue	AdjustedPValue	enriched_group	FdC		Gene	AvgZero	AvgNonzero	MedZero	MedNonzero	PValue	AdjustedPValue	enriched_group	FdC		CellType	AvgZero	AvgNonzero	MedZero	MedNonzero	PValue	AdjustedPValue	enriched_group	FdC		gene	negative_mean	positive_mean	negative_median	positive_median	p_value	padj	enriched_group	FdC
TAF7L	3.99657	181.767	1.20715	118.343	7.97059e-10	2.03916e-05	Positive	45.4808		SMC1B	5.20502	407.978	1.3733	400.562	2.64826e-15	1.39046e-09	Positive	78.3817		SMC1B	2.98631	479.664	1.91325	445.413	2.6805e-05	0.00415439	Positive	160.621		NA										SPRR1A	347.5	724.5	347.5	724.5	1.36638e-07	2.45561e-05	positive	2.08489
UGT2A1	4.09802	157.058	0	1.43365	0.000111468	0.00657344	Positive	38.3254		ZFR2	2.89613	190.936	0.5371	180.405	3.33941e-16	6.13672e-10	Positive	65.9279		ZNF541	3.84119	328.31	1.22595	363.95	2.6805e-05	0.00415439	Positive	85.4708												SPRR1B	466.5	994.5	466.5	994.5	2.4329e-11	8.08878e-09	positive	2.13183
NEFH	40.0763	886.372	11.8556	39.9522	1.2142e-05	0.00200558	Positive	22.1171		TAF7L	2.52362	153.397	1.1858	75.4315	5.84434e-10	6.90672e-06	Positive	60.7846		RNF212	16.3569	394.597	4.0864	344.67	2.6805e-05	0.00415439	Positive	24.1242												LTF	18.5	122	18.5	122	1.08724e-09	2.78061e-07	positive	6.59459
SMC1B	21.6213	425.281	1.4393	457.345	9.01761e-12	1.48845e-06	Positive	19.6695		PAX1	20.5677	999.867	4.1096	19.0829	0.000251008	0.00869576	Positive	48.6134		CDKN2A	193.33	2773.06	99.7762	2729.57	2.6805e-05	0.00415439	Positive	14.3437												TMPRSS11D	192	447	192	447	1.24306e-07	2.29603e-05	positive	2.32812
ZFR2	10.2489	188.407	0.56735	171.067	9.27516e-13	5.35835e-07	Positive	18.3831		ZNF541	5.93738	271.903	2.1254	272.831	3.14159e-12	1.99076e-07	Positive	45.7952		FOXA1	109.389	1195.65	55.7094	1036.12	2.6805e-05	0.00415439	Positive	10.9303												ATP10B	14.5	60	14.5	60	0.000513173	0.0363015	positive	4.13793
ZNF541	16.4066	285.555	2.23725	309.754	1.3594e-09	2.54125e-05	Positive	17.4049		UGT2A1	2.76137	125.597	0	1.4685	9.56044e-06	0.00136177	Positive	45.4834		RIBC2	19.3593	204.349	16.9753	173.156	2.6805e-05	0.00415439	Positive	10.5556												GPNMB	273	557	273	557	1.84529e-06	0.000266745	positive	2.04029
STAG3	71.5406	1109.49	14.3447	805.034	1.23662e-11	1.78601e-06	Positive	15.5085		STAG3	26.7261	1143.82	13.8249	1039.71	1.05268e-14	3.51724e-09	Positive	42.798		KCNS1	71.7112	662.225	25.1938	704.646	2.6805e-05	0.00415439	Positive	9.23461												NDRG1	1024	2110.5	1024	2110.5	1.86085e-13	7.73356e-11	positive	2.06104
BMP3	14.3255	217.201	0.97585	12.0388	1.34315e-07	0.000214945	Positive	15.1618		INSM1	5.19298	197.451	1.6234	4.4193	0.000137141	0.00613034	Positive	38.0226		MEI1	87.1032	740.224	42.7193	739.376	2.6805e-05	0.00415439	Positive	8.49824												KRT1	151	329.5	151	329.5	2.10967e-05	0.00241867	positive	2.18212
SLCO4C1	9.81475	145.508	3.4883	8.3939	0.000338579	0.0122003	Positive	14.8254		SYCP2	23.7945	821.599	9.2304	686.719	1.04084e-15	9.56356e-10	Positive	34.529		SLC1A1	43.565	369.894	44.017	324.904	2.6805e-05	0.00415439	Positive	8.49063												LUM	159	422	159	422	4.69659e-10	1.27469e-07	positive	2.65409
NOS2	66.0671	942.388	11.2558	94.5348	1.19223e-07	0.000203325	Positive	14.2641		NEFH	24.7909	834.734	10.9641	47.6217	1.17202e-07	0.000143204	Positive	33.6709		CDKN2C	280.628	1864.43	234.855	1828.32	2.6805e-05	0.00415439	Positive	6.64376												GJB6	98	235.5	98	235.5	3.78028e-05	0.00405436	positive	2.40306
SYCP2	60.23	809.28	9.77165	619.926	5.21241e-12	1.24257e-06	Positive	13.4365		KEL	6.8353	207.992	1.1969	14.5808	3.9463e-10	5.26229e-06	Positive	30.4291		HLF	171.056	921.518	141.661	634.881	2.6805e-05	0.00415439	Positive	5.38724												CA12	268	627	268	627	9.73713e-10	2.5391e-07	positive	2.33955
CR2	10.543	137.134	2.6709	14.9692	9.05273e-08	0.000179104	Positive	13.0071		GRIN2A	16.3327	439.909	3.8538	35.8511	2.40437e-07	0.0002034	Positive	26.9343		FOXRED2	566.191	2746.63	478.132	2532.8	2.6805e-05	0.00415439	Positive	4.85107												SERPINB7	52.5	139.5	52.5	139.5	0.000288078	0.0218923	positive	2.65714
CBLN2	19.0563	221.973	1.53375	16.8958	1.52757e-05	0.00226912	Positive	11.6483		CBLN2	8.53257	206.865	1.4301	16.8958	3.53581e-08	7.63082e-05	Positive	24.2442		RTKN2	127.202	561.923	93.6213	516.951	2.6805e-05	0.00415439	Positive	4.41756												CEACAM16	0	27.5	0	27.5	1.9159e-05	0.00225482	positive	Inf
LMO3	5.52389	62.4904	2.0516	3.95945	0.00433902	0.0518334	Positive	11.3127		RORB	8.80113	186.37	3.1888	49.7865	6.11783e-10	7.04216e-06	Positive	21.1757		MEIS1	206.601	842.644	215.123	729.51	2.6805e-05	0.00415439	Positive	4.0786												IGFL1	36.5	127	36.5	127	7.71987e-06	0.000974861	positive	3.47945
GRIN2A	39.9288	427.347	3.77385	29.716	3.4039e-06	0.00105541	Positive	10.7027		IL17REL	13.1278	234.383	0.9264	8.3977	5.9977e-08	0.00010166	Positive	17.854		DHFR	278.583	1131.62	237.506	967.582	2.6805e-05	0.00415439	Positive	4.06208												PI3	2078	4256	2078	4256	7.0555e-19	4.46815e-16	positive	2.04812
MEI1	54.8261	581.038	31.2098	547.76	8.04364e-12	1.42981e-06	Positive	10.5978		CLGN	15.2798	272.434	3.8335	58.5144	1.59256e-10	3.03275e-06	Positive	17.8297		BRIP1	133.448	520.457	128.175	517.145	2.6805e-05	0.00415439	Positive	3.90006												ISG15	1994	900.5	1994	900.5	2.4763e-46	4.70462e-43	negative	0.451605
SYT2	9.14554	96.2746	3.47335	10.8765	2.16842e-05	0.00271537	Positive	10.5269		CLDN3	33.1623	515.43	2.3983	37.9023	9.21916e-06	0.00133738	Positive	15.5427		PSIP1	523.286	2006.07	517.274	1702.72	2.6805e-05	0.00415439	Positive	3.8336												IFI6	1006	461.5	1006	461.5	2.57269e-23	2.13839e-20	negative	0.458748
ENPP6	12.2962	121.049	2.3928	10.6349	1.74005e-05	0.00242621	Positive	9.84444		NOS2	55.7048	786	9.9443	62.958	1.11594e-08	4.36707e-05	Positive	14.1101		LIG1	613.455	2175.4	509.349	1976.74	2.6805e-05	0.00415439	Positive	3.54615												IFI44L	236.5	38.5	236.5	38.5	3.61364e-25	3.4327e-22	negative	0.162791
KEL	20.0199	194.415	1.2788	14.5808	1.5913e-08	7.7743e-05	Positive	9.71106		MAP7D2	31.4669	441.882	5.0209	319.36	1.54129e-11	6.02852e-07	Positive	14.0427		MCM2	2154.32	7282.81	1945.83	6704.77	2.6805e-05	0.00415439	Positive	3.38055												IFI44	2264	883	2264	883	1.94045e-70	6.4515e-67	negative	0.390018
CLGN	29.9287	277.411	4.2376	58.5144	4.24011e-08	0.000120241	Positive	9.26907		CR2	8.63626	116.134	2.6294	14.0316	1.5185e-07	0.000165267	Positive	13.4473		LMNB1	976.057	3152.61	839.699	3368.79	2.6805e-05	0.00415439	Positive	3.22994												CMPK2	440	168.5	440	168.5	3.02411e-21	2.23431e-18	negative	0.382955
FCER2	3.85545	35.1511	1.58625	3.86675	5.34222e-05	0.00439794	Positive	9.11725		BMP3	13.0159	173.499	0.721	9.00555	7.88788e-08	0.000119107	Positive	13.3297		PRSS16	154.297	489.761	152.111	453.782	2.6805e-05	0.00415439	Positive	3.17415												RSAD2	488	50.5	488	50.5	5.79283e-57	1.28398e-53	negative	0.103484
KCNS1	65.564	588.209	17.1954	490.346	2.83403e-08	0.000100226	Positive	8.97152		SLCO4C1	8.8697	116.275	3.0514	7.27345	0.000103034	0.00518972	Positive	13.1093		E2F2	257.716	811.431	251.758	807.915	2.6805e-05	0.00415439	Positive	3.14855												RTP4	107	44.5	107	44.5	6.79727e-06	0.00087764	negative	0.415888
MS4A1	42.0511	361.964	11.5647	48.7761	2.68938e-05	0.00304455	Positive	8.60771		C8G	3.19509	41.7687	1.9326	4.10595	6.41509e-05	0.00397552	Positive	13.0728		ZNF367	221.758	697.737	183.806	660.278	2.6805e-05	0.00415439	Positive	3.1464												CXCL10	179	83	179	83	7.38615e-08	1.3835e-05	negative	0.463687
FMO3	100.976	862.005	34.3667	86.5738	8.2404e-05	0.00556	Positive	8.53672		SIM2	81.7733	1064.86	49.9034	281.127	1.14187e-08	4.36707e-05	Positive	13.0221		KIF24	151.002	473.376	121.151	481.221	2.6805e-05	0.00415439	Positive	3.13491												HERC6	312.5	141.5	312.5	141.5	1.75654e-12	6.67435e-10	negative	0.4528
HS3ST4	13.4488	111.209	0.74375	12.1846	1.83137e-06	0.000771113	Positive	8.26909		BTNL9	38.9594	505.039	14.3737	88.8084	6.12355e-11	1.61936e-06	Positive	12.9632		INPP5F	476.815	1489.75	468.68	1032.98	2.6805e-05	0.00415439	Positive	3.12438												HERC5	179	44	179	44	1.91612e-15	8.78706e-13	negative	0.24581
BTNL9	63.1268	490.305	14.8727	80.5577	4.03491e-09	4.12618e-05	Positive	7.76699		HS3ST4	9.17738	111.902	0.709	10.7871	3.88679e-07	0.000261917	Positive	12.1933		GINS4	221.828	679.908	170.811	654.836	2.6805e-05	0.00415439	Positive	3.06502												FGF2	353.5	145	353.5	145	3.58032e-17	1.76351e-14	negative	0.410184
ACBD7	20.9911	161.589	10.9595	90.6132	4.24404e-08	0.000120241	Positive	7.69798		CRB2	15.0339	179.493	2.173	14.938	7.3239e-07	0.000368233	Positive	11.9392		CDC7	167.023	511.274	161.044	451.786	2.6805e-05	0.00415439	Positive	3.06109												DDX60	1454	308.5	1454	308.5	4.21959e-101	2.80581e-97	negative	0.212173
TMSB15A	11.9855	91.7187	4.72765	34.6001	4.34497e-08	0.000121295	Positive	7.65245		MYO3A	30.9295	364.108	1.6114	333.804	3.26306e-12	2.03268e-07	Positive	11.7722		BARD1	116.978	353.672	120.312	355.691	2.6805e-05	0.00415439	Positive	3.0234												SPOCK1	51	14.5	51	14.5	0.000145471	0.0117965	negative	0.284314
MGAT3	152.55	1123.72	35.8327	225.363	9.15574e-09	5.99361e-05	Positive	7.3662		MGAT3	100.364	1119.02	35.0151	225.363	5.90956e-10	6.93917e-06	Positive	11.1496		SETMAR	98.3667	294.079	95.4654	250.839	2.6805e-05	0.00415439	Positive	2.98962												RIGI	1141	468	1141	468	1.93578e-43	3.21798e-40	negative	0.410167
IL17REL	30.6291	222.817	0.93925	7.7444	2.49994e-07	0.000289707	Positive	7.27467		MEI1	48.5465	532.215	29.7969	466.875	7.29297e-13	7.05371e-08	Positive	10.963		FIGNL1	325.792	971.7	323.876	976.299	2.6805e-05	0.00415439	Positive	2.98258												IFIT2	1235	515.5	1235	515.5	3.62349e-39	4.81888e-36	negative	0.417409
PLA2G2D	36.4903	261.234	11.0621	50.0272	0.000322021	0.0118557	Positive	7.15899		ABCA3	177.678	1917.19	77.6448	240.846	4.38175e-07	0.000278838	Positive	10.7902		TCF19	733.932	2172.8	662.089	2099.53	2.6805e-05	0.00415439	Positive	2.9605												IFIT3	2128	755.5	2128	755.5	9.95124e-66	2.64683e-62	negative	0.355028
MAP7D2	61.0219	432.555	5.66455	334.111	1.74873e-08	8.09102e-05	Positive	7.08851		GPAT2	32.0655	341.592	15.3453	26.063	0.00155707	0.0256109	Positive	10.6529		MCM3	1912.29	5567.95	1630.35	5598.45	2.6805e-05	0.00415439	Positive	2.91167												IFIT1	902	280.5	902	280.5	6.093e-43	9.00342e-40	negative	0.310976
COL19A1	22.6766	155.285	1.42845	9.6188	0.000265751	0.0106673	Positive	6.84781		FCER2	2.95268	31.0281	1.5267	3.30345	8.86076e-06	0.00131089	Positive	10.5084		PRDM15	220.784	626.713	219.508	625.857	2.6805e-05	0.00415439	Positive	2.83859												OASL	991	93.5	991	93.5	4.00579e-120	5.3273e-116	negative	0.0943491
VCAM1	681.375	4640.46	279.125	798.542	3.78918e-06	0.00111147	Positive	6.81044		COL4A4	50.7646	508.929	22.1654	142.811	2.11088e-08	5.97703e-05	Positive	10.0253		CHAF1A	615.139	1665.08	551.333	1622.54	2.6805e-05	0.00415439	Positive	2.70683												EPSTI1	290	138	290	138	1.26673e-11	4.31955e-09	negative	0.475862
RORB	25.0334	169.611	3.43475	47.275	1.51498e-08	7.60613e-05	Positive	6.7754		MUC13	12.1837	117.725	1.3597	3.4784	0.00146994	0.0247586	Positive	9.66244		FAM13B	322.068	871.599	283.7	822.223	2.6805e-05	0.00415439	Positive	2.70626												IFI27	1293	622	1293	622	9.0274e-29	1.00046e-25	negative	0.481052
YBX2	37.2913	251.523	6.9244	192.885	3.27443e-10	1.3734e-05	Positive	6.74482		ACBD7	15.8933	153.065	10.6053	101.421	3.08507e-10	4.36103e-06	Positive	9.63079		POLH	370.317	986.995	361.762	978.6	2.6805e-05	0.00415439	Positive	2.66527												ISG20	57	23	57	23	0.000706947	0.0458619	negative	0.403509
RNF212	39.9322	264.621	6.4683	275.567	6.4728e-12	1.35978e-06	Positive	6.62676		ENPP6	11.8489	109.181	2.3846	10.6349	9.39895e-06	0.0013484	Positive	9.21446		MCM6	1242.93	3300.14	1331.13	3271.05	2.6805e-05	0.00415439	Positive	2.65514												XAF1	396	130.5	396	130.5	2.77502e-24	2.46033e-21	negative	0.329545
MYO3A	51.3428	337.582	1.7983	295.254	1.86848e-08	8.36773e-05	Positive	6.57505		MS4A1	34.9166	320.299	11.9115	48.7761	8.59468e-06	0.00129448	Positive	9.17324		BUB1B	438.031	1150.84	390.856	1112.36	2.6805e-05	0.00415439	Positive	2.62731												CCL5	24.5	4.5	24.5	4.5	0.000587209	0.0398433	negative	0.183673
PAX1	117.259	750.512	4.2085	10.5611	0.00407079	0.0499901	Positive	6.40045		COL19A1	16.7142	151.874	1.3711	9.97225	2.5529e-05	0.0023534	Positive	9.08655		MCM5	1965.35	5079.52	1731.67	4991.82	2.6805e-05	0.00415439	Positive	2.58453												HSH2D	98.5	41	98.5	41	5.40327e-06	0.000704491	negative	0.416244
SCUBE2	84.8107	541.129	35.9181	72.4506	0.000228455	0.00979266	Positive	6.38043		KCNS1	58.2854	523.39	16.4911	400.921	4.53895e-10	5.71306e-06	Positive	8.97977		SUV39H1	256.486	626.576	245.108	585.282	2.6805e-05	0.00415439	Positive	2.44292												MX2	376.5	145.5	376.5	145.5	2.00539e-18	1.11124e-15	negative	0.386454
CRB2	28.1481	176.775	2.21895	14.938	8.92451e-06	0.00171026	Positive	6.28017		SYT2	8.70217	77.5906	3.3738	10.4482	6.84898e-07	0.00035359	Positive	8.91623		VHL	411.743	998.154	379.938	954.049	2.6805e-05	0.00415439	Positive	2.42422												MX1	2567	1093.5	2567	1093.5	3.42586e-71	1.51868e-67	negative	0.425984
GPAT2	55.294	340.908	15.7307	26.063	0.0104003	0.0854718	Positive	6.16537		YBX2	29.3612	252.074	5.7859	192.885	7.06735e-14	1.29874e-08	Positive	8.58525		TIMELESS	1133.44	2617.52	990.409	2521.52	2.6805e-05	0.00415439	Positive	2.30935												CSAG3	41	10.5	41	10.5	0.000109493	0.00951732	negative	0.256098
CLIC6	107.751	660.267	49.7291	313.142	2.31693e-08	9.23115e-05	Positive	6.1277		VCAM1	510.274	4373.09	260.317	798.542	4.12054e-07	0.000269137	Positive	8.57007		UHRF1	533.623	1218.34	509.47	1055.45	2.6805e-05	0.00415439	Positive	2.28314
KBTBD12	23.1114	139.956	2.7801	68.0415	5.94483e-05	0.00466264	Positive	6.05571		RNF212	29.5786	248.449	6.13	251.773	1.96185e-11	7.14417e-07	Positive	8.39963		HACL1	199.041	427.092	208.932	390.71	2.6805e-05	0.00415439	Positive	2.14575
C4orf19	47.1217	282.318	11.9528	85.4757	7.79675e-05	0.00539384	Positive	5.99126		TG	24.3078	199.583	11.5956	24.3902	9.67478e-05	0.00499551	Positive	8.21066		CLSPN	226.993	486.76	241.725	482.334	2.6805e-05	0.00415439	Positive	2.14438
SYNGR3	60.8369	360.057	26.4588	346.793	6.08921e-11	4.6904e-06	Positive	5.91839		PLAC8	120.806	974.672	42.6204	563.52	2.20723e-09	1.62144e-05	Positive	8.06808		SMC2	1017.79	2139	947.385	2130.72	2.6805e-05	0.00415439	Positive	2.1016
ENPP5	30.5045	180.283	7.5898	127.919	2.68091e-07	0.000300188	Positive	5.91004		LGI2	63.6346	494.919	28.3369	76.1475	0.000191065	0.00740887	Positive	7.77751		ALG6	237.859	498.21	253.486	505.864	2.6805e-05	0.00415439	Positive	2.09456
CD19	17.3196	101.406	4.972	32.9344	7.57929e-07	0.000492366	Positive	5.85496		TMSB15A	11.0627	85.19	4.4625	25.0737	5.68772e-09	3.02981e-05	Positive	7.70069		PRPS2	892.982	1866.72	836.645	1915.21	2.6805e-05	0.00415439	Positive	2.09043
KLHL35	28.5246	164.203	10.9199	163.013	1.36906e-13	2.35554e-07	Positive	5.75653		FMO3	96.9439	702.785	32.5133	86.5738	9.94246e-06	0.00139184	Positive	7.2494		DCAF16	426.207	883.085	434.611	779.837	2.6805e-05	0.00415439	Positive	2.07196
PLAC8	163.125	933.297	46.0525	563.52	8.51049e-07	0.000521655	Positive	5.72138		PLA2G2D	32.5766	230.904	10.4878	36.7226	0.000233422	0.00833928	Positive	7.08805		RFC5	425.281	860.159	354.228	879.861	2.6805e-05	0.00415439	Positive	2.02257
COL4A4	81.0895	461.501	22.4463	142.811	3.06185e-08	0.00010316	Positive	5.69125		PARM1	368.969	2571.22	201.719	674.102	1.71859e-07	0.000176485	Positive	6.96866		RNF5	461.342	925.364	468.18	895.932	2.6805e-05	0.00415439	Positive	2.00581
SIM2	165.753	941.187	50.2802	243.708	4.92027e-07	0.000398253	Positive	5.67826		PKDCC	76.1278	528.575	26.6632	61.1451	0.000448569	0.0122069	Positive	6.94326		SYCP2	34.1561	1090.45	9.37165	956.682	5.361e-05	0.00546226	Positive	31.9254
ABCA3	307.716	1734.1	81.3923	240.846	1.64217e-05	0.00235293	Positive	5.63541		FBN3	3.41594	23.3522	0.4184	0.89695	0.0126275	0.091355	Positive	6.83624		LYPD6	30.3437	290.928	28.9613	201.469	5.361e-05	0.00546226	Positive	9.58774
EPYC	15.8961	89.2811	0.9356	10.6431	4.05026e-05	0.00378605	Positive	5.61655		SYNGR3	51.3951	347.618	25.2343	356.764	2.36675e-13	3.22171e-08	Positive	6.76365		KLHL35	15.9616	142.453	10.2661	132.291	5.361e-05	0.00546226	Positive	8.92472
MUC4	1353.98	7536.7	157.405	1830.87	1.21891e-06	0.000619738	Positive	5.56634		KLHL35	23.8388	160.854	10.9611	161.678	2.47278e-14	6.991e-09	Positive	6.74755		MECOM	265.231	1646.06	197.428	1735.22	5.361e-05	0.00546226	Positive	6.20613
CXCR5	20.5647	114.422	9.65945	44.3623	6.59742e-05	0.00493063	Positive	5.56399		ENPP5	24.3502	163.446	6.7568	112.064	1.06542e-09	1.05832e-05	Positive	6.71232		LIPE	86.1858	395.234	84.5277	334.248	5.361e-05	0.00546226	Positive	4.58584
IRX6	31.6728	166.998	3.9902	66.8106	1.41493e-08	7.41423e-05	Positive	5.27259		FAM3B	99.8905	647.669	5.3951	369.134	7.3511e-09	3.53246e-05	Positive	6.48379		CENPK	89.0571	372.065	68.3251	279.786	5.361e-05	0.00546226	Positive	4.17782
OCA2	21.5965	112.223	2.2519	37.1883	4.97406e-07	0.000401338	Positive	5.19638		KRT36	3.80782	24.3958	0.71	1.4182	0.00323679	0.0399257	Positive	6.40677		PIK3R3	509.016	1746.54	438.387	1705.28	5.361e-05	0.00546226	Positive	3.4312
ECEL1	17.3718	89.7745	7.2265	17.3715	0.00502491	0.0563461	Positive	5.16784		CLDN10	70.4782	435.985	1.8192	101.957	1.46985e-07	0.000162228	Positive	6.1861		CENPM	182.835	564.977	171.083	512.637	5.361e-05	0.00546226	Positive	3.09009
DMRTA2	44.1934	225.28	1.5453	130.49	8.1477e-06	0.00163576	Positive	5.0976		IRX6	24.8558	152.687	3.9777	44.0401	5.40335e-09	2.93774e-05	Positive	6.1429		CENPJ	143.813	391.072	137.148	395.197	5.361e-05	0.00546226	Positive	2.71931
C8G	6.75704	34.2334	1.9826	3.87495	0.00241702	0.0371542	Positive	5.06633		CD19	15.2778	92.0481	4.9751	31.2407	7.40517e-07	0.000370401	Positive	6.02496		PRIM1	162.673	432.599	122.662	413.445	5.361e-05	0.00546226	Positive	2.65931
CD22	35.0882	175.607	21.1902	39.4841	0.00290283	0.0412057	Positive	5.00473		WSCD1	23.9042	142.393	14.742	27.1709	0.00440983	0.04823	Positive	5.95684		HAUS5	284.265	729.146	264.87	681.098	5.361e-05	0.00546226	Positive	2.56502
TG	35.1598	175.732	11.8812	21.2524	0.00391421	0.0488819	Positive	4.99809		DMRTA2	36.6942	217.431	1.436	146.346	6.34989e-08	0.000104467	Positive	5.92548		BRCA1	450.434	1031.76	420.055	1004.8	5.361e-05	0.00546226	Positive	2.29058
C3orf70	71.0222	350.814	38.916	251.089	3.56494e-11	3.74455e-06	Positive	4.9395		ALDH1L1	74.9997	444.067	23.3623	63.1679	0.0140331	0.0974379	Positive	5.92092		PDIK1L	216.736	481.709	202.56	461.966	5.361e-05	0.00546226	Positive	2.22256
TMPRSS2	190.882	936.936	30.6858	471.276	6.4784e-07	0.000456445	Positive	4.90845		CXCR5	17.6751	104.612	9.6258	33.7884	1.25612e-05	0.00158523	Positive	5.91858		RPA2	872.02	1910.92	758.221	1906.77	5.361e-05	0.00546226	Positive	2.19137
MUC13	23.0866	110.965	1.4796	4.2793	0.00741959	0.0703833	Positive	4.80647		C7	36.43	214.013	5.5439	20.4511	0.00213941	0.031077	Positive	5.87462		IFT172	247.46	514.059	245.773	475.011	5.361e-05	0.00546226	Positive	2.07734
FAM3B	131.932	611.195	6.3307	369.134	1.13857e-06	0.000600421	Positive	4.63266		TMPRSS2	153.858	898.561	29.2117	563.588	1.06524e-08	4.26243e-05	Positive	5.8402		MDC1	828.037	1664.49	765.558	1580.15	5.361e-05	0.00546226	Positive	2.01017
BCL2	214.527	969.861	124.317	509.668	5.58047e-08	0.000137466	Positive	4.52092		SCUBE2	79.5022	456.124	35.7306	64.3409	0.000378455	0.0110323	Positive	5.73725		PTPN18	728.731	1461.7	767.274	1402.01	5.361e-05	0.00546226	Positive	2.00581
TMEM150C	64.0913	287.947	32.2357	121.282	1.09461e-09	2.27682e-05	Positive	4.49277		COCH	46.718	263.566	10.9482	145.318	2.73775e-09	1.88078e-05	Positive	5.64163		ZNF180	114.076	658.981	106.366	227.335	0.00010722	0.0071942	Positive	5.77669
ASRGL1	43.589	194.116	28.6109	153.352	4.73558e-09	4.35983e-05	Positive	4.45332		CLIC6	100.719	567.067	48.8467	280.309	2.4577e-10	3.60835e-06	Positive	5.6302		WDR76	267.355	854.221	251.734	937.1	0.00010722	0.0071942	Positive	3.19508
FOXA1	230.457	1016.11	57.135	712.292	8.70497e-07	0.000527143	Positive	4.40911		RIBC2	30.2438	167.829	21.1039	162.968	4.71301e-15	1.92465e-09	Positive	5.54922		FANCD2	321.2	964.846	253.913	965.613	0.00010722	0.0071942	Positive	3.00388
SMPDL3B	65.0821	281.02	30.5996	219.13	5.05305e-08	0.000129886	Positive	4.31793		EYA2	204.562	1130.69	81.5435	999.753	1.62707e-11	6.16497e-07	Positive	5.52737		ASF1B	655.553	1931.92	674.521	2064.95	0.00010722	0.0071942	Positive	2.94701
NR3C2	42.7511	183.433	12.9106	121.033	5.18018e-08	0.000131256	Positive	4.29073		MUC4	1182.68	6525	136.653	1394.62	2.8417e-07	0.000223582	Positive	5.51711		CHAF1B	243.719	709.868	182.846	662.433	0.00010722	0.0071942	Positive	2.91264
PKDCC	108.686	461.756	27.1303	60.9908	0.00242043	0.0371781	Positive	4.24855		CSMD1	12.8885	71.0807	1.5775	15.1844	3.32594e-08	7.43548e-05	Positive	5.51506		CUL9	576.508	1653.75	577.269	1645.17	0.00010722	0.0071942	Positive	2.86857
RIBC2	38.0606	160.644	21.6474	147.642	1.53114e-11	1.96567e-06	Positive	4.22074		C4orf19	43.254	238.073	11.035	53.5403	7.96312e-05	0.00448629	Positive	5.50407		ATAD5	136.111	382.346	122.026	374.627	0.00010722	0.0071942	Positive	2.80906
UBD	1075.63	4538.58	344.751	1784.73	2.44008e-05	0.00288747	Positive	4.21945		RNF150	37.0483	203.754	14.059	47.1425	5.21142e-07	0.000301795	Positive	5.49968		PTPRS	1088.69	2994.17	1037.96	2846.24	0.00010722	0.0071942	Positive	2.75024
CYP4X1	145.538	614.071	44.129	482.481	5.05305e-08	0.000129886	Positive	4.21933		AMY1A	14.6087	79.1154	1.3039	3.2113	0.00119685	0.0219163	Positive	5.41564		SCAI	124.802	339.672	126.298	307.889	0.00010722	0.0071942	Positive	2.72169
CCL20	383.283	1611.78	160.828	603.396	0.000123021	0.00693193	Positive	4.20518		OCA2	20.3443	108.054	2.2215	38.6942	3.00785e-08	7.22267e-05	Positive	5.31126		ATAD2	1125.88	2791.69	1054.21	2833.6	0.00010722	0.0071942	Positive	2.47955
PODXL2	279.771	1165.41	96.8783	979.612	3.72419e-09	3.94771e-05	Positive	4.16559		TMEM150C	52.435	277.717	31.9867	121.282	8.97359e-12	4.39746e-07	Positive	5.2964		KIFC1	743.424	1823.09	728.423	1881.39	0.00010722	0.0071942	Positive	2.45228
NR4A2	255.207	1060.76	141.135	319.642	0.000387857	0.0131498	Positive	4.15646		ARNT2	217.157	1146.47	77.9384	347.888	1.03053e-07	0.000135415	Positive	5.27943		ZWINT	682.401	1673.1	679.27	1646.93	0.00010722	0.0071942	Positive	2.45178
SLC17A7	30.2899	125.333	10.2737	15.9261	0.0113648	0.0898976	Positive	4.13779		GLS2	64.4181	337.918	24.2064	261.281	1.67802e-10	3.09914e-06	Positive	5.2457		RAD18	168.982	399.342	162.506	395.726	0.00010722	0.0071942	Positive	2.36322
TJP3	125.07	512.789	43.0976	276.648	7.90014e-06	0.00161101	Positive	4.10003		ESR1	80.0754	419.947	54.1479	229.925	7.03324e-06	0.00116702	Positive	5.24439		MCM10	256.381	605.453	231.94	511.139	0.00010722	0.0071942	Positive	2.36154
GSTA1	283.949	1153.37	1.383	26.0788	0.000505913	0.0152713	Positive	4.0619		TJP3	96.4059	503.307	40.7088	249.024	1.73646e-06	0.000570973	Positive	5.22071		DSN1	332.538	781.139	310.832	744.062	0.00010722	0.0071942	Positive	2.34902
RNF150	48.2578	195.984	14.466	52.809	3.02592e-06	0.00099296	Positive	4.0612		FOXA1	189.132	982.14	54.6448	712.292	2.26083e-09	1.64454e-05	Positive	5.19287		ASPM	773.083	1748.69	690.878	1732.72	0.00010722	0.0071942	Positive	2.26197
EYA2	268.216	1075.45	85.1556	974.42	5.85543e-09	4.83248e-05	Positive	4.00964		TESC	20.6174	105.572	16.2842	37.4057	6.4471e-07	0.000340083	Positive	5.12053		CEP78	237.069	534.33	206.746	509.649	0.00010722	0.0071942	Positive	2.2539
SCIN	85.4747	342.13	40.6608	180.588	1.92576e-05	0.00255828	Positive	4.0027		CD22	31.2935	159.036	20.9007	34.773	0.00486278	0.0511583	Positive	5.08208		POLA1	423.435	950.425	379.494	1015.7	0.00010722	0.0071942	Positive	2.24456
CSMD1	17.7791	70.9857	1.58575	23.9667	3.27185e-07	0.000325239	Positive	3.99264		BCL2	181.122	915.454	118.373	453.146	5.69634e-09	3.02981e-05	Positive	5.05434		ACVR2A	244.629	548.978	224.752	503.237	0.00010722	0.0071942	Positive	2.24413
MECOM	325.735	1296.13	189.465	971.364	3.72419e-09	3.94771e-05	Positive	3.9791		ASRGL1	37.9165	183.708	28.1385	151.796	1.08527e-11	4.86432e-07	Positive	4.84507		CALML4	145.07	315.587	145.489	287.428	0.00010722	0.0071942	Positive	2.1754
CD79A	218.266	866.694	67.7847	484.261	3.81364e-07	0.000352482	Positive	3.97081		C3orf70	66.32	317.91	36.651	244.873	1.6132e-12	1.2615e-07	Positive	4.79358		CEP120	280.456	604.98	283.003	579.579	0.00010722	0.0071942	Positive	2.15713
HLF	173.858	682.687	59.1439	407.52	1.22142e-07	0.000205272	Positive	3.92669		HLF	150.982	717.383	56.5363	407.52	3.23437e-09	2.05664e-05	Positive	4.75144		ARHGAP11A	638.864	1365.77	698.239	1226.08	0.00010722	0.0071942	Positive	2.13781
PARM1	591.833	2315.79	202.272	706.192	1.4242e-06	0.000672678	Positive	3.91292		CYP4X1	126.836	602.081	42.8238	494.091	2.93339e-10	4.16262e-06	Positive	4.74692		CEP192	435.404	903.386	425.171	878.533	0.00010722	0.0071942	Positive	2.07482
CLDN10	100.164	391.064	2.3787	60.5877	8.05749e-05	0.00549519	Positive	3.90423		CYP2E1	41.736	194.495	13.6986	86.7562	2.12141e-07	0.000192945	Positive	4.66012		DNMT3A	417.008	851.646	382.197	842.014	0.00010722	0.0071942	Positive	2.04227
WSCD1	33.57	130.89	15.5606	27.1709	0.0092676	0.0799107	Positive	3.899		KBTBD12	23.8813	110.154	2.8497	30.1955	0.00799951	0.069278	Positive	4.61258		ZNF37A	289.612	580.394	287.743	549.005	0.00010722	0.0071942	Positive	2.00404
YPEL1	57.1467	221.838	40.8826	139.691	2.56481e-08	9.7755e-05	Positive	3.8819		CCL20	349.669	1608.96	151.719	678.421	2.17182e-05	0.00215604	Positive	4.60138		TAF7L	2.45903	192.386	1.25535	125.68	0.000187635	0.00934269	Positive	78.2369
ARNT2	280.727	1086.51	82.4734	347.888	9.52655e-07	0.000551213	Positive	3.87034		UBD	965.092	4436.45	332.048	2037.18	1.1059e-06	0.000458005	Positive	4.59692		ACBD7	16.6444	229.103	7.3625	157.717	0.000187635	0.00934269	Positive	13.7646
SHE	82.7671	319.302	60.5459	249.591	3.88552e-10	1.47194e-05	Positive	3.85784		SLFN13	250.456	1151.32	221.331	1186.64	4.24147e-11	1.24711e-06	Positive	4.59691		CLIC6	99.8254	1056.05	52.2503	506.298	0.000187635	0.00934269	Positive	10.579
LYPD6	52.7406	202.27	28.8915	149.332	4.57408e-08	0.00012395	Positive	3.83519		NR3C2	36.5347	167.576	12.7305	86.7737	5.86483e-08	0.000100384	Positive	4.58675		CYP4X1	86.8499	849.172	49.4573	736.288	0.000187635	0.00934269	Positive	9.77747
ESR1	103.595	394.219	54.5939	229.925	1.96433e-05	0.00258298	Positive	3.80539		OLFM1	445.945	2014.07	201.179	1489.15	6.54142e-08	0.000106286	Positive	4.51641		CNTLN	136.782	447.62	132.875	354.671	0.000187635	0.00934269	Positive	3.27251
KRT19	12200.7	46370.4	1640.39	41622.2	2.27535e-07	0.000278206	Positive	3.80062		PDE6B	22.6208	101.812	9.0573	35.5872	6.31823e-07	0.000335961	Positive	4.50079		E2F1	279.216	797.596	250.169	626.39	0.000187635	0.00934269	Positive	2.85656
POU2AF1	242.085	911.955	117.277	484.868	6.55448e-06	0.00146526	Positive	3.76709		RHBDL3	45.2407	203.313	9.8417	148.558	1.09359e-09	1.07468e-05	Positive	4.49403		CCHCR1	361.332	1018.98	341.322	1068.18	0.000187635	0.00934269	Positive	2.82007
LGI2	113.433	426.62	28.3082	76.1475	0.000679097	0.0180489	Positive	3.76097		CDKN2C	337.469	1511.64	223.534	1585.63	3.98991e-13	4.7304e-08	Positive	4.47934		SLC25A23	1052.96	2893.44	974.314	2952.06	0.000187635	0.00934269	Positive	2.74791
PNLDC1	67.824	252.954	2.00995	6.75765	0.00246812	0.0375555	Positive	3.72957		TMPRSS3	43.2721	191.908	14.5489	44.1444	4.93149e-05	0.0034104	Positive	4.43492		TMPO	1523.47	4122.11	1181.97	3887.26	0.000187635	0.00934269	Positive	2.70574
COCH	65.9981	245.545	12.0715	145.318	8.90372e-07	0.000533309	Positive	3.72048		KRT19	10122	44672.8	1334.26	40186.8	1.42945e-09	1.2013e-05	Positive	4.41341		PAFAH1B3	382.152	993.155	355.522	936.838	0.000187635	0.00934269	Positive	2.59885
CDKN2C	392.57	1458.94	234.052	1585.63	3.88552e-10	1.47194e-05	Positive	3.71638		SMPDL3B	61.0831	268.868	29.9445	207.782	7.38328e-10	8.05223e-06	Positive	4.40168		ARHGEF19	619.522	1568.06	521.289	1529.54	0.000187635	0.00934269	Positive	2.53108
CXCL17	461.446	1714.91	200.826	714.712	0.0001084	0.00646053	Positive	3.71638		EPYC	16.3313	71.6012	0.9066	8.1539	1.81982e-05	0.00194929	Positive	4.38429		NEURL1B	1125.06	2788.44	1129.85	2636.39	0.000187635	0.00934269	Positive	2.47848
SLFN13	304.07	1129.7	232.356	1046.66	2.91102e-08	0.00010083	Positive	3.71525		SLC9A2	61.7125	264.997	13.146	97.2803	2.72596e-07	0.00021747	Positive	4.29406		GEN1	342.516	841.199	315.634	763.314	0.000187635	0.00934269	Positive	2.45594
OLFM1	522.852	1939.48	215.661	1297.25	4.78529e-06	0.00124654	Positive	3.70943		ICAM4	59.9665	255.801	14.7176	70.4025	7.85017e-06	0.00124325	Positive	4.26574		DTL	471.862	1144.29	420.392	1108.83	0.000187635	0.00934269	Positive	2.42506
CDKN2A	682.96	2527.65	273.798	2370.45	2.92429e-09	3.57725e-05	Positive	3.70102		MECOM	288.782	1224.27	184.213	960.487	2.12734e-11	7.37613e-07	Positive	4.23941		KNTC1	503.822	1191.51	494.057	1195.3	0.000187635	0.00934269	Positive	2.36495
GLS2	83.1862	304.899	28.0231	252.684	8.27603e-08	0.000169544	Positive	3.66527		TUBB2B	43.6293	181.425	23.4958	42.6526	0.00118694	0.0218047	Positive	4.15834		RNASEH2A	610.715	1431.14	518.237	1331.04	0.000187635	0.00934269	Positive	2.34339
PTN	243.956	888.988	79.3931	612.259	6.6294e-07	0.000461708	Positive	3.64406		SLC17A7	26.7138	110.661	9.8581	13.4618	0.0091892	0.0752982	Positive	4.14247		ALG10B	191.31	415.178	180.903	365.599	0.000187635	0.00934269	Positive	2.17018
CHST6	76.5891	277.499	31.2157	98.9915	0.000428817	0.0139257	Positive	3.62322		YPEL1	52.148	215.973	40.6536	139.691	1.69356e-09	1.34437e-05	Positive	4.14154		APOO	155.819	335.076	152.144	362.176	0.000187635	0.00934269	Positive	2.15042
C7	55.3636	200.323	6.1174	27.7951	0.00339673	0.0450271	Positive	3.61832		WNK2	351.768	1448.28	63.7496	818.578	2.37185e-09	1.69929e-05	Positive	4.11716		POLE	894.027	1865.45	877.405	1787.38	0.000187635	0.00934269	Positive	2.08657
FOXRED2	742.144	2673.16	613.956	2794.68	2.03868e-13	2.35554e-07	Positive	3.60195		ECEL1	17.5512	72.1649	7.1386	13.5717	0.0129991	0.0929387	Positive	4.11168		OGG1	177.367	361.472	175.803	341.959	0.000187635	0.00934269	Positive	2.03798
FAM83E	117.71	423.844	60.7179	317.108	5.03499e-07	0.000402876	Positive	3.60076		CDKN2A	618.568	2494.22	263.65	2491.57	1.31157e-11	5.54077e-07	Positive	4.03225		CRBN	261.125	527.571	249.01	464.676	0.000187635	0.00934269	Positive	2.02037
WNK2	422.787	1513.88	87.8439	843.052	3.16405e-07	0.000320966	Positive	3.58072		CYP4F12	53.9592	217.214	18.8432	69.3617	0.00246855	0.0338676	Positive	4.02552		STAG3	27.524	884.376	16.8559	805.521	0.00032166	0.011492	Positive	32.1311
SLC1A1	71.2352	250.129	38.182	170.778	1.03078e-07	0.000188001	Positive	3.51131		SV2B	60.5536	243.071	12.571	62.7948	1.55527e-05	0.00178552	Positive	4.01414		RORB	10.4959	129.631	7.1974	62.5724	0.00032166	0.011492	Positive	12.3506
RNF165	70.2927	246.109	29.6666	125.338	1.48563e-05	0.0022339	Positive	3.5012		SCIN	78.6035	314.242	38.9933	160.721	6.84912e-07	0.00035359	Positive	3.99782		EYA2	226.185	1599.76	79.4604	1350.44	0.00032166	0.011492	Positive	7.0728
SVIP	62.7035	218.895	32.7246	213.119	2.50053e-08	9.69518e-05	Positive	3.49095		CD79A	202.671	808.571	58.0232	406.171	1.30413e-07	0.000152648	Positive	3.98958		PLAC8	134.669	951.317	69.7321	702.115	0.00032166	0.011492	Positive	7.06413
FCRL5	77.418	269.589	25.2808	189.237	1.9785e-06	0.000799814	Positive	3.48225		POU2AF1	225.805	896.343	108.731	447.593	1.703e-06	0.000569325	Positive	3.96954		ABCA13	456.254	2823.41	162.696	2769.41	0.00032166	0.011492	Positive	6.18823
PRKAA2	81.1702	282.322	22.0268	92.6045	0.00286099	0.0408504	Positive	3.47814		PTN	226.777	882.803	75.7322	766.095	1.19549e-08	4.50185e-05	Positive	3.89283		C3orf70	81.7943	419.244	51.3762	343.769	0.00032166	0.011492	Positive	5.1256
TLE2	108.174	375.918	65.5774	164.583	2.2592e-06	0.000855563	Positive	3.47511		SVIP	54.2095	210.116	31.2838	211.789	1.29867e-10	2.66651e-06	Positive	3.87601		CENPH	182.345	698.845	150.917	522.965	0.00032166	0.011492	Positive	3.83254
SKAP1	46.4387	160.727	28.1098	121.888	1.29162e-09	2.48727e-05	Positive	3.46106		CYP27A1	271.692	1048.85	133.342	323.916	8.63826e-05	0.00468509	Positive	3.86043		KIF15	155.357	550.263	131.45	502.027	0.00032166	0.011492	Positive	3.54192
DDN	250.875	863.599	57.4011	23.2808	0.00114606	0.0242999	Positive	3.44235		LYPD6	50.0269	192.964	27.3053	149.332	5.96914e-09	3.12869e-05	Positive	3.85721		NUP210	1374.42	4790.66	1101.53	4301.37	0.00032166	0.011492	Positive	3.48559
CCL19	261.924	901.431	95.0519	204.453	0.00375241	0.0477084	Positive	3.44158		ARHGAP26	349.629	1348.32	269.133	1038.27	8.81728e-11	2.03814e-06	Positive	3.85644		BRCA2	204.504	685.13	172.501	529.057	0.00032166	0.011492	Positive	3.35021
ICA1	59.2072	203.643	34.0179	147.23	2.76741e-08	9.98202e-05	Positive	3.4395		PODXL2	271.875	1047.31	92.8541	912.538	1.26571e-10	2.64313e-06	Positive	3.85218		CDCA7	387.779	1260.07	308.592	1107.01	0.00032166	0.011492	Positive	3.24945
TMEM108	31.9599	109.447	14.8966	44.8484	4.21446e-06	0.0011697	Positive	3.42451		FOXRED2	690.071	2644.96	599.222	2794.68	2.61215e-16	6.13672e-10	Positive	3.83288		SRGAP3	152.868	474.537	140.208	521.621	0.00032166	0.011492	Positive	3.10422
CYP27A1	310.605	1051.48	134.942	287.678	0.00072434	0.0187339	Positive	3.38528		RNF165	63.1794	240.631	29.8609	132.194	3.46394e-06	0.000813077	Positive	3.80869		CDC25C	80.3195	242.053	80.0863	202.006	0.00032166	0.011492	Positive	3.01363
LIPE	101.124	341.181	77.4625	339.096	3.06234e-12	1.01094e-06	Positive	3.37388		PRIMA1	127.279	480.603	68.2303	298.027	7.95436e-08	0.00011972	Positive	3.77597		STMN1	2859.86	8251.25	2583.93	7248.07	0.00032166	0.011492	Positive	2.88519
MYB	84.1654	283.865	30.2123	210.503	1.25129e-07	0.000208024	Positive	3.3727		NR4A2	246.269	927.22	139.87	319.642	5.5424e-05	0.00365949	Positive	3.76507		APOBEC3B	564.129	1591.53	519.446	1526.43	0.00032166	0.011492	Positive	2.82121
CD79B	58.0662	195.098	37.768	94.8732	2.90897e-05	0.00317497	Positive	3.35992		FAM189A2	40.5532	152.042	23.7285	64.5153	0.00177957	0.0277773	Positive	3.7492		TYMS	738.378	2059.02	526.31	1558.05	0.00032166	0.011492	Positive	2.78858
KRT24	437.931	1451.76	10.3829	74.294	0.00185202	0.0319098	Positive	3.31505		IL17RB	35.458	129.727	15.5287	96.7487	2.39621e-10	3.60835e-06	Positive	3.65861		NUSAP1	946.678	2588.09	784.229	2341.74	0.00032166	0.011492	Positive	2.73387
GABRP	702.631	2326.26	44.1608	442.832	0.000616068	0.0170848	Positive	3.31078		FAM83E	107.066	391.373	56.2626	304.019	1.50054e-09	1.24492e-05	Positive	3.65544		CCNE2	181.227	478.118	184.218	542.132	0.00032166	0.011492	Positive	2.63822
ARHGAP26	408.274	1349.06	277.323	969.119	2.31693e-08	9.23115e-05	Positive	3.3043		LIPE	90.8052	330.435	73.5072	321.155	3.34527e-14	7.91945e-09	Positive	3.63894		PATZ1	440.397	1081.9	390.336	1020.11	0.00032166	0.011492	Positive	2.45664
ABCA13	500.465	1653.4	174.907	1038.37	5.66248e-06	0.00135695	Positive	3.30373		PRSS12	258.314	938.553	165.319	818.009	1.20222e-10	2.5394e-06	Positive	3.63339		SMARCA2	1730.92	4220.01	1600.58	3742.36	0.00032166	0.011492	Positive	2.43801
SPIB	141.395	466.209	11.8186	103.029	2.39263e-05	0.00285934	Positive	3.29721		SPIB	122.393	442.387	11.7976	103.029	2.91987e-06	0.000749574	Positive	3.61449		LRRC37A	158.044	373.836	132.274	318.442	0.00032166	0.011492	Positive	2.3654
HIF3A	17.3188	57.1033	3.2253	9.9721	0.00277771	0.040195	Positive	3.29718		GABRP	668.469	2414.9	40.7088	533.919	2.09702e-05	0.00211938	Positive	3.61259		FRAT2	254.001	593.089	237.185	609.349	0.00032166	0.011492	Positive	2.33499
TNIK	113.937	375.606	79.559	302.135	2.37663e-08	9.35607e-05	Positive	3.29661		SLC1A1	65.6279	235.985	35.4484	149.234	6.70792e-09	3.35426e-05	Positive	3.59581		BRD8	537.395	1176.03	557.881	1051.17	0.00032166	0.011492	Positive	2.18838
CEACAM5	1976.76	6515.48	501.062	1587.2	0.005308	0.0581989	Positive	3.29604		DOC2B	57.9454	207.725	34.3593	139.976	1.09359e-09	1.07468e-05	Positive	3.58484		SIGIRR	258.205	551.765	279.125	486.877	0.00032166	0.011492	Positive	2.13692
CHST9	32.9151	108.048	1.14255	11.045	8.20095e-05	0.00554595	Positive	3.28262		ICA1	53.0013	188.418	33.1492	134.226	3.47311e-09	2.13185e-05	Positive	3.55497		XRCC1	626.382	1336.35	560.016	1275.45	0.00032166	0.011492	Positive	2.13344
GIPC2	42.2794	138.358	12.5569	84.7576	4.52717e-05	0.00402044	Positive	3.27248		TLE2	100.809	357.021	64.9309	177.075	3.28536e-07	0.000237646	Positive	3.54157		LSM3	427.299	900.423	420.808	835.64	0.00032166	0.011492	Positive	2.10725
BANK1	35.2291	114.917	22.4823	52.8783	2.39267e-05	0.00285934	Positive	3.26199		CHST6	71.3442	251.488	30.4203	98.7165	0.00022642	0.00819685	Positive	3.525		POC1A	173.782	365.057	171.544	337.738	0.00032166	0.011492	Positive	2.10066
SV2B	73.8601	240.817	12.9091	68.6384	5.54495e-06	0.00134285	Positive	3.26045		NUP210	1046.17	3637.02	791.075	3505.09	2.25886e-12	1.56643e-07	Positive	3.47651		DCLRE1C	220.765	461.72	191.777	483.496	0.00032166	0.011492	Positive	2.09145
AMY1A	18.6251	60.2209	1.3487	3.92655	0.00363325	0.0468023	Positive	3.23332		CHDH	44.7619	155.549	13.1159	133.73	1.7169e-11	6.37391e-07	Positive	3.47503		KIF11	928.192	1931.39	948.602	1886.01	0.00032166	0.011492	Positive	2.08082
ILDR1	146.759	473.121	94.9682	425.611	7.42859e-07	0.000488233	Positive	3.2238		ABCA13	454.385	1578.44	170.469	1051.73	2.45618e-07	0.000205742	Positive	3.4738		HAUS8	158.192	327.603	150.529	316.79	0.00032166	0.011492	Positive	2.07092
RHBDL3	57.5872	183.719	10.7929	115.768	2.81378e-07	0.000306637	Positive	3.19028		GSTA1	277.381	955.155	1.1538	27.4041	7.0264e-05	0.00419307	Positive	3.44348		RBBP4	2228.03	4541.44	2180.56	4071.52	0.00032166	0.011492	Positive	2.03832
FAM189A2	47.2687	150.686	24.2866	67.5059	0.00163113	0.0297014	Positive	3.18787		FGF2	96.0273	329.487	52.9777	121.597	0.000595821	0.014458	Positive	3.43118		FANCI	1128.79	2299.42	1142.81	2211.01	0.00032166	0.011492	Positive	2.03707
CYP2E1	54.9148	174.843	14.4106	83.4676	6.83309e-06	0.00149741	Positive	3.18389		CHST9	28.723	98.3658	0.6866	6.44555	7.03475e-05	0.00419588	Positive	3.42464		ERCC6L	169.036	341.199	170.619	376.234	0.00032166	0.011492	Positive	2.0185
KIT	141.736	448.645	96.1215	267.363	1.64217e-05	0.00235293	Positive	3.16535		MAMDC4	34.348	117.485	19.3861	56.0818	3.45906e-05	0.0027951	Positive	3.42045		ZFR2	1.94251	232.267	1.4035	232.895	0.000455395	0.0140107	Positive	119.571
NUP210	1178.96	3723.84	820.946	3541.44	1.84431e-09	2.859e-05	Positive	3.15858		MYB	78.1033	265.316	29.771	171.192	4.00316e-09	2.37689e-05	Positive	3.39699		NOS2	24.7335	2878.88	9.7288	100.103	0.000509295	0.0140107	Positive	116.396
TUBB2B	55.8803	174.936	24.3168	48.3025	0.0122538	0.0938707	Positive	3.13055		FCRL5	74.1352	249.918	23.1533	147.489	9.42019e-07	0.000417791	Positive	3.37111		YBX2	13.6517	271.334	5.55385	219.214	0.000460506	0.0140107	Positive	19.8755
MUC20	465.96	1448	155.264	536.181	0.000458331	0.0144477	Positive	3.10756		CD79B	53.8532	181.45	36.9872	91.9595	2.81639e-05	0.00249024	Positive	3.36935		FAM83E	76.0569	438.183	34.4004	336.774	0.000509295	0.0140107	Positive	5.76124
CLDN3	87.4637	271.702	3.1048	26.7276	0.00116918	0.0245704	Positive	3.10646		SLC9A4	8.72031	29.3615	1.1426	6.05265	6.89254e-05	0.00414884	Positive	3.36703		PRR15L	18.1287	94.2188	7.8498	57.312	0.000509295	0.0140107	Positive	5.1972
HPDL	50.2537	155.606	23.9575	124.097	2.22213e-07	0.000274892	Positive	3.09641		BANK1	31.9748	107.147	21.8991	58.9734	5.74203e-06	0.00105911	Positive	3.35099		SIX2	53.8011	257.391	35.2715	208.302	0.000509295	0.0140107	Positive	4.78412
LHX2	41.0449	126.898	15.8	85.9457	3.39403e-07	0.000331645	Positive	3.09169		SHE	82.1296	271.228	62.0248	196.099	1.25154e-08	4.52278e-05	Positive	3.30244		SVIP	71.6183	338.671	29.3465	284.765	0.000509295	0.0140107	Positive	4.72883
HOXB13	39.7119	122.377	1.63685	31.6233	0.00491601	0.055658	Positive	3.08162		STXBP6	21.1679	69.8586	7.1219	29.3874	1.23377e-05	0.0015687	Positive	3.30021		MYB	79.5682	372.744	34.2781	350.012	0.000509295	0.0140107	Positive	4.68458
IL17RB	41.5588	127.409	15.7053	96.7487	3.62574e-09	3.91519e-05	Positive	3.06575		SKAP1	44.4193	146.519	26.2635	118.909	5.09097e-10	6.25786e-06	Positive	3.29855		ARHGAP26	439.877	1784.18	394.074	1344.27	0.000509295	0.0140107	Positive	4.0561
PBX1	677.473	2069.84	381.064	2037.56	6.63517e-10	1.89294e-05	Positive	3.05524		MYH1	1469.19	4826.03	56.2776	1.199	0.00363242	0.0428202	Positive	3.28482		TXNDC16	165.102	490.193	121.513	483.124	0.000509295	0.0140107	Positive	2.96903
CPE	871.702	2651.32	545.283	1209.16	4.19496e-05	0.00385336	Positive	3.04155		HOXB13	34.8806	114.542	1.4301	33.5977	0.000297474	0.00959304	Positive	3.28384		OIP5	95.4697	272.008	89.6129	271.397	0.000509295	0.0140107	Positive	2.84916
SLC9A4	9.53427	28.8053	1.19585	5.6366	0.00195417	0.0328757	Positive	3.02124		CDH23	83.6683	274.457	38.823	78.7357	0.00162097	0.0262498	Positive	3.2803		MAGI3	377.6	1069.38	311.065	993.432	0.000509295	0.0140107	Positive	2.83205
CHDH	51.8142	156.008	14.2566	146.558	1.00743e-09	2.19206e-05	Positive	3.01092		SLC7A2	387.281	1267.67	131.247	692.503	3.33524e-06	0.000797032	Positive	3.27327		BCL11A	355.936	995.377	314.613	940.664	0.000509295	0.0140107	Positive	2.7965
PTGDS	265.866	792.973	122.586	285.443	0.000891451	0.0210766	Positive	2.98261		LIFR	256.203	838.325	172.036	382.89	5.18505e-05	0.00351777	Positive	3.27211		E2F8	182.147	500.956	179.59	447.843	0.000509295	0.0140107	Positive	2.75029
CDH23	95.0363	282.405	43.1853	78.7357	0.00658807	0.065797	Positive	2.97155		CXCL17	459.993	1504.87	199.112	490.388	8.22696e-05	0.00455924	Positive	3.2715		EZH2	356.95	976.703	308.337	988.597	0.000509295	0.0140107	Positive	2.73624
TXNDC16	155.267	459.662	124.447	425.895	3.56651e-13	2.74721e-07	Positive	2.96045		ARHGAP4	389.751	1266.8	272.808	1111.35	2.70439e-11	9.03596e-07	Positive	3.25028		SLC26A2	425.061	1158.74	390.772	956.324	0.000509295	0.0140107	Positive	2.72605
IL2RG	628.438	1856.97	424.606	985.183	0.000213097	0.00941302	Positive	2.9549		KIT	131.911	427.263	93.0065	267.363	5.04204e-06	0.000989901	Positive	3.23902		ESCO2	158.579	426.929	137.915	434.517	0.000509295	0.0140107	Positive	2.69222
FAM171A1	230.534	680.333	123.909	464.387	1.1657e-06	0.000606834	Positive	2.95112		FOXJ1	42.1096	135.939	1.3597	43.8858	1.08557e-06	0.000453339	Positive	3.22822		TRAIP	77.7155	207.852	69.7949	173.666	0.000509295	0.0140107	Positive	2.67452
LIFR	289.449	853.483	177.846	350.882	0.000394419	0.0132817	Positive	2.94865		CBS	270.18	871.772	129.596	752.466	1.60631e-06	0.000553832	Positive	3.22663		SMC4	2171.41	5797.99	2022.05	4856.77	0.000509295	0.0140107	Positive	2.67015
IRF4	138.214	404.93	75.5554	243.303	1.0748e-05	0.00188059	Positive	2.92972		IL2RG	568.223	1827.3	406.513	965.535	4.38479e-05	0.00319354	Positive	3.21581		RPP25	267.541	700.944	221.195	661.715	0.000509295	0.0140107	Positive	2.61994
LAX1	56.4495	164.696	26.8215	107.166	1.5006e-05	0.00224632	Positive	2.91759		RALGPS1	86.7261	278.014	66.0654	225.94	4.05027e-12	2.32595e-07	Positive	3.20566		GINS2	299.243	781.53	247.702	839.949	0.000509295	0.0140107	Positive	2.61169
FCRLA	32.5205	94.7385	15.9389	34.8186	0.000300889	0.0114211	Positive	2.91319		ENPP4	75.7572	241.559	46.0829	130.856	4.26144e-06	0.000907797	Positive	3.18859		SFXN2	105.072	269.426	95.0743	265.671	0.000509295	0.0140107	Positive	2.56419
PRSS12	302.29	880.362	171.059	818.009	1.15745e-08	6.58223e-05	Positive	2.91231		CCL19	262.099	832.648	94.1604	237.683	0.000631118	0.0149435	Positive	3.17685		RAD54B	102.134	259.872	99.8787	252.94	0.000509295	0.0140107	Positive	2.54443
P2RY8	99.7608	290.433	66.3323	233.967	1.30314e-06	0.000643969	Positive	2.91129		SEMA6A	267.352	847.378	167.753	427.28	2.24882e-05	0.00219838	Positive	3.16952		TMCO4	362.611	903.099	314.807	845.541	0.000509295	0.0140107	Positive	2.49054
ARHGAP4	419.856	1220.59	285.853	1111.35	2.62502e-09	3.42712e-05	Positive	2.90715		FAM171A1	205.805	652.245	118.837	409.923	3.95481e-07	0.000263416	Positive	3.16923		EPB41L4A	222.949	549.622	213.458	545.103	0.000509295	0.0140107	Positive	2.46523
ADAM28	124.899	362.857	55.7622	277.284	3.81364e-07	0.000352482	Positive	2.9052		MPP2	48.4949	153.447	34.2406	103.426	4.94889e-06	0.000981148	Positive	3.16419		PSMC3IP	102.043	248.295	81.0048	240.742	0.000509295	0.0140107	Positive	2.43324
CD27	163.106	472.863	102.487	348.772	1.0531e-05	0.00186115	Positive	2.89912		CP	591.703	1848.63	53.9467	344.887	2.45836e-06	0.000681974	Positive	3.12424		LIN9	154.129	359.412	132.916	312.081	0.000509295	0.0140107	Positive	2.33189
PRIMA1	142.041	411.729	71.4634	265.703	7.2722e-06	0.00155087	Positive	2.89865		LHX2	37.9866	118.103	13.4059	76.5072	2.89052e-08	7.04484e-05	Positive	3.10907		DUT	782.228	1806.85	730.539	1461.12	0.000509295	0.0140107	Positive	2.30987
DOC2B	67.2037	194.745	36.3978	130.201	6.19036e-07	0.000447169	Positive	2.89783		ADAM28	115.69	358.774	52.5309	263.574	4.83378e-09	2.69587e-05	Positive	3.10118		CENPF	1676.73	3791.98	1487.39	3747.89	0.000509295	0.0140107	Positive	2.26154
DERL3	331.02	957.466	151.306	747.904	2.76741e-08	9.98202e-05	Positive	2.89247		SLC1A2	13.8292	42.5044	6.926	13.6799	0.000640235	0.015077	Positive	3.07353		CCDC77	157.851	354.846	164.25	255.339	0.000509295	0.0140107	Positive	2.24798
MEIS1	214.157	618.508	165.45	562.224	7.48607e-11	5.08797e-06	Positive	2.88811		GIPC2	40.2549	123.281	12.2344	67.9597	9.99184e-05	0.00509064	Positive	3.06252		SPAG5	677.287	1487.79	618.346	1441.89	0.000509295	0.0140107	Positive	2.19669
FOXJ1	47.1368	135.676	1.43195	45.8916	4.13389e-05	0.0038257	Positive	2.87835		ILDR1	139.7	425.686	85.8022	371.731	1.68337e-08	5.35188e-05	Positive	3.04714		POLD1	754.39	1656.55	618.869	1615.51	0.000509295	0.0140107	Positive	2.19588
AMOT	227.57	653.903	74.8193	407.76	8.5493e-05	0.00567808	Positive	2.87341		CBX7	358.041	1086.5	294.51	1012.88	6.83051e-12	3.58634e-07	Positive	3.03456		STIL	415.894	901.16	389.351	930.276	0.000509295	0.0140107	Positive	2.1668
SBK1	99.0473	283.684	38.8471	198.303	2.57362e-06	0.000913972	Positive	2.86413		TXNDC16	147.705	446.216	123.431	420.12	2.15553e-15	1.39046e-09	Positive	3.02099		ZNF397	131.631	284.899	130.798	292.43	0.000509295	0.0140107	Positive	2.16437
SNX31	33.3237	94.4269	3.45025	42.0559	4.39422e-05	0.00395495	Positive	2.83362		MUC2	42.7311	127.465	1.9948	7.8675	0.00458158	0.049331	Positive	2.98296		TIFA	278.641	587.663	271.508	582.86	0.000509295	0.0140107	Positive	2.10903
WSCD2	43.5762	123.314	3.59195	12.8612	0.00555549	0.0597194	Positive	2.82984		CDKN1C	200.052	595.821	139.197	380.39	1.02163e-06	0.000437727	Positive	2.97834		CENPQ	134.87	282.356	135.023	272.25	0.000509295	0.0140107	Positive	2.09354
CBX7	387.565	1094.64	298.898	1012.88	1.25654e-09	2.44005e-05	Positive	2.82442		PCLO	130.441	387.396	36.2062	373.918	8.46142e-09	3.80073e-05	Positive	2.9699		MGA	965.061	2005.99	918.058	2046.7	0.000509295	0.0140107	Positive	2.07862
RTKN2	151.969	426.916	122.17	434.247	4.0354e-09	4.12618e-05	Positive	2.80923		PBX1	644.365	1912.61	342.432	1908.66	3.62034e-11	1.11815e-06	Positive	2.96821		ZNF266	370.049	741.824	340.572	748.605	0.000509295	0.0140107	Positive	2.00466
SLC7A2	456.31	1278.86	138.227	754.692	2.21163e-05	0.00274475	Positive	2.80261		APOBEC3B	535.679	1587.76	430.721	1432.19	1.32903e-09	1.18207e-05	Positive	2.96402		UGT2A1	0.35825	15.7551	0	4.6302	0.000610828	0.016762	Positive	43.9779
CP	655.818	1828.17	55.8753	344.887	0.00013458	0.00729149	Positive	2.78761		HUNK	68.6039	202.167	33.3228	176.392	2.8603e-10	4.07463e-06	Positive	2.94687		CR2	7.89787	294.896	2.52155	111.483	0.000792927	0.0176624	Positive	37.3386
CDKN1C	210.834	585.696	139.272	430.88	1.66252e-06	0.000732192	Positive	2.778		ROBO2	42.7167	125.69	14.6703	73.3167	7.0268e-06	0.00116648	Positive	2.9424		NEFH	39.4648	1127.06	16.9702	1139.84	0.000804149	0.0176624	Positive	28.5587
PRKAR2B	104.841	290.611	58.0843	156.494	4.4912e-06	0.00120767	Positive	2.77192		PRKAA2	80.9341	237.705	22.3957	92.6045	0.00562102	0.0559164	Positive	2.93702		IRX6	30.4224	225.414	2.13085	156.888	0.000804149	0.0176624	Positive	7.40947
PIK3R3	515.304	1410.67	391.823	1259.32	1.64587e-10	8.26813e-06	Positive	2.73754		TNIK	113.611	333.631	76.3024	255.781	3.02255e-08	7.22267e-05	Positive	2.93661		PODXL2	206.064	1410.33	94.474	1339.6	0.000804149	0.0176624	Positive	6.84412
ICAM4	81.3204	221.895	16.7994	57.5635	0.00022065	0.00960403	Positive	2.72865		HPDL	48.9338	143.338	19.9415	95.2524	1.82077e-09	1.39416e-05	Positive	2.92922		ASRGL1	45.6171	307.057	30.2434	311.728	0.000804149	0.0176624	Positive	6.73119
RYR1	1257.29	3413.06	581.995	985.647	0.00160662	0.0294369	Positive	2.71462		PTGDS	254.544	744.501	122.456	285.443	0.00141688	0.024243	Positive	2.92484		FAM171A1	214.72	924.826	176.936	744.051	0.000804149	0.0176624	Positive	4.30712
ENPP4	89.5176	242.938	48.3841	144.583	6.35572e-05	0.00483095	Positive	2.71386		UTY	156.095	455.615	36.2217	465.325	5.87145e-07	0.000325269	Positive	2.91883		SLC2A12	158.357	649.363	109.338	593.511	0.000804149	0.0176624	Positive	4.10062
TMEM163	23.7634	64.4334	13.3895	33.5095	4.03766e-05	0.00377862	Positive	2.71146		MEIS1	201.693	588.432	163.99	524.417	6.50478e-13	6.6409e-08	Positive	2.91746		PRSS12	324.825	1212.97	146.696	1111.15	0.000804149	0.0176624	Positive	3.73422
TMPRSS3	60.5328	163.524	15.1289	44.1444	0.000636491	0.0174059	Positive	2.70142		RASEF	90.158	260.516	66.0335	227.554	5.76473e-10	6.83461e-06	Positive	2.88954		SYNGR3	101.948	364.48	34.3368	379.178	0.000804149	0.0176624	Positive	3.57516
ADCY5	34.1717	91.7138	8.7358	39.1407	0.000240648	0.0100673	Positive	2.68391		CEACAM5	1922.41	5543.61	502.125	1252.73	0.0131432	0.0935703	Positive	2.88368		FAM111B	383.474	1301.75	305.445	1425.95	0.000804149	0.0176624	Positive	3.39463
FOXQ1	424.077	1135.54	311.421	666.003	0.000577224	0.0164648	Positive	2.67768		CD27	154.752	446.203	99.4104	253.243	2.41168e-06	0.000673895	Positive	2.88335		ZFP3	85.7605	285.219	94.9815	338.609	0.000804149	0.0176624	Positive	3.32577
RALGPS1	101.366	269.908	67.8624	215.447	7.8455e-10	2.03916e-05	Positive	2.66271		IL21R	133.309	381.222	82.1881	236.975	3.28645e-05	0.00271697	Positive	2.85969		TP53	1050.57	3186.25	964.726	2737.62	0.000804149	0.0176624	Positive	3.03287
ALX1	10.2777	27.3291	1.23745	12.6277	0.00126579	0.0257147	Positive	2.65906		DERL3	316.878	905.337	147.554	643.062	2.94076e-09	1.94393e-05	Positive	2.85705		LMO4	1443.66	4058.73	847.649	3916.66	0.000804149	0.0176624	Positive	2.81141
ZBTB7C	633.244	1682.35	320.077	1062.07	2.44008e-05	0.00288747	Positive	2.65672		P2RY8	95.6663	270.569	62.105	181.329	6.84912e-07	0.00035359	Positive	2.82825		PBX1	816.31	2175.07	622.304	2213.12	0.000804149	0.0176624	Positive	2.66452
GZMK	72.2569	191.929	32.6175	160.392	2.39267e-05	0.00285934	Positive	2.65621		MYO5C	182.34	515.5	88.0597	425.543	8.863e-08	0.000125948	Positive	2.82714		ACP6	78.0666	201.881	54.3771	206.607	0.000804149	0.0176624	Positive	2.586
SYNPO2	1990.31	5277.34	400.924	1231.43	0.00742433	0.0704106	Positive	2.65152		SNX31	31.2835	88.4193	3.1917	43.3848	1.06052e-06	0.000447504	Positive	2.82639		CCDC34	183.708	458.508	160.64	410.774	0.000804149	0.0176624	Positive	2.49585
SLC9A2	77.0507	203.895	14.7418	87.3162	6.84779e-05	0.00503089	Positive	2.64624		TMEM163	21.8201	61.4549	12.987	39.9494	9.81843e-07	0.000428219	Positive	2.81644		ITGB3BP	123.336	305.104	111.779	242.587	0.000804149	0.0176624	Positive	2.47376
KCNQ1	129.955	339.848	94.3348	217.163	1.00602e-07	0.000187094	Positive	2.61512		IRF4	136.04	382.71	73.7023	237.198	9.58909e-06	0.00136406	Positive	2.81322		GMNN	332.068	809.928	305.406	803.996	0.000804149	0.0176624	Positive	2.43905
PKIA	152.008	395.785	64.2452	263.834	3.53006e-05	0.00352134	Positive	2.60371		LAX1	54.6714	153.645	26.7857	82.124	8.91785e-06	0.00131549	Positive	2.81033		E2F7	338.415	823.871	278.192	850.708	0.000804149	0.0176624	Positive	2.4345
RASEF	99.6229	258.253	67.4423	227.554	2.56481e-08	9.7755e-05	Positive	2.5923		DHFR	318.252	893.226	282.784	893.442	3.44761e-14	7.91945e-09	Positive	2.80666		HMGB2	1863.37	4492.4	1426.4	3624.84	0.000804149	0.0176624	Positive	2.4109
PTPRCAP	213.318	551.035	136.515	450.787	4.19496e-05	0.00385336	Positive	2.58317		KRT7	709.242	1985.85	102.126	293.316	0.00192675	0.0291581	Positive	2.79996		SKA1	195.278	458.966	182.438	438.567	0.000804149	0.0176624	Positive	2.35032
PDE6B	33.3008	85.7292	10.4834	23.8693	0.000224521	0.0096962	Positive	2.57439		GZMK	67.3974	188.318	30.0804	102.512	4.10443e-06	0.000890453	Positive	2.79414		FBXO5	200.651	465.956	175.05	433.5	0.000804149	0.0176624	Positive	2.32222
TESC	31.9897	82.2789	16.9902	38.9776	7.7385e-06	0.00159508	Positive	2.57205		FCRLA	31.0912	86.8615	15.2487	32.2832	0.000306922	0.00977801	Positive	2.79377		MDM1	118.208	273.33	97.6645	279.424	0.000804149	0.0176624	Positive	2.31229
FADS2	1261.58	3234.76	707.376	2329.73	2.56083e-07	0.000293827	Positive	2.56406		PTPRCAP	199.46	553.991	134.035	316.688	1.01238e-05	0.00140722	Positive	2.77746		CREB3L4	153.28	350.931	113.424	312.255	0.000804149	0.0176624	Positive	2.28948
CECR2	55.6501	142.633	19.5024	114.478	0.00330282	0.04429	Positive	2.56304		HIF3A	17.244	47.7531	3.1917	9.9721	0.000522572	0.0133622	Positive	2.76925		SOX4	1744.82	3987.27	1561.94	3818.45	0.000804149	0.0176624	Positive	2.2852
APOBEC3B	575.952	1474.91	442.762	1432.19	5.39483e-07	0.000416804	Positive	2.56082		RTKN2	150.086	415.251	118.842	400.389	2.11063e-10	3.60835e-06	Positive	2.76675		KIF20A	739.065	1578.67	646.939	1491.77	0.000804149	0.0176624	Positive	2.13603
UTY	173.482	443.826	36.3125	465.325	2.08411e-05	0.00265908	Positive	2.55834		RNF207	81.6042	225.063	50.2294	149.72	2.66981e-07	0.000214667	Positive	2.75798		ZADH2	501.537	1063.69	474.075	1156.4	0.000804149	0.0176624	Positive	2.12086
LRRN2	29.6543	75.5799	15.2546	30.7523	0.00704157	0.0683331	Positive	2.5487		NKG7	167.718	459.874	84.3803	260.739	5.5424e-05	0.00365949	Positive	2.74195		CASP2	893.884	1867.08	878.619	1915.36	0.000804149	0.0176624	Positive	2.08873
DHFR	348.644	887.673	287.134	883.739	6.08921e-11	4.6904e-06	Positive	2.54607		GZMH	64.3176	176.064	29.1578	76.0448	2.45283e-05	0.00230701	Positive	2.73741		ZNF700	155.779	324.487	147.281	310.39	0.000804149	0.0176624	Positive	2.08299
SLAMF6	85.0976	216.427	55.3791	153.344	3.14379e-05	0.00330857	Positive	2.54328		SUSD4	451.919	1235.81	191.454	1020.53	3.45473e-08	7.53102e-05	Positive	2.73459		CABLES2	223.121	463.687	190.893	482.478	0.000804149	0.0176624	Positive	2.07819
PLEKHG6	397.81	1007.63	280.504	631.723	6.15686e-06	0.00141836	Positive	2.53295		ZNF367	249.549	681.856	215.134	695.567	1.07146e-13	1.87522e-08	Positive	2.73235		PCBD2	167.277	340.337	146.031	359.01	0.000804149	0.0176624	Positive	2.03457
SUSD4	486.468	1232.19	217.267	1020.53	2.02568e-06	0.000808887	Positive	2.53293		MUC20	453.415	1238.75	131.792	492.603	0.000219566	0.00804452	Positive	2.73203		RAD51C	193.593	393.075	187.115	354.68	0.000804149	0.0176624	Positive	2.03042
CD6	173.521	439.283	114.537	432.346	7.7385e-06	0.00159508	Positive	2.53158		PKIA	141.648	384.456	62.0179	249.186	2.91992e-06	0.000749574	Positive	2.71416		SCLT1	189.988	380.104	169.335	296.405	0.000804149	0.0176624	Positive	2.00067
MAMDC4	42.4512	107.444	19.6374	52.3952	0.00112836	0.0241003	Positive	2.53099		PAX6	66.709	179.896	34.2146	110.722	1.75995e-05	0.00191204	Positive	2.69672		SNX31	15.0482	123.504	2.09015	59.6601	0.00117942	0.0206991	Positive	8.20719
INA	60.6905	153.509	1.828	51.5292	3.19049e-05	0.0033332	Positive	2.52937		CD8B	70.7139	190.126	27.9307	112.045	1.29486e-06	0.000502207	Positive	2.68867		SIM2	92.109	688.293	32.1425	376.413	0.00117942	0.0206991	Positive	7.4726
RNF207	90.3316	228.426	51.0984	143.627	9.70436e-06	0.0017846	Positive	2.52875		ULBP1	34.3373	92.0164	18.9311	41.8722	0.00370824	0.0433751	Positive	2.67978		BCL2	204.693	1288.32	177.941	975.481	0.00117942	0.0206991	Positive	6.29393
BLK	20.3917	51.4065	5.86895	17.2625	0.00165514	0.0299463	Positive	2.52095		TMEM108	32.6459	87.3916	14.5038	26.545	0.000500646	0.0130371	Positive	2.67696		FAM3B	138.343	797.727	3.9973	782.088	0.00117942	0.0206991	Positive	5.76629
GFRA3	11.9064	29.9038	5.08355	10.8282	0.000212948	0.00941302	Positive	2.51158		NEURL1B	1127.63	3007.43	963.825	2581.69	9.73629e-12	4.64729e-07	Positive	2.66705		LHX2	27.7666	156.142	8.7543	111.225	0.00117942	0.0206991	Positive	5.62339
PPM1H	93.4316	234.043	56.5121	122.265	3.81217e-05	0.00367254	Positive	2.50497		SBK1	96.1214	255.787	36.8201	170.129	3.95481e-07	0.000263416	Positive	2.66108		YPEL1	67.2202	339.249	41.2622	227.904	0.00117942	0.0206991	Positive	5.04683
FRZB	82.29	205.76	38.7161	116.82	0.000300889	0.0114211	Positive	2.50042		FADS2	1183.83	3149.89	693.346	2321.93	5.69634e-09	3.02981e-05	Positive	2.66077		IL17RB	50.2045	204.086	16.4701	93.1319	0.00117942	0.0206991	Positive	4.06509
PAQR8	142.96	355.898	112.363	293.752	7.7736e-07	0.000498021	Positive	2.48949		MCF2L	240.054	634.251	140.258	420.541	1.01785e-08	4.16133e-05	Positive	2.64211		CHDH	51.1474	202.978	18.9222	150.298	0.00117942	0.0206991	Positive	3.96849
CXCR3	78.6361	195.593	37.2148	163.202	3.02421e-05	0.00324276	Positive	2.48732		ZNF488	100.904	265.659	77.2374	158.276	1.9216e-05	0.00200708	Positive	2.63277		CENPW	328.219	1136.09	263.149	737.963	0.00117942	0.0206991	Positive	3.46137
BEX2	107.622	267.476	48.0046	252.561	8.51049e-07	0.000521655	Positive	2.48532		NFE2L3	595.162	1564.79	425.317	892.695	6.57851e-07	0.000344494	Positive	2.62918		DOC2B	77.0492	256.372	79.3607	251.103	0.00117942	0.0206991	Positive	3.32738
NRIP3	158.257	392.651	114.779	326.382	1.03078e-07	0.000188001	Positive	2.4811		SLAMF6	80.991	211.102	54.1888	125.743	1.79121e-05	0.00193064	Positive	2.60649		REC8	62.5761	200.356	53.407	214.386	0.00117942	0.0206991	Positive	3.2018
PPP1R16B	245.256	606.701	169.096	502.132	2.53761e-05	0.00295238	Positive	2.47375		PIK3R3	496.314	1287.8	376.211	1139.62	1.461e-11	5.90074e-07	Positive	2.59474		ALDH5A1	266.354	812.348	304.99	582.265	0.00117942	0.0206991	Positive	3.04989
FAM111B	459.377	1132.9	378.947	1025.5	1.23657e-11	1.78601e-06	Positive	2.46618		MAP4K1	108.374	280.03	79.6907	190.121	3.53007e-06	0.000820879	Positive	2.58393		RAD51AP1	203.362	619.623	164.548	396.339	0.00117942	0.0206991	Positive	3.04689
CBS	327.442	807.059	131.781	704.461	9.37013e-05	0.00596662	Positive	2.46474		CPE	876.037	2262.3	541.906	924.583	0.000212907	0.00791025	Positive	2.58242		APOBEC3D	124.219	350.26	83.5998	255.369	0.00117942	0.0206991	Positive	2.81969
PAX9	529.275	1303.63	326.964	1018.56	5.36814e-05	0.00440845	Positive	2.46305		DDN	261.627	672.478	64.3428	22.9281	2.53931e-05	0.00235126	Positive	2.57037		CDT1	486.824	1329.98	352.06	1210.31	0.00117942	0.0206991	Positive	2.73195
GATM	255.599	629.177	136.35	432.857	3.99514e-07	0.00036065	Positive	2.46158		RNF157	40.5084	103.966	30.8702	46.5065	8.63826e-05	0.00468509	Positive	2.56654		ARHGAP4	525.625	1264.27	410.81	1178.44	0.00117942	0.0206991	Positive	2.40527
SEMA6A	310.155	763.228	172.072	427.28	0.000110383	0.00653079	Positive	2.4608		CD6	165.457	423.332	111.298	335.254	1.63794e-06	0.000558855	Positive	2.55856		DSCC1	149.032	352.944	140.609	277.14	0.00117942	0.0206991	Positive	2.36824
SCNN1B	324.988	799.59	159.754	504.918	5.07253e-05	0.00427398	Positive	2.46037		ZIC2	138.35	353.109	94.8915	244.443	0.000160948	0.0067071	Positive	2.55228		CDK1	831.713	1965.86	829.192	1799.98	0.00117942	0.0206991	Positive	2.36363
IL21R	148.233	363.769	87.4771	255.659	0.000198712	0.00905669	Positive	2.45404		C5	76.9978	196.469	50.4507	158.291	3.39169e-09	2.10567e-05	Positive	2.55161		POLE2	106.979	250.792	81.0008	252.413	0.00117942	0.0206991	Positive	2.3443
MCM2	2765.05	6756.08	2285.09	6448.97	7.70963e-11	5.09021e-06	Positive	2.44338		FA2H	73.8159	187.418	29.4867	124.138	4.29295e-07	0.000275985	Positive	2.53899		RAD54L	214.873	499.961	186.943	455.856	0.00117942	0.0206991	Positive	2.32677
CD8A	281.61	687.516	138.78	417.469	0.00026689	0.0106873	Positive	2.44138		ADH1C	86.9216	220.517	2.173	8.81735	0.000447033	0.012178	Positive	2.53697		MBOAT1	279.985	637.005	262.144	590.492	0.00117942	0.0206991	Positive	2.27514
SYNE1	530.791	1291.64	423.218	625.33	0.00502529	0.0563461	Positive	2.43343		IRAK3	226.189	573.582	171.489	385.308	1.98897e-06	0.000610094	Positive	2.53585		NOTCH1	2429.46	5474.7	2424.93	5071.98	0.00117942	0.0206991	Positive	2.25346
LTB	165.19	401.804	123.584	270.426	0.000577224	0.0164648	Positive	2.43238		GDF15	145.978	369.858	34.7503	86.7388	0.00103409	0.0200764	Positive	2.53366		PMS1	157.597	353.902	151.888	293.382	0.00117942	0.0206991	Positive	2.24562
REPS2	118.549	288.151	92.5665	253.435	6.85274e-11	4.79866e-06	Positive	2.43065		MCM2	2612.62	6607.5	2278.79	6590.78	5.57208e-14	1.20466e-08	Positive	2.52908		CIT	719.866	1598.23	676.456	1438.68	0.00117942	0.0206991	Positive	2.22018
SOX21	194.219	470.549	74.2941	231.483	0.00204264	0.033724	Positive	2.42277		KRT24	455.817	1151.92	11.3113	47.6025	0.0051591	0.0530309	Positive	2.52716		UPF3B	228.35	505.152	193.113	458.166	0.00117942	0.0206991	Positive	2.21218
STXBP6	26.2111	63.41	7.24825	29.1973	0.000147153	0.00765301	Positive	2.4192		CYP4B1	92.5547	233.51	16.7724	97.3385	0.000246222	0.00860564	Positive	2.52294		SP4	175.844	387.973	157.657	385.878	0.00117942	0.0206991	Positive	2.20635
MAP4K1	116.29	281.183	82.161	198.52	1.37076e-05	0.00213508	Positive	2.41794		EPHA7	33.9822	85.6863	2.5141	15.8325	0.000788502	0.0170866	Positive	2.5215		SASS6	140.867	309.822	121.588	312.286	0.00117942	0.0206991	Positive	2.19939
MYH14	3285.92	7938.18	2200.67	7377.93	3.01917e-07	0.000315094	Positive	2.41582		FXYD6	224.978	565.075	102.546	316.932	2.66981e-07	0.000214667	Positive	2.51169		TRAF2	610.869	1339.56	548.978	949.439	0.00117942	0.0206991	Positive	2.19288
IKZF1	285.541	689.564	193.993	569.342	3.95411e-06	0.0011331	Positive	2.41493		CHPT1	248.615	623.636	161.551	448.365	1.30413e-07	0.000152648	Positive	2.50844		TOPBP1	1188.22	2511.61	1108.83	2304.23	0.00117942	0.0206991	Positive	2.11376
KRT15	13078.3	31561.7	4947.35	25007.3	0.00762263	0.0715128	Positive	2.41329		CXCR3	76.1091	190.794	35.8029	100.74	1.16924e-05	0.00151941	Positive	2.50685		RMI1	342.433	713.479	270.098	716.357	0.00117942	0.0206991	Positive	2.08356
LMO4	1259.84	3031.18	855.304	2566.99	2.44274e-07	0.000286682	Positive	2.40601		CD8A	261.809	656.219	134.43	409.26	3.57888e-05	0.00284494	Positive	2.50648		NR2C2AP	337.874	702.848	342.005	640.151	0.00117942	0.0206991	Positive	2.08021
IQCG	439.599	1057.25	282.91	737.746	6.02953e-06	0.00140252	Positive	2.40503		ACACB	124.779	312.58	89.9235	254.34	1.01785e-08	4.16133e-05	Positive	2.50506		TMPRSS2	139.574	1862.32	6.4703	1032.03	0.00171552	0.0254415	Positive	13.3429
GDF15	158.197	379.104	40.8273	85.6239	0.0106681	0.0866862	Positive	2.39641		ANKRD6	97.4618	243.982	57.1759	208.036	1.95553e-10	3.42563e-06	Positive	2.50336		CCL20	252.255	2365.79	126.99	1780.37	0.00171552	0.0254415	Positive	9.3786
MCF2L	259.454	620.016	141.954	409.07	3.7259e-07	0.000350569	Positive	2.3897		FAM111B	444.216	1110.79	376.307	1024.26	3.14933e-14	7.91945e-09	Positive	2.50056		KRT19	8047.09	61054.1	908.971	60021.6	0.00171552	0.0254415	Positive	7.5871
NEURL1B	1213.29	2895.68	977.811	2581.69	1.32765e-09	2.51474e-05	Positive	2.38663		LTB	155.579	388.935	122.739	238.755	8.49905e-05	0.00463985	Positive	2.49992		STOX1	32.6291	208.108	10.2092	65.7809	0.00171552	0.0254415	Positive	6.37799
SIRPG	63.9658	152.39	41.2552	107.054	0.00022065	0.00960403	Positive	2.38237		ZBTB7C	616.143	1536.92	316.737	1129.38	7.85017e-06	0.00124325	Positive	2.49442		FSTL4	89.6649	558.117	61.5496	275.251	0.00171552	0.0254415	Positive	6.22447
MPP2	60.5329	143.959	34.5795	131.368	1.18981e-05	0.00198543	Positive	2.37819		GATM	243.49	606.513	132.649	432.262	6.68553e-08	0.000107817	Positive	2.49092		SLFN13	214.767	1084.94	165.536	1186.88	0.00171552	0.0254415	Positive	5.05172
HLTF	820.315	1949.82	738.974	1923.99	5.58047e-08	0.000137466	Positive	2.37692		SIRPG	60.2363	149.757	39.493	93.147	3.01682e-05	0.00259073	Positive	2.48616		OLFM1	477.548	2294.42	151.965	1769.01	0.00171552	0.0254415	Positive	4.80459
ZIC2	150.271	357.085	96.0599	255.474	0.000679097	0.0180489	Positive	2.37628		IQCG	416.922	1036.28	282.59	818.192	3.79553e-07	0.000258305	Positive	2.48554		ADAM28	125.375	494.67	99.3122	475.587	0.00171552	0.0254415	Positive	3.94552
NLRC3	88.3697	209.694	60.4301	188.094	3.19305e-06	0.00101925	Positive	2.37292		EPB41L4A	198.662	492.153	159.915	419.395	9.67621e-10	9.79047e-06	Positive	2.47734		RASEF	98.8504	355.62	77.0347	300.693	0.00171552	0.0254415	Positive	3.59756
SELENBP1	181.922	431.332	99.7602	297.495	4.03766e-05	0.00377862	Positive	2.37097		REPS2	113.768	281.814	92.0343	237.026	5.48496e-12	3.1014e-07	Positive	2.47708		CEP70	249.231	808.445	159.762	612.109	0.00171552	0.0254415	Positive	3.24376
SATB1	271.323	642.47	233.674	587.538	1.21891e-06	0.000619738	Positive	2.36791		ZAP70	97.2102	240.264	63.8528	162.255	3.64026e-05	0.00287601	Positive	2.4716		PDE6B	46.8391	149.698	12.3178	70.1399	0.00171552	0.0254415	Positive	3.19601
RARB	107.06	253.333	44.7689	143.013	2.04368e-05	0.00263554	Positive	2.36628		SSTR2	33.6906	83.2489	14.6045	25.1515	0.00149549	0.0250167	Positive	2.47099		HELLS	181.273	558.853	134.841	591.628	0.00171552	0.0254415	Positive	3.08293
HUNK	76.7642	181.565	34.459	171.392	4.80778e-08	0.000126752	Positive	2.36524		EPHX2	255.447	631.168	212.299	407.363	1.37341e-05	0.00166729	Positive	2.47084		SH2D4A	368.51	1075.21	353.31	704.116	0.00171552	0.0254415	Positive	2.91771
CD8B	76.3703	180.072	28.4036	136.073	1.37067e-05	0.00213508	Positive	2.35789		PCP4L1	109.364	270.124	33.001	173.256	9.41393e-06	0.00134951	Positive	2.46996		IL17REL	61.9742	176.617	1.57195	25.9093	0.00171552	0.0254415	Positive	2.84986
MYO5C	208.149	490.698	97.0371	388.536	2.04368e-05	0.00263554	Positive	2.35744		FOXQ1	411.033	1014.91	310.249	560.75	0.000389862	0.0112309	Positive	2.46917		UBXN11	160.513	402.323	131.865	336.164	0.00171552	0.0254415	Positive	2.50648
PRDM15	232.038	546.864	220.256	542.007	7.79918e-12	1.42981e-06	Positive	2.35678		HLTF	772.151	1898.26	716.731	1851.39	1.33247e-10	2.67611e-06	Positive	2.45841		DHRS3	1241.7	3085.37	1078.73	3001.67	0.00171552	0.0254415	Positive	2.48479
ZAP70	102.595	241.371	64.3064	173.142	7.24027e-05	0.00518473	Positive	2.35266		SH3BP5	455.805	1111.92	333.459	779.737	4.4242e-06	0.000926776	Positive	2.43947		KHK	102.707	245.436	91.8424	257.187	0.00171552	0.0254415	Positive	2.38968
GNE	439.39	1032.97	352.297	593.28	1.34339e-05	0.00211311	Positive	2.35093		ZFY	156.34	381.307	36.5483	349.551	7.92273e-06	0.00125007	Positive	2.43896		C4orf46	192.523	448.844	161.304	378.255	0.00171552	0.0254415	Positive	2.33138
ZNF367	277.717	651.737	216.735	624.312	1.38321e-10	7.43342e-06	Positive	2.34677		MAP3K14	425.281	1035.74	378.818	787.484	2.11088e-08	5.97703e-05	Positive	2.43542		TOP2A	2870.69	6616.17	2574.44	5969.5	0.00171552	0.0254415	Positive	2.30473
EPB41L4A	212.58	498.466	160.417	419.395	4.37174e-09	4.30014e-05	Positive	2.34483		WDR76	321.451	781.997	276.823	851.552	1.61582e-14	4.94889e-09	Positive	2.43271		EXO1	259.753	581.098	226.869	498.783	0.00171552	0.0254415	Positive	2.23712
CUL9	577.306	1347.9	503.334	1103.22	1.56534e-09	2.6791e-05	Positive	2.33481		BLK	19.443	47.2925	5.9627	17.2625	0.00222494	0.0318293	Positive	2.43236		DONSON	224.894	499.006	198.342	536.144	0.00171552	0.0254415	Positive	2.21884
E2F8	186.558	435.21	162.718	441.405	6.45995e-11	4.79866e-06	Positive	2.33284		TSPAN12	55.5331	134.997	41.8291	77.7701	3.23076e-05	0.00268901	Positive	2.43093		DZIP3	163.256	357.132	134.301	383.947	0.00171552	0.0254415	Positive	2.18756
CD5	141.486	329.081	97.0362	308.306	3.20525e-05	0.00334363	Positive	2.32589		TBC1D10C	95.3157	231.549	66.9629	161.661	9.08143e-06	0.00132804	Positive	2.42928		ZNF329	128.304	279.402	144.345	283.953	0.00171552	0.0254415	Positive	2.17765
CYFIP2	279.893	649.549	208.889	494.007	1.0531e-05	0.00186115	Positive	2.32071		TCEA3	350.732	848.642	226.526	849.76	1.0658e-08	4.26243e-05	Positive	2.41963		PCNA	2355.51	5054.82	2354.27	4611.65	0.00171552	0.0254415	Positive	2.14596
TSPAN12	59.9687	139.159	44.5669	71.0092	0.000290783	0.0112117	Positive	2.32053		ATF5	921.846	2228.76	826.25	1125.43	1.85531e-05	0.00196867	Positive	2.41771		NDC80	346.139	711.466	293.925	627.758	0.00171552	0.0254415	Positive	2.05543
TCEA3	371.241	861.454	240.03	849.76	8.48104e-08	0.000172217	Positive	2.32047		CYP1B1	440.476	1063.84	204.981	485.012	0.000493392	0.0129224	Positive	2.4152		NASP	1659.27	3320.51	1437.37	3097.83	0.00171552	0.0254415	Positive	2.00119
TBC1D10C	99.8499	231.696	68.0807	199.376	2.69088e-05	0.00304455	Positive	2.32044		GNE	415.402	1001.14	351.284	613.15	2.96218e-07	0.000228	Positive	2.41006		HS3ST4	19.5485	218.969	0.9314	192.411	0.00209205	0.0309006	Positive	11.2013
SIX2	103.644	240.491	50.5705	175.715	9.81832e-08	0.000186477	Positive	2.32036		PPP1R16B	240.115	578.245	167.098	369.368	2.32842e-05	0.00224271	Positive	2.4082		CXCL17	291.312	2183.87	130.247	1106.81	0.00241245	0.031085	Positive	7.49665
RNF157	40.992	94.7906	30.9163	51.3865	9.89777e-05	0.00614728	Positive	2.31242		CENPK	135.465	323.851	113.609	284.309	9.77961e-11	2.19167e-06	Positive	2.39066		DMRTA2	48.4138	332.885	0.53535	265.993	0.00215428	0.031085	Positive	6.87584
ANKRD6	104.588	241.292	58.6322	219.429	1.57836e-08	7.72743e-05	Positive	2.30707		KDM5D	276.424	660.729	78.3326	644.658	5.60077e-06	0.00104343	Positive	2.39028		HPDL	26.7221	179.037	19.0507	146.557	0.00241245	0.031085	Positive	6.69995
MAOB	204.349	471.005	67.6145	190.508	0.000163717	0.00812009	Positive	2.3049		KCNQ1	127.228	304.074	90.1389	210.982	1.84319e-08	5.57637e-05	Positive	2.38999		ADCY5	52.3614	264.362	17.9836	67.5717	0.00241245	0.031085	Positive	5.0488
ULBP1	39.1995	90.252	19.6443	43.6638	0.005308	0.0581989	Positive	2.30237		CLIP3	156.557	373.904	117.678	176.472	0.0120344	0.0887152	Positive	2.38829		GCNT2	101.003	458.335	61.3008	370.204	0.00241245	0.031085	Positive	4.53786
CNTN2	9.99685	22.8672	1.5268	2.67825	0.00332284	0.0445066	Positive	2.28744		MYH14	3133.41	7481.73	2010.89	6377.31	7.36228e-09	3.53246e-05	Positive	2.38773		UTY	171.486	673.096	120.189	724.837	0.00219217	0.031085	Positive	3.92509
CD3E	334.507	764.876	240.797	711.213	5.67994e-05	0.00454623	Positive	2.28658		BEX2	103.386	246.856	43.9675	196.725	3.86015e-08	8.02452e-05	Positive	2.38771		RFC4	406.673	1528.63	362.019	1102.83	0.00241245	0.031085	Positive	3.75886
RASGRP2	40.8628	93.3821	31.9061	52.522	0.000149806	0.00773114	Positive	2.28526		PPM1H	88.6833	211.741	56.3956	114.038	4.03004e-05	0.00305273	Positive	2.3876		C5	64.5417	219.183	47.4954	242.086	0.00241245	0.031085	Positive	3.396
PRLR	83.2118	190.071	28.8217	82.1814	0.00254753	0.0382758	Positive	2.28418		ADCY5	33.4921	79.9189	8.693	32.4689	0.000127021	0.00587809	Positive	2.3862		NMU	87.2816	292.426	47.6406	328.526	0.00241245	0.031085	Positive	3.35038
CD96	133.666	305.025	87.3983	267.932	2.08449e-05	0.00265908	Positive	2.28199		KRT15	12383.3	29444.7	4862	21790.2	0.000595821	0.014458	Positive	2.37777		MYLIP	449.529	1242.91	439.933	1176.15	0.00241245	0.031085	Positive	2.76491
PLEKHG4	393.487	897.885	250.069	875.548	2.21052e-06	0.000846001	Positive	2.28187		PRKAR2B	103.936	247.133	57.9765	135.82	1.99014e-05	0.00204949	Positive	2.37774		REPS2	94.6775	248.328	84.315	273.747	0.00241245	0.031085	Positive	2.62288
IKZF2	321.284	732.666	241.054	598.495	7.95184e-07	0.000503468	Positive	2.28043		KHK	91.2405	216.768	63.1993	182.977	1.47649e-10	2.87121e-06	Positive	2.37579		C9orf72	169.833	426.685	151.315	314.313	0.00241245	0.031085	Positive	2.51238
PPP1R12B	655.208	1487.06	458.344	845.443	8.40466e-06	0.00166035	Positive	2.2696		NRIP3	158.709	376.988	115.032	318.31	2.78325e-07	0.000220651	Positive	2.37535		HS6ST2	268.891	664.683	249.909	685.569	0.00241245	0.031085	Positive	2.47195
NFE2L3	670.794	1521.51	439.218	798.72	0.00022065	0.00960403	Positive	2.26822		BRIP1	173.859	412.739	157.036	434.998	5.39852e-13	5.92034e-08	Positive	2.37399		SSBP2	205.356	490.022	189.52	453.197	0.00241245	0.031085	Positive	2.38621
VWA2	67.149	151.764	35.2551	70.1833	0.00391421	0.0488819	Positive	2.26011		PPP1R12B	612.217	1451.2	458.146	845.443	7.1635e-06	0.00117595	Positive	2.3704		APOBEC3F	215.742	512.632	166.577	451.961	0.00241245	0.031085	Positive	2.37613
NKG7	176.051	397.8	88.9273	265.279	0.000375037	0.0129104	Positive	2.25957		PAX9	510.516	1209.36	309.741	843.651	8.59951e-06	0.00129448	Positive	2.3689		SPC25	122.213	289.751	124.702	245.119	0.00241245	0.031085	Positive	2.37088
IRAK3	245.957	553.451	173.376	370.735	7.10714e-05	0.00513313	Positive	2.25019		PRSS21	106.373	251.686	13.493	98.2184	0.000496831	0.0129642	Positive	2.36606		ECE1	4430.27	9810.65	3795.49	8004.08	0.00241245	0.031085	Positive	2.21446
CHRDL1	79.5534	178.939	11.564	67.5057	9.01823e-05	0.00584437	Positive	2.2493		CACNA2D1	115.415	273.012	50.9212	196.077	1.703e-06	0.000569325	Positive	2.36548		WDR62	289.011	612.222	247.472	487.07	0.00241245	0.031085	Positive	2.11834
ITGAL	397.557	888.277	264.885	637.288	0.000232453	0.00988793	Positive	2.23434		IKZF1	275.53	649.853	190.2	511.157	2.19056e-06	0.000635718	Positive	2.35856		FAM102B	485.77	999.18	448.95	907.067	0.00241245	0.031085	Positive	2.0569
ECE1	4334.18	9671.44	3796.82	7049.56	2.09238e-08	8.8394e-05	Positive	2.23143		ALX1	10.1056	23.8261	0.9264	10.3846	0.000202404	0.00767305	Positive	2.35772		CBX5	2795.97	5675.58	2604.51	5333.49	0.00241245	0.031085	Positive	2.02992
SOX2	1056.24	2350.61	466.351	1705.82	9.89777e-05	0.00614728	Positive	2.22546		E2F8	180.961	426.545	161.542	407.079	5.96911e-13	6.26814e-08	Positive	2.35711		KEL	13.8309	231.96	1.644	70.4676	0.00279822	0.0359714	Positive	16.7711
C5	85.8732	190.971	52.4062	149.458	2.07045e-06	0.000818096	Positive	2.22387		PLEKHG6	385.621	908.884	276.078	619.889	8.04277e-07	0.000383397	Positive	2.35694		CLGN	19.2766	273.04	6.10905	240.03	0.00335062	0.0368334	Positive	14.1643
SELL	237.416	525.918	151.986	257.575	0.00151191	0.02846	Positive	2.21517		MAGI3	348.049	819.763	318.781	721.048	5.8123e-11	1.55928e-06	Positive	2.35531		RNF165	53.4676	288.592	33.2535	188.407	0.00335062	0.0368334	Positive	5.39752
ADAMTS17	90.0516	199.397	57.2754	127.689	1.85078e-05	0.00250372	Positive	2.21425		LMNB1	1251.72	2941.69	1101.16	2854.05	1.11749e-12	9.77897e-08	Positive	2.35012		IQCG	402.376	2008.91	193.125	1138.96	0.00335062	0.0368334	Positive	4.99262
RRAGD	267.953	593.072	197.942	401.366	0.000216843	0.00950647	Positive	2.21334		ISYNA1	463.943	1088.85	249.416	799.225	5.92299e-05	0.00379729	Positive	2.34695		NR3C2	61.2555	299.025	30.1668	319.062	0.00335062	0.0368334	Positive	4.8816
CPNE5	98.6764	218.285	63.7176	166.116	6.41929e-06	0.00145044	Positive	2.21213		PRDM15	224.989	527.841	218.7	529.495	6.27886e-14	1.28205e-08	Positive	2.34607		GLS2	68.9941	298.749	23.0481	226.323	0.00335062	0.0368334	Positive	4.33007
ZNF488	111.647	246.754	78.2584	127.817	0.00129718	0.0260839	Positive	2.21014		CENPH	242.542	568.754	197.994	524.122	1.62707e-11	6.16497e-07	Positive	2.34497		RGMA	622.884	2627.36	371.689	2802.7	0.00335062	0.0368334	Positive	4.21806
NTS	1042.72	2303.1	6.859	46.4036	0.00412814	0.0503857	Positive	2.20874		KLRK1	50.595	118.538	26.9522	76.9646	3.17596e-05	0.00265821	Positive	2.34287		WNK2	286.684	1184.78	59.0209	1100.87	0.00335062	0.0368334	Positive	4.13271
PER3	712.588	1573.86	618.304	1324.63	1.53825e-08	7.60613e-05	Positive	2.20865		SIX2	100.322	234.991	46.1279	189.835	3.39169e-09	2.10567e-05	Positive	2.34237		CELSR3	185.416	761.843	128.685	467.82	0.00335062	0.0368334	Positive	4.10884
KCNE3	128.011	282.595	66.5482	128.766	0.00538089	0.0586528	Positive	2.20758		LIG1	824.035	1927.55	750.038	1793.43	2.9014e-13	3.67711e-08	Positive	2.33916		COCH	107.453	439.48	16.871	277.757	0.00335062	0.0368334	Positive	4.08998
FA2H	80.8428	178.426	30.519	110.973	0.000100798	0.00621059	Positive	2.20707		CENPJ	172.573	403.351	154.733	339.519	1.08626e-12	9.73752e-08	Positive	2.33727		TMEM150C	67.1713	233.791	36.9084	207.608	0.00335062	0.0368334	Positive	3.48051
MAGI3	374.902	826.62	325.822	698.609	4.3514e-08	0.000121295	Positive	2.20489		PLEKHG4	370.989	866.944	235.616	799.434	1.92853e-08	5.66135e-05	Positive	2.33685		RARB	121.354	418.259	87.1488	305.555	0.00335062	0.0368334	Positive	3.4466
ABCA2	562.21	1237.3	416.08	832.231	2.99359e-06	0.000985961	Positive	2.20078		PHGDH	1023.65	2390.99	661.132	2193.8	8.71239e-07	0.000401869	Positive	2.33574		PLEKHG4	331.323	1007.69	242.637	1038.69	0.00335062	0.0368334	Positive	3.0414
WDR76	342.247	752.876	285.545	830.004	4.26437e-11	4.10595e-06	Positive	2.1998		CUL9	555.231	1295.57	490.781	1103.22	8.15693e-11	1.93416e-06	Positive	2.33338		HLTF	760.067	2250.59	628.508	1868.82	0.00335062	0.0368334	Positive	2.96104
CD2	285.496	627.577	181.149	630.318	8.5493e-05	0.00567808	Positive	2.1982		NLRC3	86.1399	200.758	60.1612	138.7	1.67017e-06	0.00056565	Positive	2.33061		TFRC	4784.08	13418.7	3342.21	12540.5	0.00335062	0.0368334	Positive	2.80486
ACACB	136.54	299.931	95.6041	254.34	3.64012e-07	0.000345735	Positive	2.19665		E2F1	424.812	989.523	309	689.559	1.08527e-11	4.86432e-07	Positive	2.32932		DEPDC1B	190.735	473.101	175.735	353.8	0.00335062	0.0368334	Positive	2.48041
BARD1	122.746	269.301	109.002	269.022	1.79466e-09	2.82121e-05	Positive	2.19397		JAK3	342.764	797.249	258.498	673.582	1.47468e-05	0.0017306	Positive	2.32594		ATP6V0E2	160.486	395.124	82.3607	371.483	0.00335062	0.0368334	Positive	2.46205
KLRK1	53.114	116.234	27.9317	82.2626	0.000123021	0.00693193	Positive	2.18838		HSH2D	97.5176	226.807	66.1919	146.602	0.000229922	0.00826848	Positive	2.3258		C18orf54	128.742	300.37	102.049	260.647	0.00335062	0.0368334	Positive	2.33311
ROBO2	51.7993	113.102	15.8664	73.1489	3.6654e-05	0.0035956	Positive	2.18347		SPATA18	90.8866	211.345	67.7276	168.658	1.27661e-07	0.000150916	Positive	2.32538		LRRCC1	236.969	538.577	194.762	381.642	0.00335062	0.0368334	Positive	2.27278
LIG1	875.397	1910.32	762.173	1793.43	1.50896e-10	7.87204e-06	Positive	2.18223		LMO4	1212.2	2818	850.352	2538.51	2.25851e-08	6.07671e-05	Positive	2.3247		DHRS13	218.954	496.528	146.597	442.089	0.00335062	0.0368334	Positive	2.26773
PGPEP1	221.976	483.984	170.202	527.906	7.88032e-08	0.000166455	Positive	2.18035		CD247	107.657	249.253	80.3525	168.672	3.45906e-05	0.0027951	Positive	2.31525		PLK4	265.15	560.746	211.364	514.685	0.00335062	0.0368334	Positive	2.11483
CENPJ	183.011	398.574	155.881	339.519	6.63517e-10	1.89294e-05	Positive	2.17787		GLB1L2	118.143	273.383	31.0573	167.251	3.45906e-05	0.0027951	Positive	2.314		UBE2T	256.204	539.025	247.625	460.611	0.00335062	0.0368334	Positive	2.10389
SH2D4A	371.68	808.972	307.93	773.27	1.41159e-07	0.000219513	Positive	2.17653		FRZB	80.5056	186.17	37.5744	116.82	0.000271947	0.00908905	Positive	2.3125		RECQL4	375.77	776.806	347.233	775.607	0.00335062	0.0368334	Positive	2.06724
CHPT1	279.247	607.565	166.956	448.365	1.23905e-05	0.00202858	Positive	2.17573		RYR1	1257.74	2907.63	576.091	1006.96	0.000395686	0.011328	Positive	2.31179		PTTG1	756.72	1538.71	681.592	1390.88	0.00335062	0.0368334	Positive	2.0334
INPP5F	499.579	1086.8	459.372	1109.77	3.83971e-08	0.000114844	Positive	2.17542		PAQR8	139.696	322.853	109.255	238.185	1.07575e-07	0.00013865	Positive	2.31111		BMP3	9.0329	147.126	0.48265	61.9523	0.00355378	0.0389888	Positive	16.2877
PCLO	155.486	337.17	44.3242	354.664	1.14245e-05	0.00194417	Positive	2.16849		INA	61.6753	142.372	1.7016	48.8073	1.09524e-06	0.000456102	Positive	2.30842		FCER2	2.79462	54.3775	1.9915	23.958	0.00358203	0.0392205	Positive	19.4579
LIME1	117.16	253.745	76.0227	230.293	6.12243e-05	0.00473714	Positive	2.16581		AMOT	230.422	531.626	75.6705	206.78	0.00335447	0.0408189	Positive	2.30718		CYP2E1	48.7784	293.641	12.0333	135.581	0.00453004	0.0435739	Positive	6.0199
CD3D	131.655	284.597	95.0941	250.577	0.0001084	0.00646053	Positive	2.16168		PRODH	436.97	1008.07	294.344	722.607	1.44872e-05	0.00171692	Positive	2.30695		RBP7	26.8971	151.754	21.3169	62.9792	0.00453004	0.0435739	Positive	5.64202
JSRP1	63.7618	137.481	26.6587	58.2518	0.00792893	0.0731668	Positive	2.15616		CD3E	317.402	730.479	230.353	542.96	1.03083e-05	0.00142295	Positive	2.30143		FRZB	105.976	502.367	56.6424	314.647	0.00453004	0.0435739	Positive	4.74036
KIF15	229.05	493.441	195.674	461.757	7.14312e-08	0.000156758	Positive	2.15429		ABCA2	525.218	1208.08	413.439	846.62	1.27661e-07	0.000150916	Positive	2.30016		PARM1	647.117	2977.16	270.147	1363.89	0.00453004	0.0435739	Positive	4.60065
VAMP1	76.6828	164.926	58.1713	114.014	1.31655e-05	0.00209084	Positive	2.15075		CYFIP2	269.645	619.631	207.624	481.856	6.29799e-06	0.00110805	Positive	2.29795		PTN	229.161	888.191	58.3095	777.615	0.00453004	0.0435739	Positive	3.87584
BCL11A	429.201	922.468	332.005	835.024	1.70908e-05	0.0024013	Positive	2.14927		BIRC3	708.054	1626.08	376.806	841.352	0.000978222	0.0194124	Positive	2.29656		MRAP2	57.5596	217.242	16.2619	155.837	0.00453004	0.0435739	Positive	3.77422
IL16	316.477	680.043	260	514.356	3.4627e-05	0.00348523	Positive	2.14879		SELENBP1	172.91	396.152	95.3563	264.164	8.29192e-06	0.00127238	Positive	2.29109		SUSD4	386.844	1444.42	173.804	1172.13	0.00453004	0.0435739	Positive	3.73387
PRODH	473.221	1015.45	313.175	579.096	0.00104359	0.0230523	Positive	2.14582		CD5	135.636	310.441	96.8104	223.624	1.10788e-05	0.00147749	Positive	2.28878		CBS	318.236	1078.11	83.6406	789.524	0.00453004	0.0435739	Positive	3.38775
MAP3K14	460.157	987.181	383.042	777.705	3.81364e-07	0.000352482	Positive	2.14531		CD2	271.725	621.887	169.733	542.726	1.44872e-05	0.00171692	Positive	2.28866		FADS2	1344.79	4205.88	834.294	2773.32	0.00453004	0.0435739	Positive	3.12754
SSBP2	198.527	425.198	157.072	376.009	2.62193e-07	0.00029744	Positive	2.14176		TMC8	347.097	794.381	268.476	621.779	3.46394e-06	0.000813077	Positive	2.28864		ILDR1	182.639	519.155	83.085	465.521	0.00453004	0.0435739	Positive	2.84252
MCM5	2303.5	4930.11	2106.03	4950.98	5.37713e-12	1.24257e-06	Positive	2.14027		SLC44A4	119.157	272.554	16.5525	50.7599	0.000160948	0.0067071	Positive	2.28735		PCLO	187.281	525.078	62.1999	510.8	0.00453004	0.0435739	Positive	2.80369
SMARCA2	1769.49	3782.82	1526.82	3032.04	4.92027e-07	0.000398253	Positive	2.1378		SHISA2	317.701	725.745	111.531	248.28	0.00197823	0.0296375	Positive	2.28437		SOX2	1106.21	2978.62	747.418	3296.86	0.00453004	0.0435739	Positive	2.69263
BRIP1	184.488	393.89	157.415	406.329	5.84878e-10	1.80208e-05	Positive	2.13504		SCNN1B	322.293	736.134	159.079	502.3	7.21868e-05	0.00425032	Positive	2.28406		TMEM97	408.983	994.038	298.353	961.061	0.00453004	0.0435739	Positive	2.43051
REC8	82.9422	177.069	53.407	93.7229	0.00233326	0.0363978	Positive	2.13485		BARD1	118.728	270.192	107.534	285.102	3.62034e-11	1.11815e-06	Positive	2.27572		MAP3K14	486.422	1161.21	434.397	861.301	0.00453004	0.0435739	Positive	2.38726
CEP70	306.193	653.307	270.777	596.371	1.19202e-06	0.000614081	Positive	2.13364		SH2D4A	345.812	786.829	294.824	757.981	3.47311e-09	2.13185e-05	Positive	2.27531		NFE2L3	679.921	1620.9	453.413	1346.64	0.00453004	0.0435739	Positive	2.38395
LRIG1	683.927	1451.36	524.667	1049.03	4.80807e-07	0.000395234	Positive	2.12209		ADCY6	335.04	761.497	245.104	808.71	5.90956e-10	6.93917e-06	Positive	2.27285		CEP135	180.36	425.659	167.214	246.347	0.00453004	0.0435739	Positive	2.36005
LMNB1	1322.07	2801.81	1168.08	2854.05	2.77072e-09	3.5374e-05	Positive	2.11926		RASGRP2	39.079	88.7114	31.7133	47.9412	0.000297803	0.0096017	Positive	2.27005		GNE	419.192	946.651	339.959	775.186	0.00453004	0.0435739	Positive	2.25827
GZMH	70.7733	149.836	31.9567	72.3721	0.000760086	0.0192439	Positive	2.11713		ITGAL	382.848	868.625	210.454	511.424	0.000119184	0.00565151	Positive	2.26885		FBF1	130.904	284.539	123.909	259.408	0.00453004	0.0435739	Positive	2.17365
E2F2	329.74	697.982	264.161	651.577	8.76934e-10	2.08913e-05	Positive	2.11676		RBP7	51.0308	115.751	23.8509	71.3585	4.76775e-06	0.000963813	Positive	2.26826		GALNT4	356.832	762.958	313.036	544.829	0.00453004	0.0435739	Positive	2.13815
CENPH	259	548.079	210.163	517.931	2.50053e-08	9.69518e-05	Positive	2.11614		MAOB	200.273	454.245	64.504	195.381	4.16854e-05	0.00311101	Positive	2.26813		CENPE	370.65	777.253	342.387	644.654	0.00453004	0.0435739	Positive	2.097
CAND2	93.882	198.549	42.6022	105.359	0.00144426	0.0277155	Positive	2.11487		CD96	129.129	292.587	87.2462	228.721	8.75737e-06	0.00130377	Positive	2.26584		TMTC2	296.758	619.457	246.672	682.808	0.00453004	0.0435739	Positive	2.08742
PLCL2	103.566	218.871	76.8761	172.857	3.63086e-06	0.00108871	Positive	2.11336		SOX21	189.863	429.037	71.8214	254.308	0.000280319	0.00926051	Positive	2.25971		SCPEP1	2781.11	5649.83	2268.64	5474.38	0.00453004	0.0435739	Positive	2.0315
ITK	102.532	216.432	72.9386	169.934	7.10714e-05	0.00513313	Positive	2.11087		CDC42EP4	2696.04	6080.49	2277.03	4221.7	8.04277e-07	0.000383397	Positive	2.25534		ERAP1	1683.76	3404.41	1601.72	2992.3	0.00453004	0.0435739	Positive	2.02191
TAGAP	175.202	369.6	119.043	269.747	0.000127528	0.00707087	Positive	2.10956		ASF1B	733.667	1654.5	614.372	1764.82	1.40118e-12	1.15491e-07	Positive	2.25511		RRM2	1781.18	3592.7	1473.04	3881.49	0.00453004	0.0435739	Positive	2.01704
RASSF9	117.225	246.302	68.6061	182.371	7.10714e-05	0.00513313	Positive	2.1011		KRT86	25.593	57.6694	12.9241	32.3368	9.36723e-05	0.00490976	Positive	2.25332		COL4A6	813.709	37.3264	673.668	24.8558	2.6805e-05	0.00415439	Negative	0.0458719
SASH3	325.542	683.99	233.849	595.794	0.000127528	0.00707087	Positive	2.10108		SSBP2	186.988	421.148	153.168	376.009	7.02769e-09	3.46235e-05	Positive	2.25227		INHBA	1678.07	118.292	1573.79	133.792	2.6805e-05	0.00415439	Negative	0.0704929
TMPRSS11A	584.644	1227.52	70.6831	356.961	0.00880052	0.0776277	Positive	2.0996		SMARCA2	1662.9	3743.93	1494.38	3032.04	1.43548e-08	4.94459e-05	Positive	2.25144		TUBB3	2636.9	429.082	1966.88	380.356	2.6805e-05	0.00415439	Negative	0.162722
LAT	114.225	239.712	75.4696	224.992	2.85292e-05	0.00314273	Positive	2.0986		TLR1	155.184	349.32	118.043	260.712	2.45286e-05	0.00230701	Positive	2.25101		SMOX	697.175	154.648	565.206	166.589	2.6805e-05	0.00415439	Negative	0.221821
ATF5	1022.89	2145.52	847.113	1088.63	0.000473788	0.0147282	Positive	2.09751		ECE1	4165.31	9349.02	3725.76	7596.57	1.02985e-10	2.2665e-06	Positive	2.24449		ACTN1	13101.8	2927.77	12273.2	2847.03	2.6805e-05	0.00415439	Negative	0.223463
ASF1B	767.34	1609.02	626.729	1764.82	9.27022e-10	2.15154e-05	Positive	2.09688		IL27RA	534.469	1199.52	405.817	662.279	0.00399546	0.0453897	Positive	2.24431		MYO5A	2737.17	673.831	2604.43	689.626	2.6805e-05	0.00415439	Negative	0.246178
KHK	98.6377	206.505	66.38	182.977	4.80778e-08	0.000126752	Positive	2.09357		INPP5F	476.779	1069.56	454.338	1109.77	8.97359e-12	4.39746e-07	Positive	2.2433		ITGA5	6160.07	1718.02	4924.61	1708.86	2.6805e-05	0.00415439	Negative	0.278896
ADCY6	360.354	754.359	254.66	772.073	9.81832e-08	0.000186477	Positive	2.09339		IKZF2	310.175	694.052	236.121	598.495	1.22324e-07	0.000146634	Positive	2.23762		DHRS7	1702.99	539.915	1507.02	565.874	2.6805e-05	0.00415439	Negative	0.31704
N4BP3	256.953	537.471	224.981	486.577	5.77942e-07	0.0004304	Positive	2.09171		CIT	733.954	1640.94	652.128	1366.07	5.95597e-12	3.21914e-07	Positive	2.23575		RNF217	323.005	112.21	324.404	120.41	2.6805e-05	0.00415439	Negative	0.347396
CENPK	147.04	307.367	116.832	276.44	1.75156e-07	0.000245212	Positive	2.09036		LIME1	111.052	248.113	74.9028	195.462	3.96244e-05	0.00302206	Positive	2.2342		SLC3A2	8051.56	2927.14	7806.88	3047.47	2.6805e-05	0.00415439	Negative	0.363549
CYP11A1	33.1968	69.0355	4.0872	15.362	0.00986861	0.082896	Positive	2.07958		LRIG1	648.48	1447.97	517.845	1072.11	1.43548e-08	4.94459e-05	Positive	2.23286		HSPA12A	340.984	48.1405	235.492	36.8884	5.361e-05	0.00546226	Negative	0.141181
UBXN11	187.797	390.009	157.425	287.49	1.98185e-06	0.000799814	Positive	2.07676		SOX2	1009	2246.95	431.894	1783.52	1.67017e-06	0.00056565	Positive	2.2269		FAM89A	723.058	184.436	661.568	177.223	5.361e-05	0.00546226	Negative	0.255077
SIDT1	87.8922	182.498	43.6671	115.666	0.000280995	0.0109971	Positive	2.07638		RASSF9	111.701	248.524	67.7673	200.429	5.7102e-07	0.000319728	Positive	2.2249		CRISPLD2	1911.25	524.043	1769.47	543.804	5.361e-05	0.00546226	Negative	0.274189
JAK3	375.491	779.037	261.916	686.511	0.000295796	0.0113095	Positive	2.07472		PSIP1	753.24	1675.2	620.344	1644.24	4.06659e-10	5.35702e-06	Positive	2.22399		PRNP	10729	3671.16	10590.3	3897.06	5.361e-05	0.00546226	Negative	0.342171
ABO	68.7629	142.635	17.5216	57.346	0.0053801	0.0586528	Positive	2.0743		ATP6V0E2	150.141	332.695	106.247	313.844	1.57242e-08	5.13248e-05	Positive	2.21588		ABL2	1741.47	685.538	1556.81	715.962	5.361e-05	0.00546226	Negative	0.393655
PAPLN	631.618	1309.85	449.251	714.606	0.0016812	0.0302129	Positive	2.07379		NMU	146.487	324.334	79.6319	244.643	7.42286e-07	0.000370401	Positive	2.21409		DRAP1	2517.23	1100.88	2204.97	1040.62	5.361e-05	0.00546226	Negative	0.43734
ZFY	174.155	360.771	39.9225	316.795	0.00076788	0.0193531	Positive	2.07155		SPIRE2	76.8913	170.237	39.5214	124.609	7.29335e-08	0.000114025	Positive	2.214		FKBP9	4343.85	2021.52	4100.72	1975.74	5.361e-05	0.00546226	Negative	0.465375
P2RX5	59.9612	124.021	43.151	82.9052	0.000540612	0.0158631	Positive	2.06836		FOXE1	1234.47	2730.49	786.403	2246.53	4.76775e-06	0.000963813	Positive	2.21188		CYTH3	993.984	468.424	899.156	498.969	5.361e-05	0.00546226	Negative	0.471259
IL2RB	552.217	1141.41	363.406	1054.47	7.51364e-05	0.00529112	Positive	2.06695		SELL	225.552	498.793	142.625	257.575	0.000530672	0.013482	Positive	2.21143		LMNA	19853.8	9827.03	18918.8	8840.49	5.361e-05	0.00546226	Negative	0.49497
CDC7	220.384	455.41	212.172	446.56	3.56845e-10	1.39765e-05	Positive	2.06644		RPS4Y1	1566.84	3457.79	398.378	2682	0.000514319	0.0132345	Positive	2.20686		APCDD1L	185.114	12.8285	114.367	6.91855	0.00010722	0.0071942	Negative	0.0693005
RPA2	932.532	1927.01	845.871	1908.12	1.18184e-12	5.46208e-07	Positive	2.06643		TRAF1	347.641	764.922	272.326	507.058	0.000129055	0.00593062	Positive	2.20032		SPOCK1	714.471	59.2886	424.978	57.4912	0.00010722	0.0071942	Negative	0.0829825
TMC8	373.212	771.198	270.45	640.484	7.24027e-05	0.00518473	Positive	2.06638		CD200	133.986	294.646	89.313	206.217	8.59951e-06	0.00129448	Positive	2.19908		RGS20	231.75	22.4339	162.776	14.0043	0.00010722	0.0071942	Negative	0.0968025
PRSS21	117.557	242.618	16.7683	114.775	0.00920594	0.0796773	Positive	2.06383		GCHFR	136.062	298.997	99.5289	287.022	4.70912e-08	8.81692e-05	Positive	2.1975		COL12A1	12689.3	2054.27	10855.3	2019.3	0.00010722	0.0071942	Negative	0.161889
LIMD2	356.086	734.216	306.592	613.622	3.63086e-06	0.00108871	Positive	2.0619		SATB1	263.911	579.054	226.957	508.734	2.91992e-06	0.000749574	Positive	2.19413		PODNL1	273.501	52.1403	215.829	43.7131	0.00010722	0.0071942	Negative	0.19064
SPATA18	98.8266	203.64	70.8508	179.067	9.90502e-06	0.00180427	Positive	2.06058		KIF24	183.191	401.363	160.221	388.88	9.47526e-12	4.5822e-07	Positive	2.19095		COL5A3	2940.35	625.998	2431.04	594.707	0.00010722	0.0071942	Negative	0.212899
CACNA2D1	125.741	258.864	58.1219	191.337	1.16592e-05	0.00196419	Positive	2.0587		EBF4	149.763	328.069	108.17	239.499	1.47468e-05	0.0017306	Positive	2.19059		KLF7	433.976	131.053	428.413	133.482	0.00010722	0.0071942	Negative	0.301981
RASAL3	155.976	321.063	110.885	277.615	0.000112401	0.00660329	Positive	2.05841		SIGIRR	239.433	524.166	210.049	460.027	3.67873e-10	5.00762e-06	Positive	2.18919		CLIP4	991.965	385.839	978.374	417.138	0.00010722	0.0071942	Negative	0.388965
NOTCH1	2543.51	5235.59	2247.26	4368.61	1.25654e-09	2.44005e-05	Positive	2.05841		KSR1	486.971	1065.37	448.261	823.756	5.21926e-10	6.33087e-06	Positive	2.18775		INF2	3198.07	1421.4	3348.93	1492.29	0.00010722	0.0071942	Negative	0.444456
PRKCB	159.64	328.221	116.085	249.694	0.00102736	0.0228652	Positive	2.056		SLC12A7	1069.57	2339.8	768.692	1669.47	1.88818e-05	0.00198936	Positive	2.1876		ANO6	2814.93	1344.19	2840.47	1302.58	0.00010722	0.0071942	Negative	0.477523
CLDN1	9578.19	19688.4	7446.47	13719.3	6.97632e-05	0.00508114	Positive	2.05555		TMPO	1636.98	3571.86	1495.23	3388.57	5.47682e-13	5.92034e-08	Positive	2.18198		FLNC	5304.93	136.124	1392.75	75.1439	0.000187635	0.00934269	Negative	0.0256598
RBP7	55.6201	114.329	25.1621	71.3585	0.000191867	0.00887995	Positive	2.05554		CD3D	126.006	274.417	90.1454	221.028	1.61131e-05	0.00182019	Positive	2.17781		SH2D5	446.997	16.7146	365.618	13.6645	0.000187635	0.00934269	Negative	0.0373931
NRXN3	36.8522	75.7496	7.1444	30.7737	0.000132184	0.00721762	Positive	2.05549		NUSAP1	1168.09	2540.25	1096.69	2311.76	3.83227e-12	2.27175e-07	Positive	2.1747		TNNT2	183.569	6.9995	92.0379	7.36575	0.000187635	0.00934269	Negative	0.0381301
PHGDH	1109.56	2280.47	687.63	2051.45	8.08993e-05	0.00550487	Positive	2.05529		UBXN11	178.969	388.792	156.386	299.642	3.69273e-08	7.84931e-05	Positive	2.17239		CCNA1	262.41	13.7726	191.902	3.01305	0.000187635	0.00934269	Negative	0.052485
ZNF180	138.189	283.58	127.524	204.163	3.01917e-07	0.000315094	Positive	2.05211		HVCN1	99.9864	216.998	76.8252	161.348	0.000119184	0.00565151	Positive	2.17028		MSX2	154.423	9.20127	107.171	7.1123	0.000187635	0.00934269	Negative	0.0595849
ELF3	3072.34	6283.91	1918.06	5480.03	3.33161e-05	0.00341245	Positive	2.04532		ZFP3	103.854	225.289	95.8777	211.063	4.39944e-09	2.55006e-05	Positive	2.16929		TREM1	240.882	24.2044	190.286	21.5078	0.000187635	0.00934269	Negative	0.100482
MYLIP	444.731	909.421	376.32	821.653	8.90372e-07	0.000533309	Positive	2.04488		MCM5	2213.37	4792.95	2034.41	4817.94	2.60295e-15	1.39046e-09	Positive	2.16545		SERPINE1	10959.6	1293.47	8863.78	1031.54	0.000187635	0.00934269	Negative	0.118021
KREMEN1	3012.97	6153.37	2475.74	4777.19	2.2587e-08	9.14876e-05	Positive	2.04229		L3MBTL4	64.339	139.059	27.8261	119.274	2.7445e-05	0.00244928	Positive	2.16135		PAPPA	523.55	92.9295	456.13	81.0884	0.000187635	0.00934269	Negative	0.177499
TCF19	937.424	1913.1	785.029	1737.06	5.91173e-11	4.6904e-06	Positive	2.0408		PER3	693.301	1495.35	589.983	1324.63	2.05376e-09	1.53161e-05	Positive	2.15686		GJA1	16162.7	3207.41	10300.8	2424.91	0.000187635	0.00934269	Negative	0.198445
KIF24	193.478	394.804	161.907	367.36	4.61119e-09	4.34928e-05	Positive	2.04056		LAT	109.635	236.407	72.2812	192.213	7.99486e-06	0.00125727	Positive	2.1563		UPP1	2459.58	496.769	2345.61	497.978	0.000187635	0.00934269	Negative	0.201973
CELSR3	263.363	536.746	129.167	405.068	1.48563e-05	0.0022339	Positive	2.03805		CCDC28B	83.2669	179.498	62.5198	107.493	0.000216212	0.00797861	Positive	2.1557		ME1	1080.34	239.708	1093.51	267.204	0.000187635	0.00934269	Negative	0.221882
INPP5D	470.05	957.969	322.077	839.891	2.46441e-06	0.000896264	Positive	2.03801		TCF19	892.095	1922.71	777.085	1739.41	6.66459e-14	1.28919e-08	Positive	2.15527		NRIP1	3234.3	1073.71	2269.78	1055.42	0.000187635	0.00934269	Negative	0.331976
WDFY4	221.421	450.779	123.682	282.59	0.00106006	0.0232625	Positive	2.03585		CLU	2799.11	6031.69	1229.12	2565.2	0.00153629	0.0254095	Positive	2.15486		SFXN3	1370.52	460.39	1446.1	448.697	0.000187635	0.00934269	Negative	0.335923
KDM5D	302.688	615.948	79.3123	644.658	0.000166956	0.00821534	Positive	2.03493		ZDHHC2	215.063	463.333	122.329	352.178	2.28829e-05	0.00221699	Positive	2.15441		MAP4K4	5944.16	2277.09	5162.81	2433.62	0.000187635	0.00934269	Negative	0.38308
CBX5	2905.56	5907.04	2600.16	5755.71	1.22239e-09	2.43512e-05	Positive	2.03301		NRXN3	33.5824	72.2832	7.0932	22.4466	5.82528e-05	0.00376052	Positive	2.15241		HOMER3	1323.83	526.59	1174.05	528.078	0.000187635	0.00934269	Negative	0.397778
CD247	111.359	226.199	81.4181	196.942	5.89725e-05	0.00464013	Positive	2.03125		E2F2	319.725	687.763	254.742	633.015	1.38431e-11	5.71665e-07	Positive	2.15111		SLC31A2	1211.16	490.249	1158.42	509.317	0.000187635	0.00934269	Negative	0.404778
ATP8A1	98.4725	199.94	64.784	147.407	6.7215e-05	0.00497878	Positive	2.03041		PGPEP1	212.921	457.246	164.507	444.724	2.42934e-09	1.73036e-05	Positive	2.14749		NBL1	5598.18	2452.31	5213.36	2325.7	0.000187635	0.00934269	Negative	0.438054
COL21A1	111.436	225.908	22.4347	83.534	0.000285849	0.011104	Positive	2.02724		HELLS	227.527	488.381	180.279	433.942	6.05794e-10	7.00865e-06	Positive	2.14648		PALLD	6551.57	2921.3	5993.47	2706.2	0.000187635	0.00934269	Negative	0.445893
AKNA	679.593	1377.16	539.226	1209.13	7.09836e-07	0.000476559	Positive	2.02644		GFRA3	11.8897	25.5095	4.7324	10.8282	0.000113531	0.00549472	Positive	2.14551		MFSD3	262.77	124.283	244.779	115.764	0.000187635	0.00934269	Negative	0.472972
SPN	252.832	512.012	173.459	418.679	0.000185244	0.00871601	Positive	2.02511		N4BP3	247.896	531.512	223.715	486.577	2.47103e-08	6.40469e-05	Positive	2.14409		PAM	3553.37	1728.35	3504.97	1431.47	0.000187635	0.00934269	Negative	0.486397
RNF168	455.243	921.596	412.933	727.702	2.92981e-06	0.000978086	Positive	2.0244		ADAMTS17	86.3457	184.922	55.2826	113.593	3.5974e-06	0.000830298	Positive	2.14164		PTPRN	286.268	2.27475	60.7634	1.6091	0.00032166	0.011492	Negative	0.00794621
TLR5	170.686	344.859	133.315	317.44	6.05034e-07	0.000441377	Positive	2.02043		CHAF1B	289.109	618.926	251.25	628.24	3.83227e-12	2.27175e-07	Positive	2.1408		SYNPO2L	463.741	6.76685	97.9585	1.27965	0.00032166	0.011492	Negative	0.0145919
ZDHHC2	234.735	473.132	132.178	391.768	0.00026689	0.0106873	Positive	2.0156		E2F7	363.893	777.401	302.427	760.574	5.32176e-13	5.92034e-08	Positive	2.13634		FOLR3	51.1667	1.13657	25.1242	0.71525	0.00032166	0.011492	Negative	0.022213
SH3BP5	511.671	1027.69	334.227	779.737	3.96113e-05	0.0037473	Positive	2.0085		TRAF2	626.177	1336	576.923	848.01	1.75528e-07	0.000177671	Positive	2.13359		MMP1	25226	1519.68	19082.8	994.471	0.00032166	0.011492	Negative	0.0602423
EPHX3	372.726	748.367	134.702	643.276	0.000236518	0.00997973	Positive	2.00782		RPA2	900.227	1917.16	826.367	1908.12	3.24139e-15	1.48915e-09	Positive	2.12964		BCHE	31.0129	1.90267	17.0831	0.6818	0.00032166	0.011492	Negative	0.0613508
LY75	716.791	1438.82	573.07	1243.13	4.35806e-05	0.00393663	Positive	2.00731		MAP1LC3A	166.472	354.52	114.719	224.976	9.99184e-05	0.00509064	Positive	2.12961		CAV1	13087.9	1330.96	9152.6	1565.09	0.00032166	0.011492	Negative	0.101693
CENPW	482.525	968.497	418.668	638.057	9.89777e-05	0.00614728	Positive	2.00715		BRCA2	216.742	461.567	195.766	429.739	1.67802e-10	3.09914e-06	Positive	2.12957		PPP2R2C	3530.96	449.601	2752.86	272.983	0.00032166	0.011492	Negative	0.127331
TMPO	1733.56	3478.34	1516.22	3366.91	2.0014e-09	2.91371e-05	Positive	2.00648		ITK	98.4792	209.478	71.7122	162.619	3.83045e-05	0.00296171	Positive	2.12713		AHNAK2	20936.5	2914.11	19179.2	2896.95	0.00032166	0.011492	Negative	0.139188
IQCB1	370.821	744.027	286.486	673.186	1.04225e-06	0.000573854	Positive	2.00643		VAMP1	74.5656	158.311	55.0914	108.686	1.00155e-06	0.000432316	Positive	2.12311		ADAMTSL4	1597.36	279.412	1084.25	296.354	0.00032166	0.011492	Negative	0.174921
BRCA2	227.793	456.598	195.932	422.209	2.62193e-07	0.00029744	Positive	2.00444		GCNT2	102.943	218.322	46.2213	137.852	8.22696e-05	0.00455924	Positive	2.12081		F2RL1	1185.04	243.346	1088.51	231.866	0.00032166	0.011492	Negative	0.205347
ADM2	127.098	254.343	81.1493	134.553	0.000311324	0.0116454	Positive	2.00116		ROBO1	1464.15	3104.9	1219.9	2522.45	9.62515e-07	0.000422648	Positive	2.12062		TNFRSF12A	2029.89	477.385	2021.9	495.323	0.00032166	0.011492	Negative	0.235178
PPM1L	97.3542	194.807	58.9596	132.249	1.73737e-06	0.000747213	Positive	2.00101		CEP70	293.946	621.135	249.315	581.13	9.28156e-09	3.90754e-05	Positive	2.11309		LGALS1	9245.93	2392.87	8132.87	2057.57	0.00032166	0.011492	Negative	0.258802
CLCN4	79.3661	158.779	45.7953	102.813	0.00219972	0.0351971	Positive	2.00059		KIF15	223.569	472.161	184.513	418.127	7.94994e-10	8.52301e-06	Positive	2.11193		HTRA1	4218.4	1138.36	4109.33	1141.59	0.00032166	0.011492	Negative	0.269855
YAP1	5954.29	2976.72	3909.42	2092.44	2.00363e-05	0.00260752	Negative	0.499928		CDC7	216.061	455.387	206.405	446.56	2.74625e-12	1.80239e-07	Positive	2.10768		CAV2	3604.81	1078.2	3075.04	997.922	0.00032166	0.011492	Negative	0.299101
DDX60L	934.608	467.034	754.486	400.12	1.81434e-05	0.00247734	Negative	0.499711		KCNE3	123.153	259.515	65.0662	132.108	0.000395686	0.011328	Positive	2.10727		RAB31	5685.18	1898.42	5279.94	1530.94	0.00032166	0.011492	Negative	0.333924
TNC	29468	14708.7	24754.5	6697.72	5.89725e-05	0.00464013	Negative	0.499141		LIMD2	343.294	723.378	303.95	559.552	3.56816e-07	0.000248738	Positive	2.10717		ENAH	5443.49	2039.11	4605.09	2124.97	0.00032166	0.011492	Negative	0.374596
DLX3	402.028	200.575	312.51	65.4059	5.0726e-05	0.00427398	Negative	0.498908		HMGB2	2119.55	4459.8	1742.01	3634.55	3.17151e-11	1.03154e-06	Positive	2.10412		CHPF	3657.71	1390.86	3407.93	1319.05	0.00032166	0.011492	Negative	0.380254
THBS1	10909.7	5428.52	6495.27	3072.25	0.00599729	0.062371	Negative	0.497586		TLR5	162.653	341.767	130.132	308.228	4.50609e-08	8.58993e-05	Positive	2.10121		DCBLD1	1015.46	398.462	934.782	395.851	0.00032166	0.011492	Negative	0.392396
PFN2	3518.16	1749.07	3046.41	1334.36	0.000155231	0.00788948	Negative	0.497155		PPM1L	90.7847	190.72	57.5173	132.249	5.48314e-07	0.000311522	Positive	2.1008		FURIN	6256.6	2530.08	5095.36	2299.47	0.00032166	0.011492	Negative	0.404387
IFI44	1334.96	663.189	1032.73	522.668	0.000209412	0.00932566	Negative	0.496785		WFDC2	481.416	1009.35	54.2287	491.787	2.17182e-05	0.00215604	Positive	2.09663		RTN4	7506.04	3127.08	7574.16	2872.16	0.00032166	0.011492	Negative	0.416609
FAP	832.392	413.247	546.507	248.234	0.000784833	0.0195951	Negative	0.496458		CBFA2T2	693.68	1453.53	593.13	1167.44	5.37288e-08	9.48469e-05	Positive	2.09538		MACF1	10415.2	4821.9	10359.4	4921.59	0.00032166	0.011492	Negative	0.462967
CDH13	1286.13	637.864	1002.35	347.524	2.90897e-05	0.00317497	Negative	0.495957		GGA2	1507.36	3150.7	1370.81	2324.98	9.21337e-10	9.51186e-06	Positive	2.09021		KTN1	7174.51	3383.67	6970.43	3239.57	0.00032166	0.011492	Negative	0.471624
IMPDH1	2399.87	1189.61	2147.94	946.867	2.09238e-08	8.8394e-05	Negative	0.495699		FGF1	98.565	205.869	73.8733	121.717	0.00234488	0.0328619	Positive	2.08866		C11orf24	1104.97	538.238	1047.6	493.896	0.00032166	0.011492	Negative	0.487106
SEC14L2	989.674	490.143	628.604	312.546	0.000414735	0.0136604	Negative	0.495257		PRLR	83.5567	174.335	29.5254	76.9177	0.0112581	0.085322	Positive	2.08643		RPL3L	127.318	1.99693	30.2542	1.171	0.000460506	0.0140107	Negative	0.0156846
G6PD	3455.14	1710.94	2425.35	1785.8	0.000127528	0.00707087	Negative	0.495187		HS3ST6	28.7959	60.0712	4.3973	14.5908	0.0108168	0.0832664	Positive	2.0861		IGFBP6	3161.51	133.597	1963	134.482	0.000509295	0.0140107	Negative	0.0422574
MRPS17	489.124	241.777	332.267	222.065	3.05871e-06	0.000997346	Negative	0.494306		ELF3	2930	6098.63	1700.67	5185.19	1.19684e-06	0.000481639	Positive	2.08145		MMP10	3433.79	255.773	2149.05	54.579	0.000509295	0.0140107	Negative	0.0744872
EGFR	7014.94	3467.13	3928.7	2728.26	0.00857497	0.0765049	Negative	0.49425		BCL11A	415.97	865.254	317.972	800.089	7.72683e-07	0.000376789	Positive	2.08009		TM4SF19	530.499	43.9804	442.543	6.8027	0.000509295	0.0140107	Negative	0.082904
TMEM63C	320.04	158.043	194.873	65.9694	0.00236779	0.036713	Negative	0.493824		PLCL2	99.2239	206.29	75.514	168.507	1.26973e-06	0.000497654	Positive	2.07904		L1CAM	542.327	47.0019	215.074	47.0384	0.000509295	0.0140107	Negative	0.0866671
KRT6A	442199	218014	360404	117310	3.59867e-05	0.00355682	Negative	0.493024		CPNE5	97.3488	202.18	62.6993	138.708	7.1013e-05	0.00420949	Positive	2.07686		PTHLH	4830.32	439.534	2727.97	391.463	0.000509295	0.0140107	Negative	0.0909948
ABCA12	1509.32	744.106	770.708	363.636	0.00402557	0.0496726	Negative	0.493007		CENPM	232.819	483.384	200.863	412.553	1.4646e-09	1.22061e-05	Positive	2.07623		PCDHGA10	401.615	38.999	227.196	35.005	0.000509295	0.0140107	Negative	0.0971056
GJB2	31074.4	15318.9	22110.2	5385.81	0.000271516	0.0107904	Negative	0.492974		EDN2	245.949	510.478	87.3819	163.204	0.0088795	0.0737559	Positive	2.07555		DPF1	54.1809	6.228	53.1282	5.0465	0.000509295	0.0140107	Negative	0.114948
CAV2	3616.79	1781.95	3240.08	1420.46	2.14645e-08	8.95326e-05	Negative	0.49269		SASH3	316.637	657.085	223.784	522.859	4.93149e-05	0.0034104	Positive	2.0752		SPOCD1	180.046	24.3167	139.655	24.1804	0.000509295	0.0140107	Negative	0.135058
PLEK2	2091.95	1029.73	1797.24	750.931	2.2592e-06	0.000855563	Negative	0.492232		KREMEN1	2915.33	6047.56	2402.62	4777.19	1.20222e-10	2.5394e-06	Positive	2.0744		TPPP3	2020.34	288.206	1167.1	240.754	0.000509295	0.0140107	Negative	0.142652
MAP2	428.36	210.552	219.84	114.394	0.00396953	0.0492553	Negative	0.491531		APOBEC3D	104.255	215.73	81.0267	200.925	3.87927e-06	0.000867019	Positive	2.06925		TGFBI	19402.9	3456.1	18303.9	3483.94	0.000509295	0.0140107	Negative	0.178123
MYO1B	7254.17	3555.69	6850.23	2499.8	2.43782e-08	9.53997e-05	Negative	0.490158		CDC25C	113.554	234.833	96.2509	197.26	4.27522e-10	5.5327e-06	Positive	2.06803		MT2A	7463.61	1554.83	6054.71	1454.51	0.000509295	0.0140107	Negative	0.208322
ANO1	7242.51	3547.03	3676.58	1063.94	3.20525e-05	0.00334363	Negative	0.489752		C21orf58	79.6021	164.601	62.307	145.549	1.51353e-07	0.000164969	Positive	2.0678		CYP26B1	708.71	148.079	642.381	175.206	0.000509295	0.0140107	Negative	0.208941
PYGB	6266.53	3060.33	5351.99	2879.51	1.61949e-08	7.82926e-05	Negative	0.488361		CBX5	2793.47	5775.72	2593.74	5807.83	2.59734e-12	1.7678e-07	Positive	2.06758		BNIP3	1735.58	363.26	1532.4	281.422	0.000509295	0.0140107	Negative	0.209302
PLA2G4F	491.994	239.961	332.027	130.782	0.005308	0.0581989	Negative	0.487732		ABO	65.699	135.773	13.8515	75.2152	0.000838507	0.0177016	Positive	2.06659		PCDHB2	94.3151	21.0439	76.5648	23.1217	0.000509295	0.0140107	Negative	0.223124
C16orf74	460.993	224.049	405.451	199.05	1.45611e-06	0.000679216	Negative	0.486014		NOTCH1	2435.16	5029.66	2121.66	4299.07	2.12734e-11	7.37613e-07	Positive	2.06543		FADS3	628.361	185.131	505.231	153.791	0.000509295	0.0140107	Negative	0.294625
SEMA3C	2731.26	1325.65	1984.91	844.639	1.85078e-05	0.00250372	Negative	0.485364		PAPLN	609.391	1254.96	447.582	705.482	0.000697608	0.0158574	Positive	2.05937		ENDOD1	2706.27	821.614	2453.74	777.05	0.000509295	0.0140107	Negative	0.303597
SMOX	626.176	303.718	560.486	214.323	1.16372e-07	0.000199938	Negative	0.485036		EPHX3	365.742	753.079	126.901	643.276	7.58232e-05	0.00435759	Positive	2.05904		DUSP14	1921.22	586.275	1451.22	509.997	0.000509295	0.0140107	Negative	0.305157
SLC16A2	666.969	323.429	521.878	241.25	6.97632e-05	0.00508114	Negative	0.484923		RASAL3	151.163	310.73	109.056	238.319	9.67478e-05	0.00499551	Positive	2.0556		PLEC	37183	12465.9	34160.7	12467.6	0.000509295	0.0140107	Negative	0.335258
TMEM45A	3314.64	1606.78	1479.21	745.414	0.00258495	0.0385873	Negative	0.484753		ADM2	119.775	246.123	75.1908	145.089	1.64004e-05	0.00183773	Positive	2.05489		FXYD5	2892.35	1102.35	2310.3	1085.17	0.000509295	0.0140107	Negative	0.381126
FJX1	578.821	280.382	461.519	200.822	5.15228e-07	0.000408443	Negative	0.484402		IL16	311.136	639.222	259.818	435.2	5.92299e-05	0.00379729	Positive	2.05448		ITGB5	5477.79	2180.98	4539.31	2317.2	0.000509295	0.0140107	Negative	0.39815
FLRT2	1472.66	712.104	1023.61	321.709	0.000240648	0.0100673	Negative	0.483551		ZNF180	133.074	273.123	126.776	211.216	7.56764e-10	8.22889e-06	Positive	2.05242		PDLIM7	1774.91	737.521	1881.15	723.004	0.000509295	0.0140107	Negative	0.415526
FLVCR2	341.14	164.768	252.966	147.954	0.00153509	0.0287042	Negative	0.482991		TIGIT	121.042	248.278	87.2073	165.782	0.000117298	0.00560121	Positive	2.05117		CD44	24907.8	10516.2	25293.2	11127.4	0.000509295	0.0140107	Negative	0.422205
PHLDB2	2354.48	1137	2038.47	761.346	6.05034e-07	0.000441377	Negative	0.482907		CXCR4	831.613	1705.65	546.197	1279.03	4.93149e-05	0.0034104	Positive	2.05101		DCUN1D3	375.447	172.842	372.012	171.992	0.000509295	0.0140107	Negative	0.460364
SLC35F2	824.242	397.449	719.298	365.483	2.63069e-08	9.93522e-05	Negative	0.4822		FSTL4	144.982	296.994	58.8688	192.427	4.38479e-05	0.00319354	Positive	2.04848		WDFY2	677.236	315.147	648.851	306.074	0.000509295	0.0140107	Negative	0.465344
SLC22A3	350.135	168.813	242.463	71.062	0.00282018	0.0405283	Negative	0.482137		CX3CL1	1163	2380	562.813	2278.65	7.58232e-05	0.00435759	Positive	2.04643		WWTR1	1027.24	500.54	982.91	510.161	0.000509295	0.0140107	Negative	0.487268
RASL11B	87.2674	42.0156	58.047	27.2965	0.00158244	0.0292118	Negative	0.481459		RASSF6	110.168	225.381	82.5315	171.701	2.70537e-06	0.000719632	Positive	2.04579		SPRYD3	1887.58	922.376	1781.25	993.975	0.000509295	0.0140107	Negative	0.488656
APLN	348.1	167.501	228.434	122.473	0.00207322	0.0339933	Negative	0.481186		ZDHHC23	151.102	308.609	125.258	263.721	1.53704e-08	5.04388e-05	Positive	2.04239		KRT9	498.108	8.19147	32.1333	8.21995	0.000804149	0.0176624	Negative	0.0164452
TMEM86A	327.552	157.037	207.401	121.186	0.00950933	0.081138	Negative	0.479425		CPAMD8	49.424	100.942	32.6805	51.7197	0.00425008	0.0471563	Positive	2.04237		PAEP	55.6695	0.9267	37.8156	0.176	0.000784805	0.0176624	Negative	0.0166464
IRS1	1729.52	829.174	1421.84	547.821	3.7259e-07	0.000350569	Negative	0.479425		ING1	313.012	638.911	269.704	348.763	3.51849e-05	0.00281901	Positive	2.04117		HAS1	98.8616	2.50852	33.713	1.9438	0.000804149	0.0176624	Negative	0.025374
FST	1718.71	823.871	1202.35	527.122	7.10714e-05	0.00513313	Negative	0.479356		HES6	125.057	254.836	90.0712	186.661	2.41168e-06	0.000673895	Positive	2.03776		JPH2	327.13	12.956	88.2589	13.6705	0.000804149	0.0176624	Negative	0.0396051
PPFIA1	3241.71	1547.05	1385.44	1168.19	0.00599729	0.062371	Negative	0.477231		IL2RB	539.313	1098.93	354.711	837.726	3.34306e-05	0.00274426	Positive	2.03765		ZNF114	68.5168	7.95342	40.0067	2.7881	0.000804149	0.0176624	Negative	0.11608
TRIB3	688.464	328.243	573.594	295.56	2.63069e-08	9.93522e-05	Negative	0.476776		SIX4	210.238	427.124	172.85	448.406	6.53449e-06	0.001131	Positive	2.03162		KCNK7	153.543	18.3092	127.743	14.6399	0.000804149	0.0176624	Negative	0.119245
PTX3	113.311	53.9577	27.9088	12.5602	0.00840915	0.0756529	Negative	0.47619		SCAI	145.693	295.935	127.552	289.714	1.52486e-12	1.21834e-07	Positive	2.03123		NGEF	387.516	56.5806	194.779	54.7662	0.000804149	0.0176624	Negative	0.146008
CYP26B1	835.679	397.295	557.095	190.946	2.39267e-05	0.00285934	Negative	0.475416		TP73	432.486	876.898	391.414	751.274	4.38175e-07	0.000278838	Positive	2.02758		KRT17	215277	37173.8	149576	21183.3	0.000804149	0.0176624	Negative	0.172679
GJB6	8829.05	4191.29	5903.02	1611.33	0.000285849	0.011104	Negative	0.474715		TP53	1331.02	2697.16	1101.6	2489.57	2.80378e-09	1.89781e-05	Positive	2.02639		CTTN	17678.3	3517.82	8149.83	3188.38	0.000804149	0.0176624	Negative	0.198991
HERC6	1646.13	780.786	1137.18	629.586	0.00450034	0.0529079	Negative	0.474315		TIMELESS	1259.24	2550.06	1187.92	2528.07	6.23169e-15	2.29035e-09	Positive	2.02509		TNC	25789.1	5695.24	22894.2	5414.18	0.000804149	0.0176624	Negative	0.220839
BCHE	56.9649	26.9039	11.4716	3.6815	0.000333082	0.0120827	Negative	0.47229		MYLIP	427.607	865.528	359.047	801.465	8.1287e-08	0.000121101	Positive	2.02412		HOXC13	239.659	53.3946	182.136	57.9706	0.000804149	0.0176624	Negative	0.222794
TPCN2	626.159	295.68	381.394	242.833	7.09836e-07	0.000476559	Negative	0.472212		POLQ	281.272	568.614	263.652	504.08	1.14187e-08	4.36707e-05	Positive	2.02158		CDK6	3481.1	1069.45	3158.53	972.171	0.000804149	0.0176624	Negative	0.307216
GOLGA7B	776.518	366.253	638.886	47.8622	1.24639e-06	0.000627906	Negative	0.47166		SALL2	86.9273	175.597	47.2526	119.176	8.71239e-07	0.000401869	Positive	2.02004		SMTN	1862.89	593.077	1984.18	612.087	0.000804149	0.0176624	Negative	0.318363
CHST2	1843.06	869.264	1295.99	652.92	0.000747998	0.0190701	Negative	0.471641		FOXP2	94.0601	189.918	51.3699	143.71	1.24495e-06	0.000493095	Positive	2.01911		PROCR	737.997	251.356	612.072	259.157	0.000804149	0.0176624	Negative	0.340592
SLC4A3	171.55	80.6852	155.407	53.0067	4.80807e-07	0.000395234	Negative	0.470331		IL34	98.4332	198.707	55.5155	187.334	1.26973e-06	0.000497654	Positive	2.01869		EDNRA	640.618	227.958	599.447	214.406	0.000804149	0.0176624	Negative	0.35584
TAF1D	665.895	313.044	501.159	275.417	9.64663e-09	6.02481e-05	Negative	0.47011		ESCO2	191.725	386.167	162.478	381.678	1.33247e-10	2.67611e-06	Positive	2.01417		DCUN1D5	769.671	288.985	552.336	297.223	0.000804149	0.0176624	Negative	0.375466
C10orf99	2751.1	1290.87	1846.15	573.36	0.00575905	0.0609804	Negative	0.46922		AKNA	659.166	1326.16	530.033	1072.2	2.43061e-07	0.000204658	Positive	2.01187		PITPNM2	492.833	205.719	469.997	168.78	0.000804149	0.0176624	Negative	0.417421
ENDOD1	2347.74	1099.13	2034.54	909.715	4.46139e-08	0.000122151	Negative	0.468163		CD48	197.319	396.614	147.601	257.432	0.00139783	0.0240726	Positive	2.01001		MSN	24802.6	10633.9	21434.8	9546.17	0.000804149	0.0176624	Negative	0.428742
SLC11A1	214.519	100.378	137.416	81.6197	0.000322097	0.0118557	Negative	0.467922		LY75	688.561	1383.69	564.381	1199.63	1.03083e-05	0.00142295	Positive	2.00954		RAB11FIP5	1557.53	728.093	1439.04	660.023	0.000804149	0.0176624	Negative	0.467465
ACTN1	13382.8	6258.26	12106.1	3722.16	6.68198e-09	5.13624e-05	Negative	0.467636		GDA	114.123	229.184	7.8259	70.9848	0.00101203	0.0198168	Positive	2.00822		KRT1	32249.5	84.6599	4122.18	25.3359	0.00117942	0.0206991	Negative	0.00262515
DISP2	116.534	54.4622	59.2755	21.3317	0.000596384	0.0167805	Negative	0.46735		CDH26	61.2645	122.977	24.9716	69.34	0.00746659	0.0664549	Positive	2.00731		DSC1	1940.34	9.8363	69.9357	3.1571	0.00117942	0.0206991	Negative	0.00506937
TUBB2A	4098.56	1913.14	2738.24	1237.26	9.37013e-05	0.00596662	Negative	0.466785		PIM2	594.95	1193.09	369.819	822.424	6.4152e-06	0.00112057	Positive	2.00537		CKM	6044.69	43.2378	839.41	3.0729	0.00117942	0.0206991	Negative	0.00715303
NELL2	1980.39	922.752	1038.35	269.464	0.00469107	0.0541705	Negative	0.465945		FAAH2	96.4156	193.342	82.7239	166.828	7.42286e-07	0.000370401	Positive	2.0053		KHDC1L	141.716	2.52977	51.0521	1.98875	0.00117942	0.0206991	Negative	0.017851
CSAG1	83.8647	39.0249	2.9784	0.605	0.00147355	0.0280327	Negative	0.465332		LCK	236.464	474.019	178.702	377.607	1.95558e-05	0.00202584	Positive	2.00461		IGFL2	287.029	5.98273	106.837	4.1988	0.00117942	0.0206991	Negative	0.0208437
PROCR	892.146	414.317	711.516	325.611	4.88736e-06	0.00126036	Negative	0.464405		PRKCB	154.704	310.062	108.912	247.948	0.000458565	0.0123693	Positive	2.00422		MYOM3	1011.68	22.4867	419.601	21.44	0.00117942	0.0206991	Negative	0.0222271
GLIPR1	1099.34	510.207	792.544	430.337	8.39351e-05	0.00561732	Negative	0.464102		GINS4	296.227	593.652	237.53	595.907	2.4577e-10	3.60835e-06	Positive	2.00404		CHRNA9	21.3721	0.5442	5.659	0.3381	0.00103253	0.0206991	Negative	0.0254631
KLK11	2122.67	983.586	1346.75	234.373	0.000489731	0.0150107	Negative	0.463371		FANCL	216.83	433.891	179.15	395.248	4.72144e-09	2.65983e-05	Positive	2.00106		MMP13	2844.45	97.0429	1676.29	63.579	0.00117942	0.0206991	Negative	0.0341166
SPON2	1999.77	926.387	1370.94	680.057	2.44008e-05	0.00288747	Negative	0.463246		UGT8	87.9678	176.003	16.2662	83.8381	0.00299154	0.0380838	Positive	2.00076		HKDC1	78.3588	3.47813	33.2242	3.29695	0.00117942	0.0206991	Negative	0.0443873
LCE3D	2266.57	1044.21	721.99	32.6304	6.78427e-05	0.00500203	Negative	0.460699		APBB2	1093.86	545.852	1018.84	489.118	4.47082e-11	1.27378e-06	Negative	0.499015		S100A1	312.976	17.5338	144.1	14.685	0.00117942	0.0206991	Negative	0.0560227
L1CAM	516.07	236.195	140.242	57.0529	0.0106681	0.0866862	Negative	0.45768		PTK6	1110.38	553.053	978.995	483.865	1.65395e-06	0.000562456	Negative	0.498074		KLHL30	120.618	7.74148	40.0872	8.8709	0.00117942	0.0206991	Negative	0.0641817
DPP4	257.797	117.979	160.387	84.4111	0.00824632	0.074814	Negative	0.457644		GPR153	1690.99	842.229	1509.66	586.378	2.30991e-08	6.14576e-05	Negative	0.49807		SGCD	482.059	42.544	267.018	43.7007	0.00117942	0.0206991	Negative	0.0882548
KRT34	57.1549	26.1252	31.2081	12.7362	0.000730028	0.0187971	Negative	0.457095		NPR2	173.748	86.4534	87.6085	53.4883	0.0116405	0.0870543	Negative	0.497579		NAV3	219.787	26.0553	139.882	21.1549	0.00117942	0.0206991	Negative	0.118548
MMP3	3168.67	1446.65	1276.67	246.97	0.000540612	0.0158631	Negative	0.456547		SAA1	969.097	481.654	553.52	236.608	0.00103409	0.0200764	Negative	0.497013		NT5E	1761	244.428	1362.02	272.267	0.00117942	0.0206991	Negative	0.138801
SLC29A4	109.072	49.7871	53.0904	33.0097	0.00213561	0.0345781	Negative	0.456462		HAS1	50.2446	24.9478	11.8168	5.8982	0.00113899	0.0212758	Negative	0.496528		TUBA4A	11432.4	2012.49	8828.38	1894.34	0.00117942	0.0206991	Negative	0.176035
RBP1	3608.22	1643.24	2765.42	1222.89	1.92576e-05	0.00255828	Negative	0.455415		USP2	312.862	154.807	197.065	31.7041	3.02426e-07	0.000230221	Negative	0.494809		PYGL	5993.86	1066.68	4365.68	1209.18	0.00117942	0.0206991	Negative	0.177963
NACAD	92.5675	42.0996	61.0706	31.8464	0.000175711	0.00845582	Negative	0.454799		BCAR3	828.388	409.383	621.891	327.621	2.76829e-05	0.00246187	Negative	0.494192		ZBED2	674.222	129.971	655.159	128.641	0.00117942	0.0206991	Negative	0.192772
CXCR2	131.559	59.8267	69.5273	33.8522	0.0091488	0.0793171	Negative	0.454751		PLA2G4F	497.739	245.783	317.387	130.782	0.00327097	0.0402003	Negative	0.493799		SPON2	2444.33	539.58	1912.48	399.231	0.00117942	0.0206991	Negative	0.220747
FAM83A	7065.27	3209.61	6100.71	2267	1.81434e-05	0.00247734	Negative	0.45428		KRT6A	449344	221495	376420	104212	8.20537e-07	0.000388527	Negative	0.492929		SLC7A5	19218	4600.48	14385.2	4706.72	0.00117942	0.0206991	Negative	0.239383
SORCS2	533.812	242.32	431.49	113.145	3.59867e-05	0.00355682	Negative	0.453942		CHPF	4050.34	1994.9	3343.66	1451.67	2.4577e-10	3.60835e-06	Negative	0.492526		EML1	726.978	178.247	776.018	128.125	0.00117942	0.0206991	Negative	0.24519
PSAPL1	80.0902	36.295	16.0324	2.2872	0.00590756	0.0618742	Negative	0.453176		MYO1B	7383.56	3631.97	6861.32	2776.2	6.85608e-10	7.61281e-06	Negative	0.4919		ANGPTL2	2735.65	717.216	2052.11	796.369	0.00117942	0.0206991	Negative	0.262174
TREM1	217.395	98.2252	125.491	36.7595	0.000100798	0.00621059	Negative	0.451827		COL9A3	123.207	60.4523	57.5117	19.5647	4.50779e-06	0.000937243	Negative	0.490658		ADAMTS14	285.483	79.4589	181.977	79.2288	0.00117942	0.0206991	Negative	0.278332
ANKRD39	308.11	139.202	159.831	135.218	0.00880052	0.0776277	Negative	0.451794		SLC4A3	174.24	85.3408	157.759	58.6084	5.25628e-08	9.34168e-05	Negative	0.489788		TUBB6	6781.68	1985.48	6322.13	2019.46	0.00117942	0.0206991	Negative	0.292771
NRG1	820.563	369.885	451.673	143.797	1.45611e-06	0.000679216	Negative	0.45077		YAP1	6055.13	2959.22	3864.93	2092.44	6.18283e-06	0.00109681	Negative	0.488714		AGPAT4	419.773	123.527	343.969	99.0835	0.00117942	0.0206991	Negative	0.294271
PCDHGB2	134.581	60.5448	68.1997	24.3292	0.000436024	0.0140688	Negative	0.449875		EFNA3	741.879	362.411	603.479	275.548	4.76775e-06	0.000963813	Negative	0.488504		TLN2	569.318	170.923	498.231	154.94	0.00117942	0.0206991	Negative	0.300224
CRABP2	5437.99	2445.57	3554.14	1950.92	0.00104359	0.0230523	Negative	0.449719		MYLPF	523.906	255.771	107.759	2.24085	0.0103102	0.0807572	Negative	0.488201		FBLIM1	3577.95	1170.63	2700.69	1167.68	0.00117942	0.0206991	Negative	0.32718
PRSS3	390.247	175.5	163.989	28.8028	0.0092676	0.0799107	Negative	0.449715		RASL11B	89.1067	43.4785	59.1989	29.2809	0.000749025	0.0165621	Negative	0.487937		PANX1	1433.48	470.893	1354.48	488.86	0.00117942	0.0206991	Negative	0.328496
F2RL1	1303.62	585.945	1205.54	322.195	1.00602e-07	0.000187094	Negative	0.449474		NAV3	177.365	86.5075	120.701	29.9598	3.09075e-08	7.23077e-05	Negative	0.487738		MYO1B	6570.8	2270.63	5137.78	2224.79	0.00117942	0.0206991	Negative	0.345564
SLC2A9	416.618	187.11	370.741	192.576	3.90328e-07	0.000356384	Negative	0.449116		VSIG8	241.463	117.651	25.2994	2.7302	4.6104e-05	0.00328349	Negative	0.487242		PRRG1	291.697	103.309	327.413	107.444	0.00117942	0.0206991	Negative	0.354165
IFI44L	1294.48	581.026	830.409	512.634	0.00868709	0.0770847	Negative	0.448849		EGFR	7148	3481.17	3895.77	2997.32	0.00568919	0.0563111	Negative	0.487013		PDLIM2	989.986	367.138	838.9	380.108	0.00117942	0.0206991	Negative	0.370852
PRSS23	4026.52	1805.68	2931.18	1202.5	6.02953e-06	0.00140252	Negative	0.448446		DISP2	119.26	58.048	59.4275	22.6929	0.000562368	0.0139531	Negative	0.486736		SLC38A2	17076.2	6559.96	13842	7078.02	0.00117942	0.0206991	Negative	0.384159
LFNG	826.262	369.44	649.913	284.514	7.88032e-08	0.000166455	Negative	0.447122		VGLL3	323.306	157.246	206.395	110.022	0.0141865	0.0980501	Negative	0.486371		EHD2	6635.2	2758.77	5568.98	3083.58	0.00117942	0.0206991	Negative	0.415778
FXYD5	3405.09	1521.49	2552.8	1107.27	4.46139e-08	0.000122151	Negative	0.446828		PTX3	113.548	55.1007	28.0416	12.7677	0.00293679	0.0376445	Negative	0.485265		KIF13A	2487.66	1036.69	2360.77	990.996	0.00117942	0.0206991	Negative	0.416733
FADS3	743.462	332.121	467.086	268.611	0.000172637	0.00836915	Negative	0.446723		ALDH3B2	3497.19	1692.74	2398.49	1030.61	0.00307044	0.0386705	Negative	0.48403		ACSL1	2400.93	1025.41	2178.28	961.943	0.00117942	0.0206991	Negative	0.427091
KRT17	236372	105590	182109	38069.2	7.7385e-06	0.00159508	Negative	0.44671		PTGS1	2479.58	1199.87	1693.44	387.303	1.57527e-06	0.000550871	Negative	0.483903		MAP7D1	6453.07	2885.54	6003.45	3041.17	0.00117942	0.0206991	Negative	0.447158
EFNB3	95.5905	42.606	59.8319	22.4261	0.000116541	0.00673941	Negative	0.445713		SLC3A2	9553.06	4622.35	8357.88	3322.58	1.90944e-12	1.40357e-07	Negative	0.48386		PLSCR3	1435.51	646.881	1332.01	568.641	0.00117942	0.0206991	Negative	0.450627
SEC61G	1820.79	807.627	1178.29	735.588	7.3209e-08	0.000159148	Negative	0.443559		TUBB2A	4129.39	1997.86	2784.31	1071.39	8.888e-07	0.000404487	Negative	0.483815		PINK1	2452.2	1114.66	2276.95	1151.92	0.00117942	0.0206991	Negative	0.454555
LAMA1	406.713	180.15	171.746	46.9278	0.00266128	0.0392212	Negative	0.442943		TIMP3	6760.89	3267.98	4659.28	2060.01	0.000131119	0.00597839	Negative	0.483366		PNP	2769.24	1261.95	2181.93	1353.16	0.00117942	0.0206991	Negative	0.455703
ALDH1L2	462.436	204.692	361.098	164.569	0.000249114	0.0102724	Negative	0.442639		KRT6C	106989	51691	51290.8	7086.7	7.70799e-06	0.00123124	Negative	0.483141		MAP4	10966	5203.59	9707.14	4990.61	0.00117942	0.0206991	Negative	0.474519
HTRA1	4051.34	1778.08	3702.88	1523.69	2.62193e-07	0.00029744	Negative	0.438888		RAPGEF3	471.36	227.27	428.894	182.5	5.3314e-06	0.00101865	Negative	0.482158		ELOVL1	3392.43	1627.99	3167.03	1583.96	0.00117942	0.0206991	Negative	0.479891
IGF2BP2	1958.98	858.607	1770.57	582.223	2.02083e-07	0.000261908	Negative	0.438293		IGF2BP2	1970.89	948.388	1777.97	582.223	3.02255e-08	7.22267e-05	Negative	0.481197		CAB39	4076.57	2024.28	3571.07	2176.03	0.00117942	0.0206991	Negative	0.496565
GJA1	13916.5	6098.45	11398.2	4531.06	6.33349e-07	0.000452933	Negative	0.438218		PCSK5	311.972	149.704	217.552	96.7872	0.000389862	0.0112309	Negative	0.479864		CARD18	74.0913	0.424517	6.9385	0	0.00162721	0.0254415	Negative	0.00572964
TREM2	360.531	157.95	267.168	118.678	2.11616e-06	0.000827571	Negative	0.438104		CGB5	11.6525	5.58703	3.1141	1.5293	0.000365603	0.0108292	Negative	0.479472		DSG1	16864.1	108.189	3120.74	19.5954	0.00171552	0.0254415	Negative	0.00641534
HEPHL1	3754.24	1643.67	1620.21	368.298	0.000964748	0.0220608	Negative	0.437816		BNIP3	1469.97	702.534	1260.69	437.442	1.14187e-08	4.36707e-05	Negative	0.477924		PCDHGC5	398.597	5.82453	60.3567	5.58855	0.00171552	0.0254415	Negative	0.0146126
SOHLH2	45.4561	19.8902	6.74505	1.9704	0.0102245	0.0845938	Negative	0.43757		IFI44	1367.09	652.192	1060.23	522.668	1.10788e-05	0.00147749	Negative	0.477065		HSPB3	147.457	3.47817	57.3295	1.5681	0.00171552	0.0254415	Negative	0.0235877
SLC3A2	9450.75	4131.28	8108.23	3296.74	5.91173e-11	4.6904e-06	Negative	0.437137		SAMD9	5937.15	2831.33	5334.59	2366.99	2.506e-06	0.000690642	Negative	0.476883		EEF1A2	1590.49	81.5162	545.035	35.7805	0.00171552	0.0254415	Negative	0.0512522
LETM2	111.634	48.7833	59.359	34.2513	0.000224521	0.0096962	Negative	0.436991		C1orf68	56.9158	27.1412	9.3353	1.1375	1.48774e-06	0.000537601	Negative	0.476866		CXCL14	12077.8	1175.24	6799.61	1004.9	0.00171552	0.0254415	Negative	0.097306
XDH	797.332	347.604	489.57	276.795	0.00102736	0.0228652	Negative	0.435959		ME1	972.062	463.511	717.814	361.299	7.56827e-06	0.00121701	Negative	0.476833		GALNT6	2645.01	271.842	1202.37	228.566	0.00171552	0.0254415	Negative	0.102775
TGM1	7888.27	3428	3844.83	1670.6	0.00545467	0.0591024	Negative	0.434569		FAM89A	766.795	365.395	695.078	268.635	8.77189e-10	9.23772e-06	Negative	0.476522		SLC47A2	90.5499	10.5641	46.0687	5.4498	0.00171552	0.0254415	Negative	0.116666
IFI27	15740	6838.24	13593.5	4997.84	2.74617e-06	0.000943271	Negative	0.434451		SYT12	239.118	113.764	114.275	29.1362	1.3902e-07	0.000157648	Negative	0.475764		SYNC	334.831	45.1855	205.791	43.4552	0.00171552	0.0254415	Negative	0.13495
SPINK6	204.1	88.5888	23.5037	0.92745	0.00085082	0.0205254	Negative	0.434046		P2RY6	306.738	145.892	178.766	102.011	0.00389755	0.0446951	Negative	0.475625		THBS2	8262.22	1248.67	7103.17	1264.54	0.00171552	0.0254415	Negative	0.151131
FGFBP1	8998.23	3897.6	6604.13	1837.34	3.33303e-06	0.00104421	Negative	0.433152		NOD2	610.387	290.06	502.53	182.376	1.57911e-07	0.000169651	Negative	0.475208		KRT6A	539764	84244.2	407562	96830.4	0.00171552	0.0254415	Negative	0.156076
AREG	1239.43	533.713	750.378	101.541	9.10684e-07	0.000539049	Negative	0.430611		CDH13	1325.6	628.093	1020.31	349.637	3.56816e-07	0.000248738	Negative	0.473817		SOX11	60.0646	9.46445	37.6061	4.87025	0.00171552	0.0254415	Negative	0.157571
WNT7A	225.507	97.0796	204.807	19.203	6.41882e-06	0.00145044	Negative	0.430495		S100P	940.577	445.411	468.366	194.249	0.00366223	0.0430292	Negative	0.473551		FSTL3	1368.47	218.444	1351.38	164.026	0.00171552	0.0254415	Negative	0.159627
TBX1	289.161	124.478	248.183	79.8243	5.5202e-07	0.000421557	Negative	0.430481		APLN	358.271	169.435	245.991	122.162	0.000288939	0.00943467	Negative	0.472925		RHOD	2767	447.436	2752.16	506.392	0.00171552	0.0254415	Negative	0.161704
ME1	968.921	416.802	661.621	376.805	6.23804e-05	0.00478328	Negative	0.430171		SEC14L2	1018.75	481.306	641.12	331.003	0.000123044	0.00576482	Negative	0.472446		NNMT	2119.4	391.495	1430.99	379.355	0.00171552	0.0254415	Negative	0.184719
SLC6A11	228.919	98.2028	187.721	70.359	8.78385e-05	0.00576279	Negative	0.428985		SRPX	401.836	189.539	250.597	61.325	1.17202e-07	0.000143204	Negative	0.471682		THSD1	638.807	122.051	673.734	112.743	0.00171552	0.0254415	Negative	0.19106
BIRC2	2382.84	1020.71	1248.55	825.599	2.96606e-05	0.00320869	Negative	0.428358		SMOX	640.324	301.661	565.476	243.63	1.4646e-09	1.22061e-05	Negative	0.471107		FOSL1	2245.58	445.707	1795.98	237.81	0.00171552	0.0254415	Negative	0.198482
IL11	181.286	77.3664	113.559	32.9353	7.27233e-06	0.00155087	Negative	0.426764		FXYD5	3457.54	1624.46	2638.6	1160.84	1.82077e-09	1.39416e-05	Negative	0.469831		SESN3	971.441	228.076	466.554	224.396	0.00171552	0.0254415	Negative	0.234781
SPTLC3	428.672	181.9	368.55	102.296	3.53006e-05	0.00352134	Negative	0.424333		GJB2	31856.6	14946.2	22380.2	3831.56	4.10443e-06	0.000890453	Negative	0.469171		COL5A2	13040.5	3490.3	8787.45	3079.28	0.00171552	0.0254415	Negative	0.267651
SERPINB7	632.393	268.265	280.726	114.198	0.0122538	0.0938707	Negative	0.424207		LETM2	112.165	52.6093	59.6161	34.9376	0.00022642	0.00819685	Negative	0.469036		GPR153	1793.51	495.762	1483.89	450.346	0.00171552	0.0254415	Negative	0.27642
RNF128	390.241	165.406	180.09	55.7391	0.00469107	0.0541705	Negative	0.423857		RBP1	3688.72	1727.29	2940.49	1065.59	7.88328e-07	0.000379483	Negative	0.468262		KCTD11	2304.44	777.611	1753.39	762.597	0.00171552	0.0254415	Negative	0.33744
TPPP3	1611.72	682.802	916.88	459.635	0.000394419	0.0132817	Negative	0.423649		IL1B	1127.51	527.965	558.394	337.682	0.00335447	0.0408189	Negative	0.468257		UBTD1	492.154	168.785	502.237	174.232	0.00171552	0.0254415	Negative	0.342952
LGALS7B	4059.9	1718.1	2442.75	881.323	0.000772372	0.019406	Negative	0.423189		DDX60L	962.868	448.945	805.932	370.736	7.95454e-08	0.00011972	Negative	0.466258		ARSJ	601.196	207.486	433.459	188.651	0.00171552	0.0254415	Negative	0.345123
DPF1	77.3264	32.6388	59.4589	7.3929	5.7203e-08	0.000139294	Negative	0.422091		VIT	48.8229	22.7619	17.5165	10.7426	0.00314927	0.0392635	Negative	0.466215		LOXL2	2580.36	903.348	2161.22	820.552	0.00171552	0.0254415	Negative	0.350086
KRT16	212402	89527.4	133552	20047	0.000142002	0.00751447	Negative	0.4215		SEC61G	1845.1	859.668	1182.45	735.588	1.04156e-08	4.2113e-05	Negative	0.46592		SEMA3C	2123.19	748.793	1947.18	671.381	0.00171552	0.0254415	Negative	0.352673
VSIG10L	923.559	388.757	417.208	143.218	0.0115088	0.0905435	Negative	0.420933		EN1	159.374	74.1701	111.121	40.6606	0.000306908	0.00977801	Negative	0.465384		CLTCL1	315.609	113.934	243.94	108.427	0.00171552	0.0254415	Negative	0.360999
MME	924.757	387.595	241.601	110.43	0.00650059	0.0652872	Negative	0.419132		GLI1	73.4905	34.1753	32.2176	14.6465	6.43358e-05	0.00398241	Negative	0.46503		FSCN1	14387	5999.3	14531	4504.31	0.00171552	0.0254415	Negative	0.416995
AMIGO2	1010.32	421.326	752.05	156.555	2.16285e-06	0.000836204	Negative	0.417022		GLI2	225.589	104.616	101.436	57.9472	0.00157811	0.0258338	Negative	0.463745		SRXN1	2445.23	1068.64	2460.37	840.743	0.00171552	0.0254415	Negative	0.437032
OASL	1559.75	649.866	859.351	540.341	0.00251061	0.0379226	Negative	0.416648		ARSI	924.963	428.75	784.135	192.808	1.79121e-05	0.00193064	Negative	0.463532		HIF1A	8965.35	3974.01	7357.23	3841.66	0.00171552	0.0254415	Negative	0.443263
ADAMTS15	143.872	59.9359	91.6719	26.8327	0.000636491	0.0174059	Negative	0.416593		IRS1	1789.1	828.119	1495.91	614.087	1.11594e-08	4.36707e-05	Negative	0.462869		GPC1	9989.24	4485.26	8359.18	4323.28	0.00171552	0.0254415	Negative	0.449009
PLA2G4E	733.335	305.345	305.504	61.1653	0.00499089	0.056142	Negative	0.416379		C10orf99	2812.83	1297.38	1870.13	442.42	0.000631118	0.0149435	Negative	0.461238		APBB2	1004.79	458.232	923.16	432.065	0.00171552	0.0254415	Negative	0.456049
HTR7	287.663	119.767	241.22	36.8224	7.42465e-06	0.00156615	Negative	0.416347		SCNN1D	312.116	143.558	153.672	34.6739	1.57527e-06	0.000550871	Negative	0.45995		CD151	5884.79	2707.66	5741.49	2779.24	0.00171552	0.0254415	Negative	0.460111
TUBB3	2271.37	941.645	1932.81	440.76	3.3024e-08	0.000107031	Negative	0.414572		FADD	2356.77	1081.39	1048.15	636.731	2.89052e-08	7.04484e-05	Negative	0.458846		LPCAT1	1589.33	762.419	1443.77	765.97	0.00171552	0.0254415	Negative	0.47971
FADD	2323.79	958.511	1047.09	633.997	6.7823e-07	0.000467675	Negative	0.412477		DPF1	78.2964	35.8833	64.2743	7.69915	5.3096e-09	2.90393e-05	Negative	0.458301		DEGS1	2115.87	1036.14	1848.78	1038.9	0.00171552	0.0254415	Negative	0.489699
TUBA4A	10314.4	4236.53	9316.67	2580.89	9.35135e-08	0.00018144	Negative	0.410741		GOLGA7B	789.08	361.142	667.628	47.8622	1.31015e-08	4.65063e-05	Negative	0.457675		STXBP5	780.471	386.503	732.992	351.351	0.00171552	0.0254415	Negative	0.495218
DGKG	91.089	37.3935	49.7067	18.7325	8.06501e-06	0.00162868	Negative	0.410516		SH2D5	374.97	171.255	281.136	28.9133	3.31212e-09	2.08802e-05	Negative	0.456718		IGFN1	42.6139	2.0359	49.6506	0.4814	0.00172425	0.0255366	Negative	0.0477755
IFIT3	3331.26	1367.02	1944.91	1055.85	0.00469107	0.0541705	Negative	0.410363		SLAMF9	45.8606	20.8602	14.1673	4.0392	0.000244443	0.00856616	Negative	0.45486		TCHHL1	43.919	0.210983	7.55825	0	0.00176397	0.0260897	Negative	0.00480392
CYP27B1	319.888	131.209	242.101	105.8	4.88422e-05	0.00418117	Negative	0.410173		GJB6	9023.36	4096.71	6102.52	941.48	2.60386e-06	0.000703263	Negative	0.454011		CDSN	6510.14	35.6995	1746.92	15.4174	0.00241245	0.031085	Negative	0.00548368
MMP10	3705.53	1518.61	1738.13	116.963	2.46441e-06	0.000896264	Negative	0.409823		GLIS1	47.842	21.6572	25.5048	15.1704	0.000486235	0.0128203	Negative	0.452682		CPA4	1030.4	55.6184	766.128	28.9829	0.00241245	0.031085	Negative	0.0539775
KRT6B	214308	87774.6	121132	29571.1	0.000110383	0.00653079	Negative	0.409571		THBS1	11410.9	5163.21	7406.33	3007	0.000604469	0.0145713	Negative	0.45248		RDH12	346.331	21.2902	125.283	5.1867	0.00241245	0.031085	Negative	0.0614737
SHANK2	508.061	207.288	247.512	56.4741	0.000257858	0.0104797	Negative	0.407998		RUNDC3A	101.037	45.7172	56.3042	8.65405	2.2591e-07	0.000197608	Negative	0.452479		CDA	1271.88	97.5727	682.717	21.7315	0.00241245	0.031085	Negative	0.0767151
FOSL1	2467.85	1006.6	1805.34	506.097	1.48113e-07	0.000226551	Negative	0.407887		TREM2	368.193	166.222	268.979	118.678	1.83095e-07	0.000180896	Negative	0.451453		ALOXE3	355.214	29.7749	214.473	19.0404	0.00241245	0.031085	Negative	0.0838224
FSTL3	1554.53	634	1060.68	200.095	8.27603e-08	0.000169544	Negative	0.407839		SLC22A3	357.839	161.326	257.519	67.3306	0.000131119	0.00597839	Negative	0.450835		KRT14	542261	48574.8	377031	40188.3	0.00241245	0.031085	Negative	0.0895782
FLRT3	771.501	313.537	553.48	109.029	0.000195262	0.0089699	Negative	0.406399		MAP2	441.549	199.051	229.556	103.898	0.000335871	0.0103083	Negative	0.450802		RUNDC3A	172.194	15.8846	87.5318	7.283	0.00241245	0.031085	Negative	0.0922485
CDHR1	679.429	276.05	442.045	183.214	0.000980061	0.0222577	Negative	0.406297		ALDH1L2	474.066	213.411	367.997	146.304	2.32842e-05	0.00224271	Negative	0.450171		THEM5	195.613	19.6784	138.168	17.3139	0.00241245	0.031085	Negative	0.100598
DNER	104.045	42.2721	41.2613	5.93875	1.2142e-05	0.00200558	Negative	0.406285		ACTN1	13869	6218.41	12343	3913.99	3.3441e-11	1.06875e-06	Negative	0.448369		USP2	480.016	57.4223	356.577	18.9117	0.00241245	0.031085	Negative	0.119626
FAM89A	764.171	310.293	688.433	268.635	1.52303e-09	2.65824e-05	Negative	0.406052		CSAG2	47.1276	21.1063	9.0766	0.38155	0.000262061	0.00890432	Negative	0.447855		NRG1	881.539	148.776	553.018	147.21	0.00241245	0.031085	Negative	0.168768
SPRR2E	15105.1	6105.76	4549.61	712.408	0.00509466	0.0568176	Negative	0.40422		LFNG	859.311	384.841	672.207	284.514	6.05794e-10	7.00865e-06	Negative	0.447849		ALDH1L2	617.83	130.696	505.215	129.718	0.00241245	0.031085	Negative	0.211541
KRT14	476332	192031	404562	33410.3	5.27221e-07	0.000411651	Negative	0.403145		CLIC3	741.678	331.623	453.457	203.25	0.000426044	0.0118476	Negative	0.447126		AMIGO2	842.691	179.252	574.008	185.471	0.00241245	0.031085	Negative	0.212714
DEFB103B	365.397	147.24	63.9958	2.59145	0.000113199	0.00663308	Negative	0.40296		CYP26A1	73.7737	32.8929	1.6227	10.1974	0.00323391	0.0399049	Negative	0.445863		THBS1	10950.2	2549.42	9246.42	2761.28	0.00241245	0.031085	Negative	0.232819
CSPG4	4873.08	1962.46	3438.76	1244.31	1.88792e-05	0.00253049	Negative	0.402715		TPCN2	642.413	286.422	384.489	242.717	4.72144e-09	2.65983e-05	Negative	0.445854		CLEC5A	157.355	43.4517	136.358	45.351	0.00241245	0.031085	Negative	0.276138
HSD17B2	91.4239	36.3655	42.8939	13.0729	6.00884e-05	0.00468978	Negative	0.397767		RAET1E	281.226	124.929	196.614	69.9197	7.58232e-05	0.00435759	Negative	0.444229		XG	419.627	118.483	301.584	95.1529	0.00241245	0.031085	Negative	0.282353
CIDEA	13.8942	5.52489	3.5718	0.7461	0.00110118	0.0237735	Negative	0.397639		PRSS23	4116.55	1827.32	2968.32	1316.57	1.91344e-06	0.000600538	Negative	0.443897		IRS1	1855.34	576.235	1558.02	503.206	0.00241245	0.031085	Negative	0.310581
RUNDC3A	101.502	40.2792	56.0114	7.44445	9.31442e-07	0.000545053	Negative	0.396831		SLC6A11	236.966	105.169	194.03	70.359	5.84592e-06	0.00106798	Negative	0.443812		FERMT1	4975.65	1821.64	4695.87	1234.32	0.00241245	0.031085	Negative	0.366111
C6orf15	208.567	82.6835	21.0358	3.1175	0.000313372	0.0116859	Negative	0.396436		PROCR	915.139	405.94	727.202	289.68	9.66133e-08	0.00013166	Negative	0.443583		DKK3	3040.42	1183.05	2946.28	947.609	0.00241245	0.031085	Negative	0.389109
ZFP42	28.9267	11.4647	1.258	0	9.31762e-06	0.00174712	Negative	0.396335		NQO1	3474.26	1538.7	2357.88	987.542	2.27656e-06	0.000650835	Negative	0.442886		PCDHGC3	3462.85	1367.18	3376.95	1002.19	0.00241245	0.031085	Negative	0.394812
CNFN	4990.02	1973.85	2129.91	454.796	0.00762263	0.0715128	Negative	0.395559		SULT2B1	1920.65	848.446	1148.66	362.067	0.000978222	0.0194124	Negative	0.441749		YAP1	4848.79	1993.17	4097.29	2078.18	0.00241245	0.031085	Negative	0.411066
MMP17	162.821	64.2793	140.407	49.6569	2.03963e-08	8.72913e-05	Negative	0.394786		FAP	864.868	381.889	621.655	248.234	1.95558e-05	0.00202584	Negative	0.441558		RRAS2	623.092	281.185	540.453	229.633	0.00241245	0.031085	Negative	0.451274
DCUN1D5	1112.69	438.551	689.995	337.497	1.19601e-10	6.90948e-06	Negative	0.394136		KRT34	58.5745	25.864	32.0158	12.4676	5.82397e-05	0.00376052	Negative	0.441557		NDEL1	2096.09	963.979	1790.53	960.877	0.00241245	0.031085	Negative	0.459894
BNIP3	1461.86	575.495	1241.34	380.861	1.04313e-08	6.2797e-05	Negative	0.393673		XDH	820.38	361.218	499.073	263.286	0.000117298	0.00560121	Negative	0.440306		SLC39A14	2546.84	1230.33	2317.84	1262.98	0.00241245	0.031085	Negative	0.483083
KLK10	10127.7	3981.33	5758.91	710.698	1.48563e-05	0.0022339	Negative	0.393114		ENDOD1	2423.34	1066.45	2048.1	886.231	3.81679e-11	1.14202e-06	Negative	0.440076		PNLIPRP3	292.862	1.00217	91.6613	0.15825	0.0024364	0.0313569	Negative	0.00342198
RHOD	2785.16	1094.6	2359.82	590.591	3.3024e-08	0.000107031	Negative	0.393012		F2RL1	1339.61	589.425	1241.64	322.195	2.87151e-09	1.92667e-05	Negative	0.439999		SPRR2G	3972.04	19.4973	1159.55	12.3152	0.00335062	0.0368334	Negative	0.00490864
ROS1	60.9275	23.9405	8.93135	2.61365	0.0103859	0.0853949	Negative	0.392934		FADS3	760.243	333.211	503.992	240.452	1.19041e-05	0.00153552	Negative	0.438295		DDN	431.735	20.7595	92.7837	9.9789	0.00335062	0.0368334	Negative	0.048084
F3	5780.95	2256.61	3550.46	1125.5	0.000149806	0.00773114	Negative	0.390353		HSD17B2	92.2124	40.4039	43.1965	16.4676	2.86527e-05	0.00251735	Negative	0.438161		KLK9	613.105	29.8358	324.102	17.2015	0.00335062	0.0368334	Negative	0.0486635
HSPA12A	337.768	131.778	237.515	58.628	8.3202e-07	0.000516755	Negative	0.390144		DPP4	264.734	115.877	165.5	78.7113	0.00153629	0.0254095	Negative	0.437712		CORO6	401.107	26.8972	133.714	13.9205	0.00335062	0.0368334	Negative	0.0670574
SH2D5	374.811	146.227	270.782	19.9826	9.58208e-08	0.000184522	Negative	0.390136		CTTN	15758.7	6885.97	7750.81	4076.19	7.19309e-09	3.50624e-05	Negative	0.436962		NIPAL4	2142.57	196.328	1610.15	123.607	0.00335062	0.0368334	Negative	0.0916322
MSX2	127.785	49.7185	101.011	13.3209	1.01912e-06	0.000568161	Negative	0.389079		GLIPR1	1134.65	494.628	841.974	430.337	2.02781e-06	0.000615085	Negative	0.435928		KANK4	298.749	29.9973	191.723	2.16365	0.00335062	0.0368334	Negative	0.10041
NPTX2	129.866	50.3168	53.5485	28.9936	0.00607866	0.0628273	Negative	0.387453		SEMA3C	2844.38	1239.16	2160.65	722.554	6.83272e-08	0.000109614	Negative	0.435652		PCDHGB4	55.9141	5.73025	20.9204	5.96295	0.00335062	0.0368334	Negative	0.102483
NDN	392.756	152.137	195.946	117.649	0.000679097	0.0180489	Negative	0.387358		DLX3	414.59	180.588	320.496	63.1788	4.38175e-07	0.000278838	Negative	0.435584		SHANK2	599.753	81.4686	290.342	69.102	0.00335062	0.0368334	Negative	0.135837
LGALS7	9402.91	3639.49	6043.6	2192.45	0.000182014	0.0086325	Negative	0.38706		HERC6	1695.62	738.469	1162.17	623.162	0.000351285	0.0105787	Negative	0.435514		CRYAB	3729.16	538.741	1596.64	237.451	0.00335062	0.0368334	Negative	0.144467
CDK6	3790.82	1466.96	2810.26	929.568	4.87156e-10	1.6082e-05	Negative	0.386978		OASL	1579.03	686.797	852.511	540.341	0.0016428	0.0264608	Negative	0.434949		FAP	903.623	172.461	661.134	197.202	0.00335062	0.0368334	Negative	0.190855
MT1E	1553.05	598.481	1086.39	239.63	4.52717e-05	0.00402044	Negative	0.385359		CSAG1	85.0274	36.7978	3.0346	0.605	0.000464219	0.0124594	Negative	0.432775		FEZ1	1034	214.037	538.722	133.506	0.00335062	0.0368334	Negative	0.206998
SPOCK1	629.033	242.232	316.916	92.6796	6.4755e-05	0.00488026	Negative	0.385086		CHST2	1885.87	815.93	1350.86	643.307	7.21878e-05	0.00425032	Negative	0.432653		COL5A1	16800.3	3787.9	12526.8	2545	0.00335062	0.0368334	Negative	0.225467
VEGFC	608.631	234.226	414.185	90.1029	4.4912e-06	0.00120767	Negative	0.38484		AREG	1260.59	544.119	775.063	103.672	8.67362e-08	0.000125513	Negative	0.431638		GLIS1	43.4208	10.5841	42.5813	11.5222	0.00335062	0.0368334	Negative	0.243756
ZNF365	181.777	69.7877	106.481	34.3941	5.36814e-05	0.00440845	Negative	0.38392		CXCR1	76.5907	32.9419	28.9444	7.15145	0.00010154	0.00514007	Negative	0.430103		IL11	165.752	41.4133	132.278	36.4367	0.00335062	0.0368334	Negative	0.249851
PNLIPRP3	310.957	119.228	91.4662	1.48995	2.87658e-05	0.00315757	Negative	0.383422		CYP27B1	329.557	141.701	242.291	105.8	1.61131e-05	0.00182019	Negative	0.429973		MN1	1079.27	325.56	945.036	217.869	0.00335062	0.0368334	Negative	0.301649
TGFBI	27439.6	10421.3	18303.9	5217.34	1.0531e-05	0.00186115	Negative	0.379791		ZBED2	666.943	286.044	539.127	143.548	4.95292e-07	0.000294987	Negative	0.428888		PHLDB2	2392.17	722.988	2152.99	432.253	0.00335062	0.0368334	Negative	0.302231
SPRR2D	13285.7	5031.47	5813.39	1407.92	0.00142236	0.027474	Negative	0.378712		HTR7	294.171	125.942	247.617	36.8224	3.49533e-07	0.000245678	Negative	0.428126		C1QTNF6	1251.08	389.641	1120.35	420.058	0.00335062	0.0368334	Negative	0.311443
TLL1	208.643	78.8662	108.715	22.5296	9.37013e-05	0.00596662	Negative	0.377996		FLVCR2	352.899	151.056	257.774	122.924	7.70799e-06	0.00123124	Negative	0.428044		MDFI	1476.08	470.954	1332.39	449.582	0.00335062	0.0368334	Negative	0.319057
CTTN	15556.6	5857.46	7493.14	3923.66	8.07583e-08	0.000169067	Negative	0.376525		CRABP2	5574.09	2385.19	3582.36	1746.71	5.5424e-05	0.00365949	Negative	0.427906		B4GALNT3	1103.46	369.743	1104.97	349.103	0.00335062	0.0368334	Negative	0.335076
SESN3	663.97	249.62	477.377	195.449	3.55623e-07	0.000341274	Negative	0.375951		NRG1	840.577	359.6	466.501	168.05	4.6589e-07	0.000285676	Negative	0.427801		PLCD3	1405.78	478.599	1095.19	339.63	0.00335062	0.0368334	Negative	0.340451
SERPINE1	10868.7	4075.46	7187.22	1604.74	1.45611e-06	0.000679216	Negative	0.374971		IFI27	16086.4	6869.17	13730.3	4874.88	6.83272e-08	0.000109614	Negative	0.427016		MICAL2	2715.92	939.561	2087.64	692.173	0.00335062	0.0368334	Negative	0.345946
PPP2R2C	2871.64	1076.39	2483.93	722.551	4.92027e-07	0.000398253	Negative	0.374834		FGF5	23.3746	9.97721	3.7599	1.0851	0.00375208	0.0436664	Negative	0.42684		MMP17	165.63	57.8315	142.603	45.6431	0.00335062	0.0368334	Negative	0.34916
CXorf49B	42.4154	15.8985	15.8566	0.9525	2.25857e-05	0.0027722	Negative	0.374828		SESN3	669.289	285.386	486.66	179.232	1.14187e-08	4.36707e-05	Negative	0.426402		IL18	775.611	275.77	746.258	250.016	0.00335062	0.0368334	Negative	0.355552
SPRR1A	20098.9	7529.92	7831.28	2703.39	0.00732693	0.0698982	Negative	0.374644		FAM83A	7254.73	3078.37	6250.65	1578.5	2.61478e-07	0.000212687	Negative	0.424326		LRRC8E	897.005	332.133	718.534	345.942	0.00335062	0.0368334	Negative	0.370269
KLK12	726.359	271.897	206.465	28.2828	0.00109368	0.0236777	Negative	0.374329		BIRC2	2431.74	1031.21	1257.96	825.599	7.1635e-06	0.00117595	Negative	0.424062		SNAI1	174.248	69.1531	173.196	58.7088	0.00335062	0.0368334	Negative	0.396866
PAQR5	644.528	240.783	436.038	93.6733	1.57776e-05	0.0023066	Negative	0.37358		FGFBP1	9173.77	3885.33	7282.87	1837.34	1.54598e-07	0.000167069	Negative	0.423525		KIFC2	456.622	183.522	425.589	173.957	0.00335062	0.0368334	Negative	0.401913
TBX18	179.725	66.746	160.28	30.1314	6.02953e-06	0.00140252	Negative	0.371379		IL11	186.706	78.8776	126.196	37.4265	1.08811e-05	0.0014633	Negative	0.422469		METRNL	1576.85	637.725	1491.39	501.348	0.00335062	0.0368334	Negative	0.404431
HOXC13	272.568	101.203	237.23	60.9844	3.93714e-08	0.000116344	Negative	0.371294		SERPINB7	657.128	276.459	307.315	137.714	0.00335447	0.0408189	Negative	0.420708		TTC7B	505.312	207.285	528.409	239.851	0.00335062	0.0368334	Negative	0.410212
MFAP5	896.09	332.473	350.793	161.75	0.00591691	0.0619025	Negative	0.371026		SLC7A5	19155	8055.48	16049.8	4493.13	8.59156e-11	2.00939e-06	Negative	0.420543		LDHA	30843.9	12882.5	23399.6	11903	0.00335062	0.0368334	Negative	0.417668
THSD1	671.059	248.561	625.331	108.77	2.76741e-08	9.98202e-05	Negative	0.370402		ABCA12	1567.67	658.895	863.824	304.979	4.16854e-05	0.00311101	Negative	0.420301		BOK	1195.76	505.287	1052.38	551.116	0.00335062	0.0368334	Negative	0.422565
POU3F1	320.411	118.661	226.72	59.2902	0.000195262	0.0089699	Negative	0.37034		CYP26B1	868.406	364.965	578.703	157.203	2.21227e-07	0.00019673	Negative	0.420269		SNX21	483.544	205.93	395.433	164.661	0.00335062	0.0368334	Negative	0.425877
MMP1	17741.7	6555.8	7740.12	1042.04	8.93989e-06	0.00171114	Negative	0.369514		FOSL1	2534.38	1061.71	2011.16	592.154	5.99449e-08	0.00010166	Negative	0.418925		EXT2	3611.03	1573.17	2721.33	1555.2	0.00335062	0.0368334	Negative	0.435656
ZBED2	662.848	243.445	521.753	115.694	8.13401e-07	0.000508974	Negative	0.367271		IFI44L	1339.65	558.749	856.88	400.724	0.00177957	0.0277773	Negative	0.417084		SIRPA	2891.78	1306.39	2760.7	1118.19	0.00335062	0.0368334	Negative	0.451758
SPRR1B	35576	13056.5	20176.5	2904.2	6.4755e-05	0.00488026	Negative	0.367002		KRT6B	217642	90534.7	122441	25255.8	1.40079e-06	0.000521781	Negative	0.41598		PLS3	9516.47	4346.44	9457.14	4291.35	0.00335062	0.0368334	Negative	0.456728
RNF222	147.041	53.8364	70.6298	7.79385	0.000368776	0.0127828	Negative	0.366131		SLC16A2	692.129	287.897	539.312	183.712	9.87154e-08	0.00013192	Negative	0.415959		CAMK2D	1752.28	840.887	1449.22	839.073	0.00335062	0.0368334	Negative	0.479881
NQO1	3469.02	1268.92	2336.41	913.056	1.93893e-06	0.000792736	Negative	0.365788		TMEM45A	3421.22	1423.08	1530.03	762.101	0.000115439	0.00554946	Negative	0.415957		YWHAZ	40644.7	19724.7	39167.4	20750.3	0.00335062	0.0368334	Negative	0.485296
SLC37A2	1212.04	442.864	984.465	397.996	6.68198e-09	5.13624e-05	Negative	0.365389		PTPRT	30.2358	12.5607	1.3599	3.1298	0.00927467	0.0756941	Negative	0.415426		NEK7	1919.2	940.664	1444.05	860.544	0.00335062	0.0368334	Negative	0.490133
MAGEA2	239.572	87.154	1.53705	0	0.000174262	0.00841414	Negative	0.36379		SPRR2A	22828	9471.34	7588.6	2862.62	0.0063334	0.0600874	Negative	0.414899		CSRP3	1539.87	6.80418	206.798	0	0.00340534	0.0373976	Negative	0.00441866
SLC7A5	19043.5	6920.59	15393.8	4541.01	5.70249e-09	4.82694e-05	Negative	0.363409		EFNB3	98.0469	40.6611	62.0658	23.7001	2.02528e-05	0.00207157	Negative	0.414711		GAST	43.8559	0.988	15.7871	0.5157	0.00358203	0.0392205	Negative	0.0225283
NIPAL4	2093.18	759.752	1865.6	333.113	6.55448e-06	0.00146526	Negative	0.362965		TMEM86A	338.333	140.048	214.644	108.725	4.68972e-05	0.00331257	Negative	0.413936		TNNI2	1122.78	12.9092	211.684	8.3319	0.00453004	0.0435739	Negative	0.0114975
SLC6A15	533.401	193.371	364.911	101.338	8.40466e-06	0.00166035	Negative	0.362524		TUBB3	2355.86	973.452	1989.51	466.189	4.38341e-10	5.59393e-06	Negative	0.413204		MYL3	194.619	2.25423	16.0197	0.7182	0.00453004	0.0435739	Negative	0.0115828
CWH43	423.212	153.131	103.922	23.8034	0.0106438	0.0865788	Negative	0.361829		CXorf49B	43.1097	17.7785	16.4212	1.47935	1.01853e-05	0.00141245	Negative	0.412401		HSPB7	2181.9	31.0651	383.341	17.7643	0.00453004	0.0435739	Negative	0.0142377
SLC7A8	6151.95	2223.4	4361.68	1580.01	2.07045e-06	0.000818096	Negative	0.361413		MYH8	126.879	52.3147	10.8648	0	0.000760352	0.0167136	Negative	0.412321		ANKRD1	812.529	12.9225	153.912	2.39115	0.00453004	0.0435739	Negative	0.015904
DSG1	11274.9	4054.62	3828.11	45.5121	2.7979e-05	0.00311006	Negative	0.359615		GJA1	14393.2	5911.46	11647.5	3882.14	3.55644e-09	2.17128e-05	Negative	0.410711		NEFM	188.924	4.54203	33.8617	1.05085	0.00453004	0.0435739	Negative	0.0240415
RSAD2	1722.37	619.266	911.443	428.443	0.00290283	0.0412057	Negative	0.359543		CYP4F11	697.761	286.387	180.669	96.0275	0.00397074	0.0451943	Negative	0.410437		CYP4F22	549.833	16.3684	125.701	9.4458	0.00453004	0.0435739	Negative	0.0297698
TMEM158	239.517	86.0967	148.646	52.9877	2.32991e-07	0.000280723	Negative	0.359459		ARTN	246.232	100.625	168.982	52.2039	3.66597e-06	0.000838276	Negative	0.40866		GOLGA7B	1096.02	78.8278	1062.22	39.3832	0.00453004	0.0435739	Negative	0.0719217
KLK13	2073.97	745.225	715.94	107.062	0.00223243	0.0354687	Negative	0.359324		SFRP1	1367.24	557.846	509.778	135.718	0.00288119	0.0372067	Negative	0.408009		SLC35F3	129.79	9.40977	94.7873	5.2428	0.00402839	0.0435739	Negative	0.0724998
PCDHGC5	203.046	72.8271	93.5795	7.20175	1.36238e-06	0.000656391	Negative	0.358673		SPON2	2078.89	847.838	1406.12	680.057	6.12691e-08	0.000102899	Negative	0.407833		KLK5	3186.53	318.983	2967.74	7.6742	0.00453004	0.0435739	Negative	0.100103
RAB38	1857.65	665.353	1705.82	482.705	6.50807e-09	5.1328e-05	Negative	0.358169		FLRT2	1549.23	630.717	1094.31	296.577	8.888e-07	0.000404487	Negative	0.407117		GJB6	11062.7	1136.07	9899.6	709.399	0.00453004	0.0435739	Negative	0.102694
IL18	878.081	314.074	760.383	254.926	7.5219e-09	5.44887e-05	Negative	0.357683		KRT14	485840	197742	415582	27070.1	4.00316e-09	2.37689e-05	Negative	0.407011		MMP3	4405.22	518.585	3977.76	157.779	0.00453004	0.0435739	Negative	0.11772
ARTN	242.651	86.4013	164.786	49.3447	9.12542e-06	0.00172853	Negative	0.356072		IFIT3	3427.87	1392.84	1945.39	911.056	0.0014557	0.0246356	Negative	0.406329		TBX18	154.54	25.3914	126.579	18.9315	0.00453004	0.0435739	Negative	0.164303
IL1B	1129.12	400.992	545.233	336.002	0.00568155	0.0604668	Negative	0.355137		TREM1	224.223	91.0659	133.349	38.3051	7.99486e-06	0.00125727	Negative	0.406141		SCN1B	244.448	41.7548	128.861	42.0946	0.00453004	0.0435739	Negative	0.170813
EREG	1063.16	377.445	482.887	19.8121	1.27446e-06	0.000636224	Negative	0.355022		WNT7A	235.477	95.4972	214.786	21.5299	3.08733e-07	0.000230321	Negative	0.405548		NPTX2	112.241	19.9574	58.2011	18.1787	0.00453004	0.0435739	Negative	0.177809
CCND1	9516.34	3374.26	5386.53	1668.33	2.94915e-07	0.000312672	Negative	0.354576		NDN	397.195	160.716	196.366	116.844	0.000146464	0.00636958	Negative	0.404627		FGFBP1	8755.14	1669.98	5254.39	1382.63	0.00453004	0.0435739	Negative	0.190743
APCDD1L	181.195	64.1722	99.2401	20.0176	2.86732e-06	0.000967143	Negative	0.35416		CDK6	3875.5	1565.62	2915.03	988.88	1.29867e-10	2.66651e-06	Negative	0.403979		TLL1	145.58	30.4917	147.233	31.2742	0.00453004	0.0435739	Negative	0.20945
S100A12	646.009	228.628	233.308	66.7649	0.00107677	0.0234702	Negative	0.353908		KLK11	2196.35	887.265	1441.57	246.796	1.75995e-05	0.00191204	Negative	0.403971		MAP1A	840.655	179.686	623.586	180.516	0.00453004	0.0435739	Negative	0.213746
CSAG3	133.247	46.6804	45.5346	2.987	5.05611e-05	0.00427072	Negative	0.350331		PTPRD	242.611	97.3386	93.8743	52.3366	0.0135817	0.0954864	Negative	0.401213		TUBB2A	4506.31	1053.69	3577.76	750.402	0.00453004	0.0435739	Negative	0.233824
CAV1	12611.2	4399.6	9603.8	1628.09	2.23128e-09	3.0818e-05	Negative	0.348864		AMIGO2	1040.8	417.375	771.902	168.511	4.03492e-08	8.12586e-05	Negative	0.401015		POPDC3	169.946	39.9294	167.115	4.88335	0.00453004	0.0435739	Negative	0.234953
CRCT1	1138.69	396.883	350.878	38.6863	0.000919941	0.0214807	Negative	0.348544		DNER	107.435	42.9532	46.3466	7.0102	9.94231e-06	0.00139184	Negative	0.399806		RAB38	1957.62	464.513	1830.99	437.019	0.00453004	0.0435739	Negative	0.237285
MT2A	11697.9	4064.48	8950.16	2200.73	1.09004e-06	0.00058552	Negative	0.347453		LGALS7B	4182.27	1664.7	2653.44	881.323	3.96244e-05	0.00302206	Negative	0.398038		NTM	291.566	77.0844	221.979	63.1733	0.00453004	0.0435739	Negative	0.26438
ALOX12B	915.559	317.787	201.24	49.3136	0.00650059	0.0652872	Negative	0.347096		SORCS2	557.662	221.833	459.113	101.91	1.90976e-07	0.000184371	Negative	0.397791		SLC37A2	1519.47	461.245	1175.23	533.432	0.00453004	0.0435739	Negative	0.303556
GLI1	74.6272	25.8557	31.5789	15.0268	0.000387857	0.0131498	Negative	0.346465		KRT16	217753	86122.9	140152	14996.2	1.06296e-06	0.000447817	Negative	0.395508		BTBD11	816.218	249.324	646.776	248.088	0.00453004	0.0435739	Negative	0.305463
SLC39A2	280.42	96.0475	147.553	79.9825	0.00026689	0.0106873	Negative	0.342513		CXCR2	136.556	53.4697	73.5595	26.0787	6.75964e-05	0.00409681	Negative	0.39156		EFNA3	585.075	198.18	540.197	188.859	0.00453004	0.0435739	Negative	0.338726
EN1	160.956	54.9711	105.394	34.8398	8.54883e-05	0.00567808	Negative	0.34153		MAGEA2	239.922	93.7861	1.5221	0	0.00022516	0.00816468	Negative	0.390903		MYH10	1848.47	652.923	2046.14	561.323	0.00453004	0.0435739	Negative	0.353223
IFI6	9317.01	3145.42	6621.81	2119.03	7.123e-06	0.00153105	Negative	0.3376		RNF128	411.588	160.848	190.981	50.5153	0.00016349	0.00676372	Negative	0.390799		IMPDH1	2286.47	841.994	1871.43	745.802	0.00453004	0.0435739	Negative	0.368251
SLITRK6	579.419	195.481	292.55	82.2793	0.000626236	0.0172524	Negative	0.337374		MYO7B	92.1685	35.897	14.9254	7.46825	0.00348337	0.041781	Negative	0.389472		COPZ2	533.502	198.143	509.709	159.547	0.00453004	0.0435739	Negative	0.3714
FEZ1	1117.65	376.211	752.932	174.768	1.37802e-07	0.000216331	Negative	0.336609		SERPINE1	11174	4347.05	7200.91	1891.03	4.12054e-07	0.000269137	Negative	0.389031		MET	3311.38	1319.95	2688.52	1230.29	0.00453004	0.0435739	Negative	0.39861
TSPAN10	244.145	82.0594	171.832	44.929	3.09079e-07	0.000317719	Negative	0.336109		HTRA1	4233.59	1641.59	3790.52	1377.8	7.16225e-11	1.76669e-06	Negative	0.387753		PLAU	7014.14	2806.14	6682.07	2168.28	0.00453004	0.0435739	Negative	0.400069
TH	67.5914	22.5944	10.2174	2.8231	0.00583245	0.0614062	Negative	0.334279		IGFL3	43.7654	16.9606	5.5283	0.3816	4.38085e-07	0.000278838	Negative	0.387533		TSC22D2	1750.68	701.032	1340.59	577.535	0.00453004	0.0435739	Negative	0.400434
IGFL1	979.432	325.562	206.741	46.1016	0.000155223	0.00788948	Negative	0.332399		NIPAL4	2136.76	828.053	1986.64	407.582	7.27523e-07	0.00036694	Negative	0.387527		SNAI2	1667.63	689.79	1510.96	712.199	0.00453004	0.0435739	Negative	0.413635
INHBA	1598.84	529.278	836.988	184.351	9.50759e-06	0.00176655	Negative	0.331038		TBX1	299.765	115.541	267.625	76.6799	6.85608e-10	7.61281e-06	Negative	0.38544		AMOTL1	5335.88	2284.47	4432.07	2086.6	0.00453004	0.0435739	Negative	0.428135
AJAP1	235.646	77.4201	103.157	11.0695	7.51364e-05	0.00529112	Negative	0.328544		DCUN1D5	1141.86	439.438	702.245	349.828	3.06961e-12	1.97927e-07	Negative	0.384845		KLF10	3479.34	1515.33	3285.87	1266.38	0.00453004	0.0435739	Negative	0.435522
LCE3E	746.657	245.298	238.558	11.395	2.93351e-05	0.00319201	Negative	0.328529		TPPP3	1657.14	637.484	1011.81	444.604	1.85531e-05	0.00196867	Negative	0.384689		GFOD1	314.403	140.121	295.392	143.295	0.00453004	0.0435739	Negative	0.445674
PGLYRP4	397.816	130.271	213.054	72.1654	3.96113e-05	0.0037473	Negative	0.327464		TUBA4A	10650.8	4091.3	9470.29	2294.05	1.02985e-10	2.2665e-06	Negative	0.384133		STARD10	1585.78	707.633	1404.13	515.444	0.00453004	0.0435739	Negative	0.446235
SLC38A5	2046.1	669.103	1843.68	293.144	3.63086e-06	0.00108871	Negative	0.327014		ZNF114	113.929	43.7023	85.9364	7.2984	9.71997e-09	4.0412e-05	Negative	0.383593		KIF3C	586.815	269.469	573.224	184.171	0.00453004	0.0435739	Negative	0.459205
NT5E	1580.9	516.347	944.281	257.606	2.2592e-06	0.000855563	Negative	0.326615		THSD1	687.801	263.823	639.476	112.522	5.62336e-10	6.73216e-06	Negative	0.383574		NAV1	3081.94	1495.32	3406.93	1342.83	0.00453004	0.0435739	Negative	0.48519
CPA4	1053.49	341.255	920.547	46.1908	5.18018e-08	0.000131256	Negative	0.323929		LCE3D	2344.63	898.786	740.679	39.554	2.60381e-06	0.000703263	Negative	0.383337		PLK3	643.529	315.764	724.231	242.743	0.00453004	0.0435739	Negative	0.490675
SLC47A2	120.282	38.1757	70.9603	18.4534	2.69088e-05	0.00304455	Negative	0.317384		MMP3	3311.84	1268.29	1420.55	246.97	1.23384e-05	0.0015687	Negative	0.382957		TPBG	1969.11	977.113	1771.98	991.779	0.00453004	0.0435739	Negative	0.496222
KRT23	954.034	298.011	396.466	162.71	0.00186778	0.0320903	Negative	0.31237		PRSS3	407.67	155.96	187.435	23.9229	0.00022642	0.00819685	Negative	0.382563		MYL1	2845.89	19.6583	549.156	0.1732	0.00496432	0.0477095	Negative	0.00690763
COL2A1	57.6025	17.9458	18.4073	5.18595	5.78763e-05	0.0045914	Negative	0.311546		TGM1	8157.06	3101.07	4311.9	1029.61	0.0002846	0.00934212	Negative	0.38017
KCNK7	176.499	54.7737	110.741	24.7004	5.09778e-06	0.00128731	Negative	0.310335		SHANK2	521.792	198.053	248.339	87.9089	0.000135341	0.00609074	Negative	0.379563
SOX11	69.6236	21.5156	28.8952	12.1506	0.00142236	0.027474	Negative	0.309028		LAMA1	444.349	168.408	183.623	44.7037	0.000115439	0.00554946	Negative	0.378999
IL1A	1317.58	405.786	721.935	179.01	0.000381396	0.0130219	Negative	0.307978		CSF2	69.7492	26.3945	23.2011	7.8071	0.00222589	0.0318374	Negative	0.378419
UPP1	2715.23	826.731	1889.11	602.189	2.05661e-09	2.94378e-05	Negative	0.30448		NPTX2	132.394	49.9851	54.2199	28.9936	0.0016649	0.026674	Negative	0.377547
ABCC2	34.9144	10.5984	15.1595	7.76905	3.88598e-05	0.0037092	Negative	0.303555		FSTL3	1608.75	603.015	1082.27	220.387	4.72428e-10	5.90589e-06	Negative	0.374835
AKR1C2	4217.18	1277.27	1406.56	590.637	0.00344692	0.0454056	Negative	0.302874		SLC6A15	545.666	204.391	393.262	113.472	5.53307e-06	0.00103818	Negative	0.374572
SCN4B	308.659	93.2373	113.329	51.5489	0.000195262	0.0089699	Negative	0.302072		SPOCK1	643.144	240.445	324.795	106.086	1.75995e-05	0.00191204	Negative	0.373859
SLC15A1	116.84	35.1924	43.4123	8.87005	0.000238472	0.0100226	Negative	0.301202		L1CAM	535.757	200.093	148.246	59.9064	0.000862577	0.0180064	Negative	0.373477
PTHLH	4927.6	1479.45	3334.74	619.615	4.3514e-08	0.000121295	Negative	0.300238		PAQR5	661.41	245.821	465.082	93.6733	3.56816e-07	0.000248738	Negative	0.371663
GLI2	229.131	68.7563	99.6368	54.5871	0.00131731	0.0262884	Negative	0.300075		TMEM158	245.733	91.2489	155.232	53.3118	1.11594e-08	4.36707e-05	Negative	0.371334
GALNT6	2179.43	650.605	1939.39	263.764	1.84431e-09	2.859e-05	Negative	0.298521		POU3F1	330.994	121.524	253.456	54.2983	2.27656e-06	0.000650835	Negative	0.367148
IVL	9084.7	2685.79	4849.98	1520.64	6.97632e-05	0.00508114	Negative	0.295639		CCND1	9663.17	3543.84	5392.47	1821.05	3.86015e-08	8.02452e-05	Negative	0.366737
CXCL14	17569	5193.87	11262.1	1077.5	6.19036e-07	0.000447169	Negative	0.295627		SPTLC3	443.932	162.571	371.173	82.8641	7.13656e-08	0.000112669	Negative	0.366206
FAM25A	617.161	181.057	243.091	8.47565	4.07581e-06	0.00115001	Negative	0.293371		AKR1C3	2279.45	833.345	654.288	355.593	0.000486235	0.0128203	Negative	0.365591
CCNA1	298.079	87.4269	98.2487	8.49115	6.05021e-07	0.000441377	Negative	0.293302		MMP17	168.845	61.6127	145.62	45.8509	3.17151e-11	1.03154e-06	Negative	0.364908
MRGPRX3	55.1055	16.0102	15.7174	7.6666	0.00413275	0.0504028	Negative	0.290537		TBX18	187.222	68.2934	167.579	26.5951	1.03053e-07	0.000135415	Negative	0.364771
SPRR2G	4076.5	1181.39	972.195	19.5028	5.09778e-06	0.00128731	Negative	0.289805		RHOD	2884.91	1051.54	2485.04	510.82	6.62346e-11	1.70234e-06	Negative	0.364496
KLK14	571.76	165.305	46.2846	2.64925	3.05859e-06	0.000997346	Negative	0.289116		TNFAIP6	367.172	133.775	138.931	80.338	0.0141865	0.0980501	Negative	0.364339
CDA	881.114	253.424	619.6	39.1187	1.05614e-07	0.000189927	Negative	0.287618		PPP2R2C	2940.47	1068.49	2537.4	615.84	4.83378e-09	2.69587e-05	Negative	0.363374
MAGEA4	1309.89	375.31	13.9003	1.29575	0.00199206	0.033255	Negative	0.286521		TM4SF19	411.535	148.967	340.799	31.8287	6.62346e-11	1.70234e-06	Negative	0.36198
PAEP	51.7384	14.7975	18.2759	0.89515	3.78767e-06	0.00111147	Negative	0.286006		SPINK6	210.212	76.0913	24.4626	0.6973	1.37381e-05	0.00166773	Negative	0.361973
SLC38A4	146.527	41.6013	60.2533	24.7106	3.96113e-05	0.0037473	Negative	0.283916		SLC7A8	6450.81	2331.5	4773.11	1580.01	4.92101e-08	9.0793e-05	Negative	0.361427
PSORS1C2	213.2	60.453	28.7219	8.0676	0.00835459	0.0753798	Negative	0.28355		HOXC13	280.223	100.919	239.8	54.6169	2.4577e-10	3.60835e-06	Negative	0.360139
ISG15	6465.37	1832.52	3839.24	1260.03	4.4912e-06	0.00120767	Negative	0.283436		NT5E	1625.4	584.575	977.423	257.606	4.20589e-07	0.000272197	Negative	0.359649
TSKS	51.5054	14.4576	14.1784	2.81635	0.00292359	0.0413606	Negative	0.2807		PCDHGC5	211.325	75.9551	96.0109	7.4429	7.13656e-08	0.000112669	Negative	0.359423
CST6	431.745	120.787	217.751	56.4434	1.0748e-05	0.00188059	Negative	0.279764		LGALS7	9739.09	3489.11	7167.82	2192.45	4.26144e-06	0.000907797	Negative	0.358258
SPRR2B	1471.9	411.709	183.72	13.7866	0.000338897	0.0122012	Negative	0.279713		CDHR1	711.107	254.296	507.035	152.066	3.34306e-05	0.00274426	Negative	0.357606
RNASE7	720.269	200.263	392.563	109.094	3.78918e-06	0.00111147	Negative	0.278039		CAV1	12969	4632.72	9651.9	1673.48	1.14184e-10	2.46863e-06	Negative	0.357216
S100A7	16923.3	4696.48	6358.03	1141.95	0.000523123	0.0155674	Negative	0.277515		SLITRK6	599.651	213.871	296.393	82.2793	0.000203274	0.00769071	Negative	0.35666
AKR1B10	6144.72	1695.64	2980.95	463.005	8.08993e-05	0.00550487	Negative	0.275951		VEGFC	632.83	224.381	422.575	90.1029	8.48816e-08	0.000123895	Negative	0.354568
WFDC5	567.373	156.525	260.88	102.833	0.000185244	0.00871601	Negative	0.275878		UPP1	2746.4	973.36	1910.39	557.545	2.22063e-10	3.60835e-06	Negative	0.354414
TRIML2	34.4247	9.47958	4.17375	1.0633	0.000778644	0.0195101	Negative	0.275371		SPRR1A	20866.3	7381.67	8598.37	1805.22	0.000407578	0.0115323	Negative	0.353761
SPRR4	299.712	82.2123	73.3867	2.01665	8.13225e-07	0.000508974	Negative	0.274304		RSAD2	1763.55	623.487	922.989	394.387	0.00110808	0.0209366	Negative	0.353541
MMP13	5255.54	1441.58	841.981	162.09	0.000163717	0.00812009	Negative	0.274297		ADAMTS15	150.751	53.295	94.9706	24.5103	7.99486e-06	0.00125727	Negative	0.353529
SLCO1B3	262.183	71.686	126.85	3.7934	5.72548e-05	0.00456513	Negative	0.27342		CSPG4	5243.14	1850.51	3585.6	1188.59	1.86995e-07	0.000182203	Negative	0.35294
ZNF114	113.424	30.9413	85.1108	10.7369	1.25129e-07	0.000208024	Negative	0.272794		SPRR1B	36555.4	12887.1	21405	2452.64	8.54012e-07	0.000397818	Negative	0.352537
SBSN	19757.8	5317.74	9736.57	787.4	9.50759e-06	0.00176655	Negative	0.269146		TGFBI	28673.6	10096.3	20400.9	5217.34	1.03053e-07	0.000135415	Negative	0.352113
S100A7A	4587.64	1226.09	996.178	175.703	0.00181262	0.0315107	Negative	0.26726		MSX2	131.559	46.2284	101.042	14.8302	3.90966e-09	2.34028e-05	Negative	0.351389
CSF2	67.9323	18.1134	19.9684	7.8071	0.00591682	0.0619025	Negative	0.266639		VSIG10L	958.991	336.028	480.086	140.851	0.00029334	0.00951513	Negative	0.350397
IFIT1	2339.78	620.299	1312.08	373.693	2.16845e-05	0.00271537	Negative	0.26511		MME	957.671	335.405	246.42	110.43	0.000697608	0.0158574	Negative	0.35023
LYNX1	3372.31	890.874	1251.09	560.581	0.0051649	0.0572629	Negative	0.264173		MAGEA9B	187.513	65.6057	1.1582	0.3909	0.00694993	0.0635986	Negative	0.349872
FGF5	23.9185	6.28181	3.61845	0.91595	0.00411369	0.0502656	Negative	0.262634		SLC39A2	291.747	101.459	153.821	62.6094	5.04204e-06	0.000989901	Negative	0.347763
RGS20	259.326	67.7614	226.438	29.7418	2.62502e-09	3.42712e-05	Negative	0.261298		ABCC2	35.3666	12.2842	15.5703	6.83865	1.63794e-06	0.000558855	Negative	0.347339
STATH	171.679	44.8493	0.3446	5.2058	0.00529354	0.0580914	Negative	0.261239		HEPHL1	3916.15	1357.16	1707.5	252.416	3.09145e-06	0.000771194	Negative	0.346554
CDSN	4842.83	1254.78	1056.28	31.4658	4.1259e-06	0.0011581	Negative	0.259101		IL1A	1347.39	466.942	725.473	199.821	0.000244443	0.00856616	Negative	0.346554
ALOXE3	379.979	97.8373	151.902	31.527	3.95411e-06	0.0011331	Negative	0.257481		PLA2G4E	764.62	264.856	323.98	53.7819	0.00013859	0.00616463	Negative	0.34639
SDR9C7	242.86	62.1887	100.641	17.0349	1.54636e-05	0.0022839	Negative	0.256068		SLC37A2	1246.34	431.583	1004.59	397.996	1.27662e-11	5.54077e-07	Negative	0.346281
ENDOU	252.231	64.5006	47.9605	11.2315	0.00334969	0.0446484	Negative	0.25572		AKR1C2	4249.32	1468.89	1466.51	546.164	0.000419804	0.0117409	Negative	0.345676
GPR158	113.637	28.8759	96.7081	3.3076	5.71328e-07	0.000428096	Negative	0.254105		FEZ1	1161.89	399.295	769.231	184.972	2.11088e-08	5.97703e-05	Negative	0.343661
DKK1	543.705	138.001	214.703	27.403	4.19496e-05	0.00385336	Negative	0.253816		SOHLH2	47.4959	16.2999	7.8045	1.9704	0.000900293	0.0184797	Negative	0.343186
THEM5	195.013	49.3052	75.0245	18.4139	0.0022992	0.0360852	Negative	0.25283		MT2A	12154.8	4162.86	9043.81	2150.38	2.52712e-08	6.51332e-05	Negative	0.342488
KLK8	1836.17	461.233	1230.41	80.4891	2.02083e-07	0.000261908	Negative	0.251193		RAB38	1905.2	652.084	1751.85	459.075	1.96325e-11	7.14417e-07	Negative	0.342265
PROC	75.6138	18.816	36.739	10.3011	1.8969e-06	0.000784211	Negative	0.248843		HSPA12A	350.551	119.734	254.838	58.628	5.76473e-10	6.83461e-06	Negative	0.341561
KRT10	23517.5	5808.52	3879.26	786.147	0.000116541	0.00673941	Negative	0.246988		EFR3B	118.773	40.1064	54.071	28.5939	0.00237549	0.0331133	Negative	0.337671
C1orf68	60.0615	14.794	9.2607	0.93955	1.85808e-05	0.0025089	Negative	0.246314		IL18	903.793	303.02	771.528	254.926	1.60528e-11	6.16497e-07	Negative	0.335276
ABCA4	47.742	11.5731	14.2818	6.841	0.000485694	0.0149281	Negative	0.242408		CSAG3	135.87	45.435	42.0341	3.00865	2.46397e-05	0.00230733	Negative	0.334401
IL24	371.079	89.7228	140.018	21.9052	3.7397e-05	0.00363325	Negative	0.241789		MMP10	3927.35	1304.18	1907.17	121.266	2.89052e-08	7.04484e-05	Negative	0.332077
MAGEA3	567.808	136.962	8.40785	0.5316	0.00420409	0.0509219	Negative	0.241211		CPA4	1082.08	357.418	954.685	37.1304	1.32903e-09	1.18207e-05	Negative	0.330306
LY6G6C	598.863	142.041	175.126	40.1251	0.000611133	0.017014	Negative	0.237185		FLRT3	807.775	265.346	669.898	89.442	6.31823e-07	0.000335961	Negative	0.32849
SLC35F3	90.7243	21.1671	57.0568	6.0177	8.07501e-08	0.000169067	Negative	0.233312		C6orf15	216.388	71.0739	22.7015	2.87425	1.91532e-05	0.00200423	Negative	0.328457
CNGB1	507.117	117.662	181.356	15.7111	1.11948e-05	0.00192282	Negative	0.232021		DEFB103B	378.373	123.395	69.8657	1.7252	3.21928e-07	0.000234638	Negative	0.326121
KHDC1L	182.096	41.8952	54.8704	7.10815	4.18496e-07	0.00036771	Negative	0.230072		ZNF365	192.311	62.4876	112.912	32.6787	2.61478e-07	0.000212687	Negative	0.324931
TM4SF19	414.067	95.191	334.673	42.8725	8.29488e-10	2.03916e-05	Negative	0.229893		LRRC17	170.022	55.2165	50.4797	24.9727	0.00404525	0.0457175	Negative	0.324761
SLC7A11	1272.57	289.384	461.118	145.738	3.81217e-05	0.00367254	Negative	0.227401		IFI6	9690.61	3137.83	6745.64	2079.08	3.79553e-07	0.000258305	Negative	0.323801
CASP14	515.953	117.258	142.774	2.0926	9.49309e-07	0.000551043	Negative	0.227264		S100A12	664.545	215.078	238.495	62.9678	2.72098e-05	0.00243806	Negative	0.323647
PI3	43382.6	9854.46	16374.3	2492.73	6.7215e-05	0.00497878	Negative	0.227152		SLC7A11	1268.3	408.601	473.447	145.738	7.1635e-06	0.00117595	Negative	0.322164
PSG5	12.6898	2.87401	1.67835	0.50405	0.00175885	0.0310011	Negative	0.226482		IVL	9277.02	2986.75	4988.13	914.811	8.888e-07	0.000404487	Negative	0.321952
KRT75	2203.1	495.142	635.465	50.5975	9.52655e-07	0.000551213	Negative	0.224748		CIDEA	14.4497	4.64449	4.1858	0.7461	5.80214e-05	0.00375529	Negative	0.321424
DMKN	8069.14	1782	4478.48	310.815	1.88154e-07	0.000253969	Negative	0.220842		MMP1	18627.3	5967.5	9078.98	1275.61	1.05291e-07	0.000136742	Negative	0.320363
BBOX1	211.981	46.2596	110.028	23.5346	1.85574e-06	0.00077685	Negative	0.218225		AKR1B10	6236.65	1995.07	3100.42	573.455	2.09733e-05	0.00211938	Negative	0.319895
SLC5A1	553.626	116.879	178.065	58.2216	0.00127733	0.0258519	Negative	0.211116		ROS1	63.9648	20.4484	10.166	3.35055	0.00334907	0.040801	Negative	0.319683
TAGLN3	25.8129	5.40037	8.22695	1.7762	1.91431e-05	0.00254922	Negative	0.209212		CNFN	5188.85	1655.06	2303.72	363.442	0.000127021	0.00587809	Negative	0.318964
CYP4F22	453.197	94.7906	94.581	15.2131	0.0016812	0.0302129	Negative	0.20916		PNLIPRP3	323.034	102.782	109.283	0.989	2.37646e-07	0.000201826	Negative	0.318177
SLC6A2	169.204	35.187	95.5343	14.0101	1.11472e-06	0.000593382	Negative	0.207956		APCDD1L	187.876	59.3874	106.092	20.0176	8.30655e-08	0.000122411	Negative	0.316099
KLK7	3608.62	749.163	1862.04	76.4482	5.42936e-06	0.00132916	Negative	0.207604		TSPAN10	252.906	79.9332	172.832	42.7949	3.23437e-09	2.05664e-05	Negative	0.316059
FLG2	374.286	76.0323	5.7842	1.5879	0.00646334	0.0650592	Negative	0.203139		ALOX12B	940.954	296.92	204.791	50.7952	0.00149549	0.0250167	Negative	0.315552
TNNT2	208.92	42.3798	80.7749	20.8474	1.51576e-05	0.00225892	Negative	0.202852		SLC47A2	123.409	38.9385	71.5345	19.6843	5.23322e-06	0.0010083	Negative	0.315525
KPRP	595.376	120.75	75.2054	13.6456	0.000646765	0.0175609	Negative	0.202813		GALNT6	2225.39	702.127	1982.52	287.725	3.25668e-11	1.04995e-06	Negative	0.315507
CALB2	259.558	52.0941	91.8524	19.4789	4.88422e-05	0.00418117	Negative	0.200703		KCNK7	183.92	57.9	122.294	24.7004	4.95292e-07	0.000294987	Negative	0.314811
AKR1C3	2343.22	468.567	660.602	355.593	0.00129718	0.0260839	Negative	0.199967		RNF222	152.002	47.7437	79.3957	6.99675	2.06737e-06	0.000617546	Negative	0.314099
C6orf58	77.9337	15.5347	0.40545	0	0.00568556	0.0605064	Negative	0.199332		COL2A1	59.051	18.41	19.2308	5.18595	2.24882e-05	0.00219838	Negative	0.311764
KANK4	264.048	51.8469	111.697	21.5693	4.44185e-05	0.00397796	Negative	0.196354		KLK10	10548.8	3279.23	6007.5	618.665	1.76152e-08	5.47732e-05	Negative	0.310862
GAST	39.8868	7.78772	11.0685	1.29575	1.12049e-06	0.000594826	Negative	0.195246		MAGEA3	565.887	175.405	9.1135	0.5051	0.00118705	0.0218058	Negative	0.309965
CYP4F11	731.564	142.294	177.077	89.2779	0.00787712	0.0728921	Negative	0.194506		MFAP5	931.955	288.64	389.031	149.962	0.000206438	0.00776664	Negative	0.309714
EPGN	152.803	29.5284	40.1795	2.60575	3.36349e-06	0.00104956	Negative	0.193245		CCNA1	306.86	94.974	110.607	5.7282	3.30433e-08	7.39635e-05	Negative	0.309503
KLK9	854.895	163.446	341.692	16.9261	2.38545e-07	0.000283335	Negative	0.191188		SPRR2E	15747.1	4868.73	4715.35	611.914	4.16854e-05	0.00311101	Negative	0.309183
GDPD2	394.215	74.5678	136.346	5.5961	1.3773e-06	0.00066059	Negative	0.189155		TLL1	228.418	70.3734	121.487	22.5296	9.81843e-07	0.000428219	Negative	0.308091
MAGEA9B	193.631	35.9388	1.15625	0.3812	0.00723912	0.0694213	Negative	0.185604		ZFP42	32.0709	9.87684	1.2879	0	2.2099e-06	0.000639438	Negative	0.307969
AZGP1	273.488	49.8948	44.7263	12.6692	0.00125772	0.0256312	Negative	0.182439		CXCL14	18136.5	5581.63	11554.4	1019.15	3.39169e-09	2.10567e-05	Negative	0.307757
HKDC1	129.492	23.5069	16.702	6.57695	0.00112836	0.0241003	Negative	0.181532		SPRR2D	13801.4	4243.85	6126.03	1044.7	1.23384e-05	0.0015687	Negative	0.307494
ARG1	88.1108	15.8918	2.5921	0.1649	2.18857e-05	0.00272672	Negative	0.180362		PLA2G2F	141.283	43.2305	47.3487	18.1963	0.00485733	0.0511227	Negative	0.305985
GSDMA	505.113	89.479	170.891	18.7054	2.62995e-06	0.000923194	Negative	0.177146		PTHLH	5056.45	1547.16	3403.68	619.615	2.94076e-09	1.94393e-05	Negative	0.305978
IGFBP6	3664.98	641.986	1946.77	174.041	9.53102e-10	2.15928e-05	Negative	0.175168		MT1E	1644.6	500.402	1270.47	182.192	1.57242e-08	5.13248e-05	Negative	0.30427
KLK6	2498.52	420.624	799.899	112.474	1.59074e-06	0.000714346	Negative	0.168349		TSKS	54.4003	16.28	17.7585	2.9213	0.00222557	0.0318374	Negative	0.299263
SLURP1	877.201	147.331	177.139	26.8094	0.00072431	0.0187339	Negative	0.167956		FIBCD1	99.8598	29.7787	14.756	6.1476	0.00243722	0.0336162	Negative	0.298205
PSG4	41.6633	6.73406	6.7106	2.7538	0.00444611	0.0525652	Negative	0.161631		PGLYRP4	411.043	122.494	217.588	72.1432	4.56469e-07	0.000284317	Negative	0.298008
TREX2	95.9141	15.4763	18.014	7.3923	0.000394419	0.0132817	Negative	0.161356		ISG15	6630.78	1971.06	4125	1260.03	6.7125e-07	0.000348877	Negative	0.297259
PCDHGB1	90.6649	13.7846	28.9418	9.32305	1.73737e-06	0.000747213	Negative	0.152039		KLK12	758.043	224.215	247.605	14.3262	6.53406e-06	0.001131	Negative	0.295781
DSC1	1068.65	158.178	139.341	8.4166	1.36149e-07	0.000215974	Negative	0.148016		CWH43	442.994	130.828	117.835	11.8847	0.000212031	0.0078899	Negative	0.295328
KLK5	3852.09	559.932	1952.81	28.0368	1.00602e-07	0.000187094	Negative	0.145358		EREG	1103.78	325.845	547.95	14.2768	2.80385e-09	1.89781e-05	Negative	0.295207
KRTDAP	8143.49	1180.92	3346.99	37.783	4.03697e-08	0.000117639	Negative	0.145014		ABCA4	48.7861	14.2652	14.2772	7.65585	0.00158871	0.0259253	Negative	0.292402
WFDC12	428.028	60.4966	63.5482	2.4523	1.61897e-06	0.000722492	Negative	0.141338		SOX11	71.8057	20.8579	29.9553	15.0964	0.000479175	0.0127045	Negative	0.290477
KRT1	28066.4	3847.32	4050.93	86.983	3.05871e-06	0.000997346	Negative	0.137079		KRT23	977.639	283.197	449.201	122.588	6.43358e-05	0.00398241	Negative	0.289674
HMGA2	1333.53	179.202	466.01	100.72	9.126e-08	0.00017917	Negative	0.134381		KLK13	2162.91	625.212	864.53	65.7071	1.95558e-05	0.00202584	Negative	0.289061
FOLR1	34.0872	4.56674	5.87515	2.1385	0.0011103	0.0238935	Negative	0.133972		AJAP1	244.587	70.4205	136.286	11.0046	1.57527e-06	0.000550871	Negative	0.287916
COL4A6	1205.71	160.962	887.303	31.7837	2.03139e-12	7.8237e-07	Negative	0.133499		SLC38A4	150.784	42.6133	62.8458	25.4978	3.87927e-06	0.000867019	Negative	0.282612
KRT9	171.629	22.185	47.4697	8.47645	6.31513e-08	0.000145641	Negative	0.129262		DSG1	11756	3301.91	4061.94	41.999	4.70912e-08	8.81692e-05	Negative	0.28087
IGFL2	281.768	32.5187	90.4693	8.99345	3.64012e-07	0.000345735	Negative	0.11541		SLCO1B3	268.324	75.1124	131.579	3.7934	2.63232e-05	0.00239128	Negative	0.279932
HAL	117.031	13.2826	11.0362	3.8209	0.0136179	0.099669	Negative	0.113496		KRT75	2230.18	622.604	684.141	43.3218	1.25154e-08	4.52278e-05	Negative	0.279172
CHRNA9	28.2271	3.15194	5.30825	0.70815	4.16067e-06	0.00116324	Negative	0.111663		SLC38A5	2169.9	600.472	1963.28	291.892	8.65977e-09	3.80073e-05	Negative	0.276729
ASPRV1	1463.51	160.297	256.04	51.6464	1.09692e-05	0.00190187	Negative	0.109529		INHBA	1687.01	463.678	977.038	201.029	2.20822e-08	6.04729e-05	Negative	0.274852
FOLR3	71.2628	6.61178	17.0397	1.41825	7.96594e-08	0.00016765	Negative	0.0927802		LYNX1	3459.29	947.992	1247.21	574.689	0.00419801	0.0467799	Negative	0.274042
RDH12	438.552	34.1295	125.283	6.75085	5.77942e-07	0.0004304	Negative	0.0778232		AZGP1	272.999	74.3568	45.8085	10.7817	0.00028031	0.00926051	Negative	0.27237
LCE2C	60.9715	3.82282	3.2467	0	1.9835e-05	0.00259618	Negative	0.0626984		IGFL1	1016.44	276.395	213.564	21.0877	1.48546e-06	0.000537348	Negative	0.271923
CARD18	66.9983	3.86165	10.1781	1.4602	3.16394e-07	0.000320966	Negative	0.0576381		CRCT1	1186.83	321.919	380.067	16.6806	2.75657e-06	0.000727978	Negative	0.271244
CHGA	24.8118	1.34155	1.31955	0	0.000386369	0.0131264	Negative	0.0540689		PROC	78.5735	21.1212	41.8354	10.8754	3.02426e-07	0.000230221	Negative	0.268809
UPK1A	65.8343	3.3308	2.81595	0.59185	1.2315e-05	0.00202376	Negative	0.0505936		IFIT1	2431.02	647.406	1332.61	373.693	2.75755e-06	0.000727978	Negative	0.266311
TCHHL1	24.2638	1.15852	5.7139	0	1.85582e-09	2.859e-05	Negative	0.0477468		KHDC1L	187.978	49.9429	55.5928	8.49345	1.00862e-07	0.000133827	Negative	0.265684
C11orf87	31.3902	1.43061	1.87535	0.35335	0.000320028	0.0118159	Negative	0.0455751		WNT11	182.265	48.2897	30.3213	14.414	0.00087477	0.0181558	Negative	0.264943
LCE2B	61.2096	2.71639	1.65745	0	1.69593e-05	0.00239476	Negative	0.0443785		WFDC5	585.554	155.135	286.26	96.4601	1.42319e-05	0.00170048	Negative	0.264936
LCE2A	34.6158	1.35658	2.5323	0	1.51462e-05	0.00225892	Negative	0.0391895		GAL	57.2592	15.1514	9.3756	4.0353	0.00185055	0.0284559	Negative	0.264611
MUCL1	161.199	5.46357	12.7144	1.7546	1.07765e-07	0.0001923	Negative	0.0338934		AQP9	217.034	56.9767	63.3588	28.6605	0.0115118	0.0864712	Negative	0.262524
KRT79	159.135	5.35569	14.4612	2.6519	1.60644e-05	0.00232683	Negative	0.033655		SCN4B	320.496	84.0195	125.11	50.4992	4.67954e-06	0.000954705	Negative	0.262154
										MRGPRX3	57.584	15.0485	15.8287	6.51245	0.00104644	0.0202321	Negative	0.261331
										ALOXE3	390.409	100.506	168.607	31.527	1.36092e-07	0.000156454	Negative	0.257437
										GPR158	118.292	30.3746	99.5289	6.64375	4.03444e-08	8.12586e-05	Negative	0.256777
										IGFL2	278.579	71.2666	94.1378	8.86175	1.57503e-09	1.28354e-05	Negative	0.255822
										RNASE7	749.175	190.906	450.758	82.0661	1.37143e-08	4.78523e-05	Negative	0.254821
										LCE3E	778.722	198.186	241.697	10.1098	1.94683e-07	0.00018508	Negative	0.254502
										PAEP	54.247	13.7569	18.7141	1.01865	1.13204e-07	0.000140823	Negative	0.253598
										DKK1	583.863	147.359	221.895	38.0428	3.70264e-05	0.00290375	Negative	0.252387
										STATH	177.134	44.2152	0.339	6.19325	0.000169647	0.00691849	Negative	0.249614
										CST6	459.115	114.023	268.565	51.2022	2.41615e-08	6.30174e-05	Negative	0.248354
										FAM25A	638.77	158.632	248.97	6.6263	2.13033e-08	6.02282e-05	Negative	0.248339
										RGS20	269.589	66.9083	243.067	32.7101	6.29176e-12	3.35135e-07	Negative	0.248186
										KLK8	1890.58	461.809	1265.88	67.3243	9.9165e-10	9.93092e-06	Negative	0.244268
										SLC15A1	121.468	29.6204	48.1468	7.91295	1.39932e-06	0.000521781	Negative	0.243852
										CDA	918.218	223.34	634.823	30.0191	4.71228e-11	1.32208e-06	Negative	0.243232
										CDSN	4968.07	1207.58	1147.19	29.8365	7.71233e-09	3.62074e-05	Negative	0.243069
										PSORS1C2	221.12	53.6156	30.8316	8.0676	0.00219705	0.0315784	Negative	0.242473
										TH	74.5896	18.0747	10.4603	1.95935	5.9101e-05	0.00379138	Negative	0.242322
										THEM5	200.952	48.1734	91.2117	16.6289	0.000335871	0.0103083	Negative	0.239726
										SBSN	20486.7	4874.08	10031.4	528.78	1.92853e-08	5.66135e-05	Negative	0.237914
										IL24	385.43	91.0235	151.214	21.9052	2.14873e-06	0.000629448	Negative	0.236161
										FLG	1544	362.475	178.374	61.1838	0.00352732	0.0420975	Negative	0.234763
										CXCL5	286.292	66.4763	69.2242	29.387	0.00582697	0.0571361	Negative	0.232198
										SDR9C7	251.305	57.9689	102.847	7.2909	7.29166e-08	0.000114025	Negative	0.230671
										EPGN	155.653	35.8299	46.1521	2.60575	1.00359e-07	0.0001334	Negative	0.230191
										GAST	40.8227	9.32345	10.7734	2.24255	3.3186e-06	0.000794553	Negative	0.228389
										MMP13	5662.66	1289.86	934.081	162.09	5.63662e-06	0.00104719	Negative	0.227784
										ENDOU	262.883	59.1894	56.3042	8.94515	0.000108253	0.00534892	Negative	0.225155
										S100A7	17601.3	3932.14	7013.2	1044.47	1.11687e-06	0.000460964	Negative	0.2234
										SPRR2G	4247.08	941.52	989.658	18.4229	2.48818e-09	1.75864e-05	Negative	0.221687
										TRIML2	37.2879	8.26265	4.6656	0.95455	4.7805e-05	0.00334908	Negative	0.22159
										KLK14	597.076	129.478	53.0534	2.40185	3.08399e-09	1.99529e-05	Negative	0.216853
										SPRR4	312.48	67.0448	82.996	1.94515	2.0038e-09	1.51536e-05	Negative	0.214557
										PI3	44636.4	9511.23	18371.4	2425.61	9.62515e-07	0.000422648	Negative	0.213082
										SPRR2B	1536.2	321.571	241.602	10.7834	4.2926e-07	0.000275985	Negative	0.209329
										C11orf87	35.2961	7.31263	2.2539	0.3492	1.85232e-05	0.00196735	Negative	0.20718
										DMKN	8343.63	1705.61	4593.34	303.644	8.55895e-10	9.03937e-06	Negative	0.204421
										S100A7A	4788.24	975.387	1144.63	109.308	2.91992e-06	0.000749574	Negative	0.203705
										LY6G6C	621.471	125.727	202.767	32.6456	7.09797e-06	0.00117398	Negative	0.202305
										GDPD2	405.356	81.5575	144.814	5.5961	3.11908e-07	0.000232058	Negative	0.201199
										BBOX1	221.841	44.3867	121.373	23.5346	1.14187e-08	4.36707e-05	Negative	0.200084
										CNGB1	529.145	104.717	198.511	15.0212	3.86015e-08	8.02452e-05	Negative	0.197898
										PCDHGB1	92.4562	18.1813	30.3759	9.32305	6.84912e-07	0.00035359	Negative	0.196648
										SLC35F3	94.4707	18.5353	61.0178	5.346	5.16414e-11	1.40592e-06	Negative	0.196201
										SLC6A2	174.933	33.933	96.5762	13.4724	1.53704e-08	5.04388e-05	Negative	0.193977
										HHIPL2	21.3193	4.09173	2.5482	1.24085	0.00315333	0.039298	Negative	0.191927
										TAGLN3	27.4162	5.23221	8.7786	1.83565	6.07998e-06	0.0010925	Negative	0.190843
										KRT10	24556.4	4681.06	4439.1	764.042	5.82711e-07	0.00032403	Negative	0.190625
										CASP14	537.88	101.591	157.554	2.08485	2.21576e-09	1.62224e-05	Negative	0.188872
										FOLR1	34.5606	6.46733	5.7952	2.09895	0.00109208	0.0207554	Negative	0.18713
										CALB2	268.355	49.2129	92.8371	19.4789	8.04277e-07	0.000383397	Negative	0.183387
										SLC5A1	576.231	102.481	190.542	50.6082	2.32842e-05	0.00224271	Negative	0.177847
										IGFBP6	3786.4	671.579	1998.44	174.539	2.01652e-11	7.26608e-07	Negative	0.177366
										KLK9	884.467	156.027	343.096	11.1087	1.1205e-09	1.08386e-05	Negative	0.176408
										KANK4	283.79	48.5676	131.156	21.9944	1.48557e-06	0.000537348	Negative	0.171139
										TNNT2	218.697	37.3987	101.279	16.0806	5.7379e-08	9.86838e-05	Negative	0.171007
										PSG4	43.4442	7.42323	8.0032	1.7106	9.12291e-05	0.00483635	Negative	0.170868
										GSDMA	523.07	87.9731	182.493	16.5565	4.61164e-09	2.62373e-05	Negative	0.168186
										CYP4F22	472.065	78.7951	103.22	14.4923	4.53482e-05	0.00325216	Negative	0.166916
										KPRP	619.792	101.546	77.4792	12.4106	6.90298e-06	0.00115657	Negative	0.163839
										KLK7	3771.45	603.927	1995.81	64.4986	2.37159e-09	1.69929e-05	Negative	0.160131
										HKDC1	134.658	20.9387	18.1441	6.9655	0.000252023	0.00870572	Negative	0.155496
										FLG2	390.628	59.3924	6.0729	1.3783	0.000294143	0.00953672	Negative	0.152043
										C6orf58	81.2837	12.2825	0.399	0	0.0107575	0.0829583	Negative	0.151107
										TREX2	99.8677	14.6453	19.4937	7.3923	3.57888e-05	0.00284494	Negative	0.146647
										KRTDAP	8420.91	1196.77	3765.6	23.5828	2.70439e-11	9.03596e-07	Negative	0.142119
										MYL4	60.27	8.53269	6.2261	1.9212	0.00972362	0.0779505	Negative	0.141574
										SLURP1	914.516	127.879	240.726	23.9317	9.58848e-06	0.00136406	Negative	0.139832
										KRT9	177.698	24.5648	48.9429	8.47645	1.09059e-08	4.30999e-05	Negative	0.138239
										KLK6	2608.78	359.71	923.748	101.695	1.20568e-09	1.14804e-05	Negative	0.137884
										COL4A6	1265.33	173.229	935.178	31.7837	9.16311e-16	9.56356e-10	Negative	0.136904
										HMGA2	1387.18	186.769	491.632	100.72	2.05376e-09	1.53161e-05	Negative	0.134639
										ARG1	92.0005	12.3466	2.7056	0	1.45507e-07	0.000161421	Negative	0.134202
										CHGA	25.0689	3.26935	1.345	0	0.000831943	0.0176353	Negative	0.130414
										KLK5	4022.63	486.991	2244.38	20.2213	5.37314e-11	1.45207e-06	Negative	0.121063
										DSC1	1115.57	127.881	183.355	8.4166	1.85814e-10	3.31562e-06	Negative	0.114633
										WFDC12	446.271	48.7123	69.9338	1.4026	3.65601e-09	2.221e-05	Negative	0.109154
										FOLR3	73.6152	7.73763	17.745	1.1081	1.58812e-10	3.03275e-06	Negative	0.105109
										KRT1	29304.8	3016.96	4319.99	73.5768	2.94076e-09	1.94393e-05	Negative	0.102951
										ASPRV1	1522.88	150.742	265.332	43.7953	1.1472e-07	0.000141441	Negative	0.0989853
										CHRNA9	29.5632	2.69994	6.0729	0.70815	1.02319e-08	4.17814e-05	Negative	0.0913277
										HAL	122.087	10.9394	17.1873	3.10705	0.000311511	0.00985444	Negative	0.0896029
										PRH2	399.219	33.0518	1.4308	2.3578	0.013877	0.0967562	Negative	0.0827912
										RDH12	456.595	32.8752	132.82	6.5514	6.36568e-10	7.22099e-06	Negative	0.0720006
										KRT3	108.392	6.92081	4.1787	2.14995	0.0127785	0.0920257	Negative	0.0638496
										TCHHL1	25.1269	1.45257	6.01	0	1.01809e-11	4.7365e-07	Negative	0.0578093
										UPK1A	68.5133	3.39845	2.8398	0.9202	1.65418e-05	0.0018463	Negative	0.0496027
										LCE2C	63.6156	3.10662	3.3247	0	3.184e-07	0.000234213	Negative	0.0488343
										CARD18	69.9081	3.38399	12.4449	1.19755	1.19017e-09	1.13913e-05	Negative	0.0484062
										KRT79	165.345	6.68253	15.5131	2.64355	2.95469e-07	0.000227853	Negative	0.0404157
										LCE2B	63.8995	2.14651	1.7026	0	2.07753e-07	0.00019032	Negative	0.0335919
										LCE2A	36.112	1.13933	2.6294	0	2.22808e-07	0.000196864	Negative	0.03155
										MUCL1	168.608	4.96445	13.5878	1.90295	9.28135e-10	9.55521e-06	Negative	0.0294438















































































































































































































































































































































































































































































































































































































































































































































































































































































































































































































































































































































































[truncated: 1,177 more rows]
[truncated: 45 more columns]

## Sheet: TableS17
	Upregulated recurrent gene frequency in public data (nmax=6)	Poore et al. label (MOMAC v2)	Ge et al. label (MOMAC v2)	Clinical label		Downregulated recurrent gene frequency in public data (nmax=6)	Downregulated recurrent gene frequency in public data (nmax=6)	Poore et al. label (MOMAC v2)	Ge et al. label (MOMAC v2)	Clinical label
NEFH	5	Yes	Yes	Yes		MMP13	4	Yes	Yes	Yes
SYCP2	5	Yes	Yes	Yes		MMP1	4	Yes	Yes	Yes
SMC1B	5	Yes	Yes	Yes		TCHHL1	3	Yes	Yes	Yes
ZNF541	5	Yes	Yes	Yes		CTTN	3	Yes	Yes	Yes
KBTBD12	5	Yes	Yes	No		TPCN2	3	Yes	Yes	No
STAG3	5	Yes	Yes	Yes		FADD	3	Yes	Yes	No
ZFR2	5	Yes	Yes	Yes		PCDHGB1	3	Yes	Yes	No
MEI1	5	Yes	Yes	Yes		EREG	3	Yes	Yes	No
KLHL35	4	Yes	Yes	Yes		CCND1	3	Yes	Yes	No
TAF7L	4	Yes	Yes	Yes		SHANK2	3	Yes	Yes	Yes
KCNS1	4	Yes	Yes	Yes		CCNA1	3	Yes	Yes	Yes
ARHGAP4	4	Yes	Yes	Yes		KRTDAP	3	Yes	Yes	No
MAP7D2	4	Yes	Yes	No		HTR7	3	Yes	Yes	No
PODXL2	4	Yes	Yes	Yes		CALB2	3	Yes	Yes	No
IL17RB	3	Yes	Yes	Yes		CSAG3	3	Yes	Yes	No
YBX2	3	Yes	Yes	Yes		KRT75	2	Yes	Yes	No
SYNGR3	3	Yes	Yes	Yes		KRT79	2	Yes	Yes	No
CDKN2A	3	Yes	Yes	Yes		CDA	2	Yes	Yes	Yes
BTNL9	3	Yes	Yes	No		NPTX2	2	Yes	Yes	Yes
LY75	3	Yes	Yes	No		ARG1	2	Yes	Yes	No
RPA2	3	Yes	Yes	Yes		IL11	2	Yes	Yes	Yes
BCL2	3	Yes	Yes	Yes		IL1B	2	Yes	Yes	No
GLS2	3	Yes	Yes	Yes		GOLGA7B	2	Yes	Yes	Yes
C3orf70	3	Yes	Yes	Yes		TGFBI	2	Yes	Yes	Yes
LYPD6	3	Yes	Yes	Yes		CNGB1	2	Yes	Yes	No
LHX2	3	Yes	Yes	Yes		GJB6	2	Yes	Yes	Yes
DERL3	3	Yes	Yes	No		CXCL14	2	Yes	Yes	Yes
GPAT2	3	Yes	Yes	No		FSTL3	2	Yes	Yes	Yes
TMEM150C	3	Yes	Yes	Yes		DMKN	2	Yes	Yes	No
PKDCC	3	Yes	Yes	No		HOXC13	2	Yes	Yes	Yes
PLAC8	3	Yes	Yes	Yes		SLC7A11	2	Yes	Yes	No
ZIC2	3	Yes	Yes	No		ALOXE3	2	Yes	Yes	Yes
KEL	3	Yes	Yes	Yes		SERPINE1	2	Yes	Yes	Yes
RNF212	2	Yes	Yes	Yes		CASP14	2	Yes	Yes	No
ILDR1	2	Yes	Yes	Yes		KLK13	2	Yes	Yes	No
RORB	2	Yes	Yes	Yes		KLK14	2	Yes	Yes	No
VCAM1	2	Yes	Yes	No		TGM1	2	Yes	Yes	No
SKAP1	2	Yes	Yes	No		OASL	2	Yes	Yes	No
MS4A1	2	Yes	Yes	No		IFI44L	2	Yes	Yes	No
ENPP4	2	Yes	Yes	No		SLC47A2	2	Yes	Yes	Yes
ENPP6	2	Yes	Yes	No		GDPD2	2	Yes	Yes	No
RASEF	2	Yes	Yes	Yes		ASPRV1	2	Yes	Yes	No
CDKN2C	2	Yes	Yes	Yes		MAGEA2	2	Yes	Yes	No
LIPE	2	Yes	Yes	Yes		SH2D5	2	Yes	Yes	Yes
MAOB	2	Yes	Yes	No		SLC35F3	2	Yes	Yes	Yes
UBXN11	2	Yes	Yes	Yes		ROS1	2	Yes	Yes	No
MECOM	2	Yes	Yes	Yes		KRT1	2	Yes	Yes	Yes
ABCA3	2	Yes	Yes	No		MMP10	2	Yes	Yes	Yes
PLA2G2D	2	Yes	Yes	No		EFNB3	2	Yes	Yes	No
PER3	2	Yes	Yes	No		S100A7	2	Yes	Yes	No
MGAT3	2	Yes	Yes	No		AMIGO2	2	Yes	Yes	Yes
NOS2	2	Yes	Yes	Yes		PTHLH	2	Yes	Yes	Yes
SHE	2	Yes	Yes	No		MMP3	2	Yes	Yes	Yes
N4BP3	2	Yes	Yes	No		SLC39A2	2	Yes	Yes	No
TMSB15A	2	Yes	Yes	No		MAP2	2	Yes	Yes	No
SIM2	2	Yes	Yes	Yes		FGF5	2	Yes	Yes	No
MYO3A	2	Yes	Yes	No		CYP4F22	2	Yes	Yes	Yes
IL21R	2	Yes	Yes	No		IFIT1	2	Yes	Yes	No
POU2AF1	2	Yes	Yes	No		NDN	2	Yes	Yes	No
FOXRED2	2	Yes	Yes	Yes		IFIT3	2	Yes	Yes	No
ASRGL1	2	Yes	Yes	Yes		SLC7A8	2	Yes	Yes	No
CHDH	2	Yes	Yes	Yes		IFI44	2	Yes	Yes	No
SPIB	2	Yes	Yes	No		PGLYRP4	2	Yes	Yes	No
HS3ST4	2	Yes	Yes	Yes		ADAMTS15	2	Yes	Yes	No
RNF150	2	Yes	Yes	No		SLITRK6	2	Yes	Yes	No
RASSF9	2	Yes	Yes	No		INHBA	2	Yes	Yes	Yes
NUP210	2	Yes	Yes	Yes		NQO1	2	Yes	Yes	No
KRT15	2	Yes	Yes	No		TRIML2	2	Yes	Yes	No
CR2	2	Yes	Yes	Yes		AZGP1	2	Yes	Yes	No
KRT19	2	Yes	Yes	Yes		KRT10	2	Yes	Yes	No
ZBTB7C	2	Yes	Yes	No		KRT14	2	Yes	Yes	Yes
CLGN	2	Yes	Yes	Yes		GPR158	2	Yes	Yes	No
COL19A1	2	Yes	Yes	No		SPRR4	2	Yes	Yes	No
CYP4X1	2	Yes	Yes	Yes		MUCL1	2	Yes	Yes	No
CBS	2	Yes	Yes	Yes		PTX3	2	Yes	Yes	No
PKIA	2	Yes	Yes	No		SEC61G	2	Yes	Yes	No
SOX2	2	Yes	Yes	Yes		RSAD2	2	Yes	Yes	No
FOXQ1	2	Yes	Yes	No		AREG	2	Yes	Yes	No
CD22	2	Yes	Yes	No		DSC1	2	Yes	Yes	Yes
COL4A4	2	Yes	Yes	No		PNLIPRP3	2	Yes	Yes	Yes
EYA2	2	Yes	Yes	Yes		DPF1	2	Yes	Yes	Yes
IL2RG	2	Yes	Yes	No		CSPG4	2	Yes	Yes	No
SUSD4	2	Yes	Yes	Yes		KLK6	2	Yes	Yes	No
CYP2E1	2	Yes	Yes	Yes		KLK7	2	Yes	Yes	No
CENPK	2	Yes	Yes	Yes		KLK8	2	Yes	Yes	No
MEIS1	2	Yes	Yes	Yes		COL4A6	2	Yes	Yes	Yes
FAM3B	2	Yes	Yes	Yes		GSDMA	2	Yes	Yes	No
PCLO	2	Yes	Yes	Yes		RUNDC3A	2	Yes	Yes	Yes
GABRP	2	Yes	Yes	No		ISG15	2	Yes	Yes	No
PRDM15	2	Yes	Yes	Yes		WFDC12	2	Yes	Yes	No
NRIP3	2	Yes	Yes	No		RDH12	2	Yes	Yes	Yes
LIMD2	2	Yes	Yes	No		MAGEA9B	2	Yes	Yes	No
PRIMA1	2	Yes	Yes	No		IGFL1	2	Yes	Yes	No
SELENBP1	2	Yes	Yes	No		IGFL2	2	Yes	Yes	Yes
STXBP6	2	Yes	Yes	No		F2RL1	2	Yes	Yes	Yes
RNF165	2	Yes	Yes	Yes		GALNT6	2	Yes	Yes	Yes
TJP3	2	Yes	Yes	No		PCDHGC5	2	Yes	Yes	Yes
AKNA	2	Yes	Yes	No		HKDC1	2	Yes	Yes	Yes
RIBC2	2	Yes	Yes	Yes		KRT6B	2	Yes	Yes	No
DMRTA2	2	Yes	Yes	Yes		SPON2	2	Yes	Yes	Yes
C4orf19	2	Yes	Yes	No		SBSN	2	Yes	Yes	No
SBK1	2	Yes	Yes	No		GJA1	2	Yes	Yes	Yes
C5	2	Yes	Yes	Yes		LAMA1	2	Yes	Yes	No
MUC4	2	Yes	Yes	No		CAV1	2	Yes	Yes	Yes
SLFN13	2	Yes	Yes	Yes		CDK6	2	Yes	Yes	Yes
RNF207	2	Yes	Yes	No		HERC6	2	Yes	Yes	No
WNK2	2	Yes	Yes	Yes		FOLR3	2	Yes	Yes	Yes
SCIN	2	Yes	Yes	No		MSX2	2	Yes	Yes	Yes
NRXN3	2	Yes	Yes	No		TLL1	2	Yes	Yes	Yes
CCL20	2	Yes	Yes	Yes		FLRT2	2	Yes	Yes	No
IL17REL	2	Yes	Yes	Yes		FLRT3	2	Yes	Yes	No
HLF	2	Yes	Yes	Yes		C11orf87	2	Yes	Yes	No
SVIP	2	Yes	Yes	Yes		AJAP1	2	Yes	Yes	No
ATF5	2	Yes	Yes	No		TSPAN10	2	Yes	Yes	No
ADAM28	2	Yes	Yes	Yes		VEGFC	2	Yes	Yes	No
RALGPS1	2	Yes	Yes	No		EPGN	2	Yes	Yes	No
CUL9	2	Yes	Yes	Yes		CXCR2	2	Yes	Yes	No
SOX21	2	Yes	Yes	No		IGFBP6	2	Yes	Yes	Yes
SMPDL3B	1	Yes	Yes	No		DKK1	2	Yes	Yes	No
NKG7	1	Yes	Yes	No		IFI27	2	Yes	Yes	No
UBD	1	Yes	Yes	No		HMGA2	2	Yes	Yes	No
CD2	1	Yes	Yes	No		FAM25A	2	Yes	Yes	No
CD5	1	Yes	Yes	No		GLI2	2	Yes	Yes	No
INA	1	Yes	Yes	No		IVL	1	Yes	Yes	No
CD6	1	Yes	Yes	No		IRS1	1	Yes	Yes	Yes
PDE6B	1	Yes	Yes	Yes		SLURP1	1	Yes	Yes	No
C8G	1	Yes	Yes	No		TH	1	Yes	Yes	No
SPATA18	1	Yes	Yes	No		TREX2	1	Yes	Yes	No
GIPC2	1	Yes	Yes	No		CYP26B1	1	Yes	Yes	Yes
TG	1	Yes	Yes	No		TBX1	1	Yes	Yes	No
ICAM4	1	Yes	Yes	No		NRG1	1	Yes	Yes	Yes
MYB	1	Yes	Yes	Yes		VSIG10L	1	Yes	Yes	No
CXCL17	1	Yes	Yes	Yes		WFDC5	1	Yes	Yes	No
SIX2	1	Yes	Yes	Yes		ME1	1	Yes	Yes	Yes
AMY1A	1	Yes	Yes	No		POU3F1	1	Yes	Yes	No
ASF1B	1	Yes	Yes	Yes		GJB2	1	Yes	Yes	No
CD8A	1	Yes	Yes	No		MME	1	Yes	Yes	No
CD8B	1	Yes	Yes	No		SLC3A2	1	Yes	Yes	Yes
MPP2	1	Yes	Yes	No		DEFB103B	1	Yes	Yes	No
HPDL	1	Yes	Yes	Yes		SLC15A1	1	Yes	Yes	No
TLE2	1	Yes	Yes	No		GAST	1	Yes	Yes	Yes
SH2D4A	1	Yes	Yes	Yes		SLC6A11	1	Yes	Yes	No
LRIG1	1	Yes	Yes	No		PROC	1	Yes	Yes	No
MAMDC4	1	Yes	Yes	No		SLC6A15	1	Yes	Yes	No
FMO3	1	Yes	Yes	No		THSD1	1	Yes	Yes	Yes
GZMH	1	Yes	Yes	No		STATH	1	Yes	Yes	No
P2RY8	1	Yes	Yes	No		PROCR	1	Yes	Yes	Yes
AMOT	1	Yes	Yes	No		CYP4F11	1	Yes	Yes	No
GZMK	1	Yes	Yes	No		DISP2	1	Yes	Yes	No
WDR76	1	Yes	Yes	Yes		SDR9C7	1	Yes	Yes	No
E2F2	1	Yes	Yes	Yes		C6orf15	1	Yes	Yes	No
JAK3	1	Yes	Yes	No		HAL	1	Yes	Yes	No
E2F8	1	Yes	Yes	Yes		CARD18	1	Yes	Yes	Yes
SV2B	1	Yes	Yes	No		SLCO1B3	1	Yes	Yes	No
SLCO4C1	1	Yes	Yes	No		BNIP3	1	Yes	Yes	Yes
BRIP1	1	Yes	Yes	Yes		KLK10	1	Yes	Yes	No
ABCA2	1	Yes	Yes	No		KLK11	1	Yes	Yes	No
LMO4	1	Yes	Yes	Yes		KLK12	1	Yes	Yes	No
PTPRCAP	1	Yes	Yes	No		DNER	1	Yes	Yes	No
SNX31	1	Yes	Yes	Yes		SMOX	1	Yes	Yes	Yes
TMC8	1	Yes	Yes	No		UPP1	1	Yes	Yes	Yes
LGI2	1	Yes	Yes	No		FEZ1	1	Yes	Yes	Yes
KIF15	1	Yes	Yes	Yes		RHOD	1	Yes	Yes	Yes
TCEA3	1	Yes	Yes	No		CRABP2	1	Yes	Yes	No
PIK3R3	1	Yes	Yes	Yes		MAGEA3	1	Yes	Yes	No
SEMA6A	1	Yes	Yes	No		RNF222	1	Yes	Yes	No
PARM1	1	Yes	Yes	Yes		TREM1	1	Yes	Yes	Yes
LTB	1	Yes	Yes	No		IL24	1	Yes	Yes	No
COCH	1	Yes	Yes	Yes		CSF2	1	Yes	Yes	No
SCNN1B	1	Yes	Yes	No		KCNK7	1	Yes	Yes	Yes
KDM5D	1	Yes	Yes	No		CPA4	1	Yes	Yes	Yes
SLC17A7	1	Yes	Yes	No		KRT9	1	Yes	Yes	Yes
IRX6	1	Yes	Yes	Yes		MMP17	1	Yes	Yes	Yes
ELF3	1	Yes	Yes	No		CRCT1	1	Yes	Yes	No
BARD1	1	Yes	Yes	Yes		CDH13	1	Yes	Yes	No
TNIK	1	Yes	Yes	No		ACTN1	1	Yes	Yes	Yes
CD247	1	Yes	Yes	No		KANK4	1	Yes	Yes	Yes
EPB41L4A	1	Yes	Yes	Yes		CXorf49B	1	Yes	Yes	No
NOTCH1	1	Yes	Yes	Yes		TUBA4A	1	Yes	Yes	Yes
CD96	1	Yes	Yes	No		WNT7A	1	Yes	Yes	No
PRSS12	1	Yes	Yes	Yes		SLC22A3	1	Yes	Yes	No
CD19	1	Yes	Yes	No		AKR1C2	1	Yes	Yes	No
ARHGAP26	1	Yes	Yes	Yes		AKR1C3	1	Yes	Yes	No
CYP27A1	1	Yes	Yes	No		RGS20	1	Yes	Yes	Yes
CLDN3	1	Yes	Yes	No		SLC7A5	1	Yes	Yes	Yes
PRODH	1	Yes	Yes	No		FOSL1	1	Yes	Yes	Yes
FADS2	1	Yes	Yes	Yes		ZNF114	1	Yes	Yes	Yes
ACBD7	1	Yes	Yes	Yes		PRSS3	1	Yes	Yes	No
SYT2	1	Yes	Yes	No		SERPINB7	1	Yes	Yes	No
SLAMF6	1	Yes	Yes	No		ALOX12B	1	Yes	Yes	No
SLC7A2	1	Yes	Yes	No		CHRNA9	1	Yes	Yes	Yes
FAM111B	1	Yes	Yes	Yes		FAM89A	1	Yes	Yes	Yes
BLK	1	Yes	Yes	No		TUBB2A	1	Yes	Yes	Yes
DOC2B	1	Yes	Yes	Yes		SEMA3C	1	Yes	Yes	Yes
ARNT2	1	Yes	Yes	No		NIPAL4	1	Yes	Yes	Yes
RHBDL3	1	Yes	Yes	No		ABCA12	1	Yes	Yes	No
ADAMTS17	1	Yes	Yes	No		HEPHL1	1	Yes	Yes	No
LAX1	1	Yes	Yes	No		KRT16	1	Yes	Yes	No
KIF24	1	Yes	Yes	Yes		TPPP3	1	Yes	Yes	Yes
IQCG	1	Yes	Yes	Yes		LCE2C	1	Yes	Yes	No
PAX9	1	Yes	Yes	No		SPOCK1	1	Yes	Yes	Yes
TMPO	1	Yes	Yes	Yes		IFI6	1	Yes	Yes	No
CD79A	1	Yes	Yes	No		FLG2	1	Yes	Yes	No
CD79B	1	Yes	Yes	No		SCN4B	1	Yes	Yes	No
ABCA13	1	Yes	Yes	Yes		BBOX1	1	Yes	Yes	No
RASAL3	1	Yes	Yes	No		DSG1	1	Yes	Yes	Yes
UTY	1	Yes	Yes	Yes		PRSS23	1	Yes	Yes	No
CHST6	1	Yes	Yes	No		KLK5	1	Yes	Yes	Yes
EPHX3	1	Yes	Yes	No		KLK9	1	Yes	Yes	Yes
SASH3	1	Yes	Yes	No		CDHR1	1	Yes	Yes	No
LAT	1	Yes	Yes	No		ZBED2	1	Yes	Yes	Yes
HUNK	1	Yes	Yes	No		HSD17B2	1	Yes	Yes	No
CEP70	1	Yes	Yes	Yes		LY6G6C	1	Yes	Yes	No
CLIC6	1	Yes	Yes	Yes		SLC16A2	1	Yes	Yes	No
PPP1R16B	1	Yes	Yes	No		PSG4	1	Yes	Yes	No
PTN	1	Yes	Yes	Yes		ABCC2	1	Yes	Yes	No
SLC9A2	1	Yes	Yes	No		APCDD1L	1	Yes	Yes	Yes
FOXA1	1	Yes	Yes	Yes		RNF128	1	Yes	Yes	No
CD27	1	Yes	Yes	No		MT1E	1	Yes	Yes	No
CDH23	1	Yes	Yes	No		SPRR1A	1	Yes	Yes	No
ANKRD6	1	Yes	Yes	No		SPRR1B	1	Yes	Yes	No
IL2RB	1	Yes	Yes	No		FGFBP1	1	Yes	Yes	Yes
NLRC3	1	Yes	Yes	No		LGALS7	1	Yes	Yes	No
NR3C2	1	Yes	Yes	Yes		RAB38	1	Yes	Yes	Yes
CENPH	1	Yes	Yes	Yes		TMEM158	1	Yes	Yes	No
LIFR	1	Yes	Yes	No		LGALS7B	1	Yes	Yes	No
SSBP2	1	Yes	Yes	Yes		C1orf68	1	Yes	Yes	No
PLEKHG4	1	Yes	Yes	Yes		KRT23	1	Yes	Yes	No
PLEKHG6	1	Yes	Yes	No		NT5E	1	Yes	Yes	Yes
APOBEC3B	1	Yes	Yes	Yes		LCE3D	1	Yes	Yes	No
CYFIP2	1	Yes	Yes	No		LCE3E	1	Yes	Yes	No
ITGAL	1	Yes	Yes	No		PLA2G4E	1	Yes	Yes	No
BANK1	1	Yes	Yes	No		PLA2G4F	1	Yes	Yes	No
NEURL1B	1	Yes	Yes	Yes		KRT6A	1	Yes	Yes	Yes
CRB2	1	Yes	Yes	No		DLX3	1	Yes	Yes	No
RASGRP2	1	Yes	Yes	No		HSPA12A	1	Yes	Yes	Yes
CHPT1	1	Yes	Yes	No		SPTLC3	1	Yes	Yes	No
LMNB1	1	Yes	Yes	Yes		CST6	1	Yes	Yes	No
KLRK1	1	Yes	Yes	No		TAGLN3	1	Yes	Yes	No
FCER2	1	Yes	Yes	Yes		ENDOD1	1	Yes	Yes	Yes
IRF4	1	Yes	Yes	No		SLC6A2	1	Yes	Yes	No
RTKN2	1	Yes	Yes	Yes		SPINK6	1	Yes	Yes	No
PTGDS	1	Yes	Yes	No		CDSN	1	Yes	Yes	Yes
GRIN2A	1	Yes	Yes	No		MYO1B	1	Yes	Yes	Yes
MCM2	1	Yes	Yes	Yes		TUBB3	1	Yes	Yes	Yes
ECE1	1	Yes	Yes	Yes		PAQR5	1	Yes	Yes	No
ICA1	1	Yes	Yes	No		ENDOU	1	Yes	Yes	No
MCM5	1	Yes	Yes	Yes		PPP2R2C	1	Yes	Yes	Yes
PRKCB	1	Yes	Yes	No		L1CAM	1	Yes	Yes	Yes
KCNQ1	1	Yes	Yes	No		S100A12	1	Yes	Yes	No
TCF19	1	Yes	Yes	Yes		SEC14L2	1	Yes	Yes	No
KCNE3	1	Yes	Yes	No		MT2A	1	Yes	Yes	Yes
INPP5F	1	Yes	Yes	Yes		FAM83A	1	Yes	Yes	No
FOXJ1	1	Yes	Yes	No		AKR1B10	1	Yes	Yes	No
CDC7	1	Yes	Yes	Yes		SPRR2B	1	Yes	Yes	No
GNE	1	Yes	Yes	Yes		SPRR2D	1	Yes	Yes	No
ZNF367	1	Yes	Yes	Yes		SPRR2E	1	Yes	Yes	No
IKZF1	1	Yes	Yes	No		ALDH1L2	1	Yes	Yes	Yes
IKZF2	1	Yes	Yes	No		SPRR2G	1	Yes	Yes	Yes
FCRL5	1	Yes	Yes	No		GLI1	1	Yes	Yes	No
CD3D	1	Yes	Yes	No		ALDH3B2	3	No	Yes	No
CD3E	1	Yes	Yes	No		CSAG2	3	No	Yes	No
OCA2	1	Yes	Yes	No		ARSI	2	No	Yes	No
ZAP70	1	Yes	Yes	No		PLA2G2F	2	No	Yes	No
FCRLA	1	Yes	Yes	No		CXCL5	2	No	Yes	No
VAMP1	1	Yes	Yes	No		NAV3	2	No	Yes	Yes
TMPRSS2	1	Yes	Yes	Yes		APBB2	1	No	Yes	Yes
MYO5C	1	Yes	Yes	No		GLIS1	1	No	Yes	Yes
LIG1	1	Yes	Yes	Yes		EFNA3	1	No	Yes	Yes
RYR1	1	Yes	Yes	No		P2RY6	1	No	Yes	No
TBC1D10C	1	Yes	Yes	No		SULT2B1	1	No	Yes	No
CDKN1C	1	Yes	Yes	No		SCNN1D	1	No	Yes	No
PAQR8	1	Yes	Yes	No		KRT3	1	No	Yes	No
CXCR3	1	Yes	Yes	No		CGB5	1	No	Yes	No
MAP4K1	1	Yes	Yes	No		VIT	1	No	Yes	No
ZFY	1	Yes	Yes	No		MYH8	1	No	Yes	No
CBX5	1	Yes	Yes	Yes		SRPX	1	No	Yes	No
SIRPG	1	Yes	Yes	No		CHPF	1	No	Yes	Yes
SMARCA2	1	Yes	Yes	Yes		SYT12	1	No	Yes	No
CACNA2D1	1	Yes	Yes	No		GPR153	1	No	Yes	Yes
BRCA2	1	Yes	Yes	Yes		GAL	1	No	Yes	No
DHFR	1	Yes	Yes	Yes		SAA1	1	No	Yes	No
TXNDC16	1	Yes	Yes	Yes		IGFL3	1	No	Yes	No
FAM83E	1	Yes	Yes	Yes		KRT6C	1	No	Yes	No
TMEM163	1	Yes	Yes	No		FLG	1	No	Yes	No
CBLN2	1	Yes	Yes	No		CXCR1	1	No	Yes	No
MAGI3	1	Yes	Yes	Yes		EFR3B	1	No	Yes	No
ZFP3	3	No	Yes	Yes		SFRP1	1	No	Yes	No
HVCN1	2	No	Yes	No		USP2	1	No	Yes	Yes
FXYD6	2	No	Yes	No		S100P	1	No	Yes	No
GGA2	2	No	Yes	No		SPRR2A	1	No	Yes	No
CDC42EP4	2	No	Yes	No		MAGEA4	5	Yes	No	No
GCHFR	2	No	Yes	No		PPFIA1	3	Yes	No	No
CYP4F12	2	No	Yes	No		ANO1	3	Yes	No	No
TRAF1	2	No	Yes	No		NELL2	2	Yes	No	No
MAP1LC3A	2	No	Yes	No		TNC	2	Yes	No	Yes
CD200	2	No	Yes	No		BCHE	2	Yes	No	Yes
SLC12A7	2	No	Yes	No		TMEM63C	1	Yes	No	No
HES6	2	No	Yes	No		PYGB	1	Yes	No	No
PAX6	2	No	Yes	No		PLEK2	1	Yes	No	No
EBF4	2	No	Yes	No		SLC35F2	1	Yes	No	No
EPHX2	2	No	Yes	No		SLC29A4	1	Yes	No	No
LCK	1	No	Yes	No		KRT17	1	Yes	No	Yes
GCNT2	1	No	Yes	Yes		PCDHGB2	1	Yes	No	No
CD48	1	No	Yes	No		F3	1	Yes	No	No
FSTL4	1	No	Yes	Yes		SLC2A9	1	Yes	No	No
E2F1	1	No	Yes	Yes		FST	1	Yes	No	No
E2F7	1	No	Yes	Yes		PHLDB2	1	Yes	No	Yes
ADH1C	1	No	Yes	No		FJX1	1	Yes	No	No
HMGB2	1	No	Yes	Yes		PSAPL1	1	Yes	No	No
TRAF2	1	No	Yes	Yes		CAV2	1	Yes	No	Yes
KRT86	1	No	Yes	No		IMPDH1	1	Yes	No	Yes
FANCL	1	No	Yes	No		G6PD	1	Yes	No	No
SHISA2	1	No	Yes	No		ZNF773	5	No	No	No
CYP1B1	1	No	Yes	No		TNNI2	4	No	No	Yes
ESCO2	1	No	Yes	Yes		XCL1	4	No	No	No
SIGIRR	1	No	Yes	Yes		MAGEA11	4	No	No	No
FOXP2	1	No	Yes	No		SLCO1A2	4	No	No	No
GDA	1	No	Yes	No		CDH4	3	No	No	No
CCDC28B	1	No	Yes	No		LIPK	3	No	No	No
KSR1	1	No	Yes	No		RAG1	3	No	No	No
TP53	1	No	Yes	Yes		ZNF493	3	No	No	No
TIGIT	1	No	Yes	No		PDGFD	3	No	No	No
CDC25C	1	No	Yes	Yes		POPDC3	3	No	No	Yes
RPS4Y1	1	No	Yes	No		JAKMIP3	3	No	No	No
FOXE1	1	No	Yes	No		CREG2	3	No	No	No
EDN2	1	No	Yes	No		LTO1	3	No	No	No
PCP4L1	1	No	Yes	No		VWA5A	3	No	No	No
HELLS	1	No	Yes	Yes		ZNF43	3	No	No	No
GLB1L2	1	No	Yes	No		MMP16	3	No	No	No
POLQ	1	No	Yes	No		PI15	3	No	No	No
CENPM	1	No	Yes	Yes		ENPEP	3	No	No	No
CHAF1B	1	No	Yes	Yes		CXCL1	3	No	No	No
NMU	1	No	Yes	Yes		SYT8	3	No	No	No
APOBEC3D	1	No	Yes	Yes		PCDHGB4	3	No	No	Yes
ING1	1	No	Yes	No		IGF2BP1	3	No	No	No
ATP6V0E2	1	No	Yes	Yes		LHX1	3	No	No	No
MUC2	1	No	Yes	No		TFPI2	3	No	No	No
TIMELESS	1	No	Yes	Yes		IL31RA	3	No	No	No
ISYNA1	1	No	Yes	No		IGSF11	3	No	No	No
CBFA2T2	1	No	Yes	No		CNTN5	3	No	No	No
HSH2D	1	No	Yes	No		MAGEA10	3	No	No	No
GINS4	1	No	Yes	Yes		HTR2C	3	No	No	No
L3MBTL4	1	No	Yes	No		IGSF1	3	No	No	No
PSIP1	1	No	Yes	Yes		POU6F2	3	No	No	No
CXCR4	1	No	Yes	No		SCAND3	3	No	No	No
NUSAP1	1	No	Yes	Yes		PAPPA2	3	No	No	No
TP73	1	No	Yes	No		EBPL	2	No	No	No
ALDH1L1	1	No	Yes	No		ZSCAN31	2	No	No	No
PNLDC1	3	Yes	No	No		GXYLT2	2	No	No	No
RNF168	3	Yes	No	No		CCDC152	2	No	No	No
NTS	2	Yes	No	No		EEF1A2	2	No	No	Yes
CELSR3	2	Yes	No	Yes		PC	2	No	No	No
CAND2	2	Yes	No	No		CYP1A1	2	No	No	No
INPP5D	2	Yes	No	No		CADM1	2	No	No	No
COL21A1	2	Yes	No	No		FUT9	2	No	No	No
TMPRSS11A	1	Yes	No	No		GCNT2	2	No	No	No
RRAGD	1	Yes	No	No		FLI1	2	No	No	No
SPN	1	Yes	No	No		NID1	2	No	No	No
REC8	1	Yes	No	Yes		ZNF681	2	No	No	No
ATP8A1	1	Yes	No	No		PADI4	2	No	No	No
VWA2	1	Yes	No	No		APOL3	2	No	No	No
SYNPO2	1	Yes	No	No		CDH8	2	No	No	No
CENPW	1	Yes	No	Yes		CSMD3	2	No	No	No
WDFY4	1	Yes	No	No		MYOZ3	2	No	No	No
SIDT1	1	Yes	No	No		VN1R1	2	No	No	No
P2RX5	1	Yes	No	No		CLVS1	2	No	No	No
RARB	1	Yes	No	Yes		DEFB103A	2	No	No	No
TDRD9	5	No	No	No		BMPR1B	2	No	No	No
TCP11	5	No	No	No		CT45A6	2	No	No	No
IKZF3	5	No	No	No		ANKFN1	2	No	No	No
WNK3	5	No	No	No		TCN1	2	No	No	No
ARHGEF33	5	No	No	No		LOXL2	2	No	No	Yes
SOX30	4	No	No	No		BPIFB2	2	No	No	No
TRIM73	4	No	No	No		CSF2RA	2	No	No	No
UPB1	4	No	No	No		JPH2	2	No	No	Yes
IGFBPL1	4	No	No	No		HOXB9	2	No	No	No
ZPBP2	3	No	No	No		LIPN	2	No	No	No
HMSD	3	No	No	No		GALNT13	2	No	No	No
RASIP1	3	No	No	No		RBFOX1	2	No	No	No
TTLL7	3	No	No	No		ZNF726	2	No	No	No
GPR137C	3	No	No	No		CHRM3	2	No	No	No
NEXMIF	3	No	No	No		NAP1L2	2	No	No	No
FAM184A	3	No	No	No		GIMAP2	2	No	No	No
CEL	3	No	No	No		SERPINA3	2	No	No	No
FAM222A	3	No	No	No		LIN28B	2	No	No	No
ZYG11A	3	No	No	No		PRMT8	2	No	No	No
KASH5	3	No	No	No		IGFN1	2	No	No	Yes
C2CD4B	3	No	No	No		SLC20A2	2	No	No	No
SYCE2	3	No	No	No		UTP14A	2	No	No	No
DDX25	3	No	No	No		CCDC73	2	No	No	No
SLC16A8	3	No	No	No		SORBS1	2	No	No	No
MAJIN	3	No	No	No		STC1	2	No	No	No
BRME1	3	No	No	No		PCDHGA1	2	No	No	No
GRIN2C	3	No	No	No		PCDHGA2	2	No	No	No
GPC2	3	No	No	No		PCDHGA4	2	No	No	No
TDRD10	3	No	No	No		PCDHGA6	2	No	No	No
AJM1	3	No	No	No		CRISP3	2	No	No	No
AKR1E2	3	No	No	No		PCDHGA8	2	No	No	No
NEURL1	3	No	No	No		INSYN1	2	No	No	No
C14orf39	3	No	No	No		IRX1	2	No	No	No
PIGX	3	No	No	No		IRX2	2	No	No	No
SHCBP1L	3	No	No	No		TNNT1	2	No	No	No
KRT76	2	No	No	No		MB	2	No	No	No
ZNF879	2	No	No	No		NKX2-1	2	No	No	No
ZNF214	2	No	No	No		NOS1	2	No	No	No
IL1R2	2	No	No	No		KCNG1	2	No	No	No
KATNAL2	2	No	No	No		LAMC3	2	No	No	No
SULF1	2	No	No	No		GSPT2	2	No	No	No
FAM221A	2	No	No	No		MMP12	2	No	No	No
MORC4	2	No	No	No		ZNF614	2	No	No	No
CEP19	2	No	No	No		DHCR7	2	No	No	No
BDH1	2	No	No	No		LMX1B	2	No	No	No
TMPRSS11D	2	No	No	No		BTN3A2	2	No	No	No
GJB6	2	No	No	No		POLR3G	2	No	No	No
CXCL14	2	No	No	No		NLRP10	2	No	No	No
RNF32	2	No	No	No		MMP7	2	No	No	No
GCK	2	No	No	No		CLDN8	2	No	No	No
PIEZO2	2	No	No	No		SYT5	2	No	No	No
VIPR1	2	No	No	No		IL22RA1	2	No	No	No
DBP	2	No	No	No		FGF2	2	No	No	No
RIMS1	2	No	No	No		EDNRB	2	No	No	No
TSPOAP1	2	No	No	No		ZNF772	2	No	No	No
KIFAP3	2	No	No	No		ZNF737	2	No	No	No
LOC112268016	2	No	No	No		ZNF738	2	No	No	No
PPP2R3B	2	No	No	No		IFIT2	2	No	No	No
UNC13B	2	No	No	No		ZNF469	2	No	No	No
GPCPD1	2	No	No	No		SALL1	2	No	No	No
TNFRSF9	2	No	No	No		SLC19A3	2	No	No	No
KIAA1328	2	No	No	No		DNAAF3	2	No	No	No
EGLN2	2	No	No	No		PCDHGA11	2	No	No	No
C9orf40	2	No	No	No		PCDHGA12	2	No	No	No
TNFRSF13C	2	No	No	No		HOMER1	2	No	No	No
NWD1	2	No	No	No		BCAT1	2	No	No	No
CYTH2	2	No	No	No		HOMER2	2	No	No	No
LDHC	2	No	No	No		PAX3	2	No	No	No
LDHD	2	No	No	No		RTP4	2	No	No	No
FANCA	2	No	No	No		LRRC38	2	No	No	No
GCSAM	2	No	No	No		INHBE	2	No	No	No
ABHD11	2	No	No	No		PRKAR2B	2	No	No	No
SERPINB11	2	No	No	No		HSPB3	2	No	No	Yes
SPIN3	2	No	No	No		HSPB7	2	No	No	Yes
SAP25	2	No	No	No		FBN2	2	No	No	No
IRX5	2	No	No	No		GABRR1	2	No	No	No
HLA-DOA	2	No	No	No		CCL5	2	No	No	No
KCNG3	2	No	No	No		TENM1	2	No	No	No
KCNC3	2	No	No	No		TENM2	2	No	No	No
FBXO45	2	No	No	No		PCDHGB7	2	No	No	No
GUCY1A2	2	No	No	No		ZNF506	2	No	No	No
FBLL1	2	No	No	No		ZNF549	2	No	No	No
TEX15	2	No	No	No		SLC2A3	2	No	No	No
UBA7	2	No	No	No		ZSCAN18	2	No	No	No
GAD1	2	No	No	No		MAGEB2	2	No	No	No
ZNF300	2	No	No	No		ACP7	2	No	No	No
HMX2	2	No	No	No		SLC24A3	2	No	No	No
KLF4	2	No	No	No		DDX60	2	No	No	No
AMY2B	2	No	No	No		DDX21	2	No	No	No
ASB2	2	No	No	No		LDOC1	2	No	No	No
CACNA1D	2	No	No	No		ZNF91	2	No	No	No
C12orf75	2	No	No	No		POTEF	2	No	No	No
LURAP1	2	No	No	No		MSC	2	No	No	No
RAD9B	2	No	No	No		MPV17L	2	No	No	No
TNFSF15	2	No	No	No		ZNF350	2	No	No	No
NOVA1	2	No	No	No		DPF3	2	No	No	No
ADGRD2	2	No	No	No		KLC3	2	No	No	No
CRYAB	2	No	No	No		DYNC1I1	2	No	No	No
FUCA1	2	No	No	No		EIF2S1	2	No	No	No
ZNF157	2	No	No	No		SELENOM	2	No	No	No
C18orf54	2	No	No	Yes		DDN	2	No	No	Yes
SERPINB7	2	No	No	No		MTHFD2L	2	No	No	No
SERPINB8	2	No	No	No		AGT	2	No	No	No
CALHM6	2	No	No	No		XCL2	2	No	No	No
HENMT1	2	No	No	No		BEX5	2	No	No	No
OR2B6	2	No	No	No		CMPK2	2	No	No	No
FAM81A	2	No	No	No		ZFP28	2	No	No	No
PAX5	2	No	No	No		RPL3L	2	No	No	Yes
KIF27	2	No	No	No		TCHH	2	No	No	No
ZMAT1	2	No	No	No		APCDD1	2	No	No	No
TMEM41A	2	No	No	No		EVA1A	2	No	No	No
RTTN	2	No	No	No		WDR17	2	No	No	No
GPR150	2	No	No	No		NEB	2	No	No	No
CR1	2	No	No	No		ENG	2	No	No	No
COL9A2	2	No	No	No		MAGEA12	2	No	No	No
KCTD15	2	No	No	No		TYRP1	2	No	No	No
MFHAS1	2	No	No	No		PNPLA1	2	No	No	No
IL4I1	2	No	No	No		LY96	2	No	No	No
SLC2A5	2	No	No	No		SLC16A1	2	No	No	No
REXO5	2	No	No	No		CERS3	2	No	No	No
PTGER3	2	No	No	No		ABCG4	2	No	No	No
CCDC177	2	No	No	No		ANK2	2	No	No	No
FKBP6	2	No	No	No		ADAMTS20	2	No	No	No
IL32	2	No	No	No		REEP6	2	No	No	No
HLCS	2	No	No	No		PGBD5	2	No	No	No
TBR1	2	No	No	No		ELFN2	2	No	No	No
B3GALT5	2	No	No	No		RAB3B	2	No	No	No
CES4A	2	No	No	No		PCDHGC3	2	No	No	Yes
PCYT1A	2	No	No	No		PLA2G4D	2	No	No	No
ZNF620	2	No	No	No		CORO6	2	No	No	Yes
SOX6	2	No	No	No		OTUB2	2	No	No	No
ZNF667	2	No	No	No		DNAJC12	2	No	No	No
CA10	2	No	No	No		COL6A1	2	No	No	No
CA12	2	No	No	No		COL6A2	2	No	No	No
CDK5RAP2	2	No	No	No		ZNF585A	2	No	No	No
GKAP1	2	No	No	No		TRAM1L1	2	No	No	No
GTSF1	2	No	No	No		APBA2	2	No	No	No
INPP1	2	No	No	No		HRNR	2	No	No	No
SENP5	2	No	No	No		ALX4	2	No	No	No
CYP2U1	2	No	No	No		CP	2	No	No	No
TRIM7	2	No	No	No		CPS1	2	No	No	No
HLA-DQB1	2	No	No	No		MX1	2	No	No	No
PCP2	2	No	No	No		MX2	2	No	No	No
RMI2	2	No	No	No		UNC93A	2	No	No	No
WDR53	2	No	No	No		DPYSL4	2	No	No	No
UCP2	2	No	No	No		PAPPA	2	No	No	Yes
WDR97	2	No	No	No		MTFR1	2	No	No	No
RANBP17	2	No	No	No		ZNF675	2	No	No	No
MELTF	2	No	No	No		RIGI	2	No	No	No
MEIOB	2	No	No	No		HERC5	2	No	No	No
ARHGEF26	2	No	No	No		MYOM2	2	No	No	No
ZNF783	2	No	No	No		MYOM3	2	No	No	Yes
TOX	2	No	No	No		HSH2D	2	No	No	No
EVL	2	No	No	No		PIK3C2G	2	No	No	No
CDIP1	2	No	No	No		GATA4	2	No	No	No
ITGA9	2	No	No	No		AHR	2	No	No	No
TTC34	2	No	No	No		SYPL2	2	No	No	No
CHRNB4	2	No	No	No		ISG20	2	No	No	No
TUFT1	2	No	No	No		ZNF793	2	No	No	No
MESP2	2	No	No	No		ZNF486	2	No	No	No
SLC26A2	2	No	No	Yes		ZIC1	2	No	No	No
CIITA	2	No	No	No		ZNF134	2	No	No	No
PGBD2	2	No	No	No		DEFB4B	2	No	No	No
SPRR1B	2	No	No	No		DKK3	2	No	No	Yes
LGALS9	2	No	No	No		DNAJC6	2	No	No	No
SHISAL2A	2	No	No	No		KCNMB4	2	No	No	No
DZANK1	2	No	No	No		XAF1	2	No	No	No
DLL3	2	No	No	No		COL28A1	2	No	No	No
EPHA6	2	No	No	No		PABPC4L	1	No	No	No
FAM120C	2	No	No	No		DNAI4	1	No	No	No
PTCHD1	2	No	No	No		UBD	1	No	No	No
XKR4	2	No	No	No		NEU2	1	No	No	No
FXYD6-FXYD2	2	No	No	No		KRT31	1	No	No	No
XKR6	2	No	No	No		AHRR	1	No	No	No
HLA-DMA	2	No	No	No		PALB2	1	No	No	No
HLA-DMB	2	No	No	No		C2orf81	1	No	No	No
ISLR2	2	No	No	No		SHMT2	1	No	No	No
TMEM178B	2	No	No	No		RBX1	1	No	No	No
TLR10	2	No	No	No		KTN1	1	No	No	Yes
CD226	2	No	No	No		KRT76	1	No	No	No
GPC3	2	No	No	No		UPF3A	1	No	No	No
KCNA7	2	No	No	No		STN1	1	No	No	No
NIBAN3	2	No	No	No		KRT77	1	No	No	No
CCNE2	2	No	No	Yes		UPF3B	1	No	No	No
RIC3	2	No	No	No		SEPTIN2	1	No	No	No
CD74	2	No	No	No		CCDC69	1	No	No	No
C1QTNF3	2	No	No	No		GUCY2C	1	No	No	No
MDK	2	No	No	No		THBS4	1	No	No	No
SULT1C2	2	No	No	No		OSBPL9	1	No	No	No
FCRL2	2	No	No	No		SEPTIN5	1	No	No	No
SLC6A8	2	No	No	No		GCN1	1	No	No	No
PRRG3	2	No	No	No		RALBP1	1	No	No	No
LMCD1	2	No	No	No		MEAK7	1	No	No	No
TLX2	2	No	No	No		F12	1	No	No	No
TMPRSS4	2	No	No	No		SEPTIN6	1	No	No	No
DACT2	2	No	No	No		RBP5	1	No	No	No
MYO5B	2	No	No	No		HOGA1	1	No	No	No
ARHGAP45	2	No	No	No		LOC441239	1	No	No	No
IDO1	2	No	No	No		CSRP3	1	No	No	Yes
PHACTR3	2	No	No	No		CCN6	1	No	No	No
EAF2	2	No	No	No		ABHD14B	1	No	No	No
PIGN	2	No	No	No		ZNF878	1	No	No	No
GSTM3	2	No	No	No		ZNF563	1	No	No	No
GBX1	2	No	No	No		SMYD1	1	No	No	No
MTMR8	2	No	No	No		RAN	1	No	No	No
GBP4	2	No	No	No		CEACAM4	1	No	No	No
ZNF717	2	No	No	No		PRPF38B	1	No	No	No
DUOX2	2	No	No	No		CIPC	1	No	No	No
SOWAHB	2	No	No	No		SMYD4	1	No	No	No
LY6K	2	No	No	No		PRKAB2	1	No	No	No
PHLPP1	2	No	No	No		ZNF253	1	No	No	No
CPEB1	2	No	No	No		IGHMBP2	1	No	No	No
LRRC56	2	No	No	No		ZNF254	1	No	No	No
NTN3	2	No	No	No		UGDH	1	No	No	No
RAB42	2	No	No	No		LINS1	1	No	No	No
PABPC4L	1	No	No	No		RHBG	1	No	No	No
NCBP2AS2	1	No	No	No		ZNF256	1	No	No	No
GLI3	1	No	No	No		DENND2A	1	No	No	No
GIT1	1	No	No	No		CLMN	1	No	No	No
GLI4	1	No	No	No		EPHB3	1	No	No	No
KRT31	1	No	No	No		KRBA1	1	No	No	No
MMS22L	1	No	No	No		EPHB4	1	No	No	No
ST3GAL3	1	No	No	No		SLC2A10	1	No	No	No
RAB33A	1	No	No	No		NDUFS3	1	No	No	No
ST3GAL4	1	No	No	No		DNAJC24	1	No	No	No
SHMT1	1	No	No	No		DENND2D	1	No	No	No
SEPTIN1	1	No	No	No		SLC2A12	1	No	No	No
CD40LG	1	No	No	No		SINHCAF	1	No	No	No
ZBTB18	1	No	No	No		CYB5B	1	No	No	No
RBP1	1	No	No	No		MYBPC1	1	No	No	No
TARP	1	No	No	No		IL1R2	1	No	No	No
NBL1	1	No	No	No		SLC2A13	1	No	No	No
CRTC2	1	No	No	No		MUC20	1	No	No	No
RBL1	1	No	No	No		MYBPC2	1	No	No	No
ZNF831	1	No	No	No		CTXN3	1	No	No	No
TRAIP	1	No	No	Yes		RRP7A	1	No	No	No
GPR174	1	No	No	No		TMED2	1	No	No	No
SEPTIN5	1	No	No	No		WASHC5	1	No	No	No
F12	1	No	No	No		TUBGCP2	1	No	No	No
CCN2	1	No	No	No		CCNH	1	No	No	No
CSRP2	1	No	No	No		MBLAC2	1	No	No	No
CCN3	1	No	No	No		IGLON5	1	No	No	No
CD4	1	No	No	No		CREB5	1	No	No	No
CCR5	1	No	No	No		NUDCD2	1	No	No	No
CCR6	1	No	No	No		TTF2	1	No	No	No
POGLUT3	1	No	No	No		NRDE2	1	No	No	No
LETM2	1	No	No	No		FRMD7	1	No	No	No
PRELID2	1	No	No	No		CSRNP3	1	No	No	No
CEACAM1	1	No	No	No		UQCRH	1	No	No	No
SOCS1	1	No	No	No		TMED7	1	No	No	No
CD7	1	No	No	No		TMED8	1	No	No	No
C3orf52	1	No	No	No		SNPH	1	No	No	No
TNFSF9	1	No	No	No		RRM2B	1	No	No	No
SLC8A2	1	No	No	No		SAMD5	1	No	No	No
C3orf14	1	No	No	No		RSPO4	1	No	No	No
ITGA2B	1	No	No	No		KDM4C	1	No	No	No
TPGS1	1	No	No	No		CCNP	1	No	No	No
CACFD1	1	No	No	No		CCDC113	1	No	No	No
SAC3D1	1	No	No	No		SAMD8	1	No	No	No
ADIRF	1	No	No	No		GPR63	1	No	No	No
CEACAM7	1	No	No	No		CLDN22	1	No	No	No
SESN3	1	No	No	No		EEF1A1	1	No	No	No
MAPKAP1	1	No	No	No		ACSS3	1	No	No	No
LSR	1	No	No	No		TNNC2	1	No	No	No
GCNA	1	No	No	No		CLDN24	1	No	No	No
DNAJC22	1	No	No	No		COL13A1	1	No	No	No
CPD	1	No	No	No		UQCRQ	1	No	No	No
CDA	1	No	No	No		AFMID	1	No	No	No
ZNF219	1	No	No	No		RNF213	1	No	No	No
GLMP	1	No	No	No		XG	1	No	No	Yes
EPHB4	1	No	No	No		IL17RE	1	No	No	No
SSX2IP	1	No	No	No		QSOX1	1	No	No	No
DENND2D	1	No	No	No		EIF3B	1	No	No	No
WASHC1	1	No	No	No		UBE2V2	1	No	No	No
EPHB6	1	No	No	No		ANGEL1	1	No	No	No
DNAJC25	1	No	No	No		AJUBA	1	No	No	No
CTXN1	1	No	No	No		EIF3E	1	No	No	No
VAV1	1	No	No	No		DAZAP2	1	No	No	No
RIMBP3	1	No	No	No		SMAD3	1	No	No	No
CCNF	1	No	No	No		PHB2	1	No	No	No
TUSC1	1	No	No	No		IL1RN	1	No	No	No
FILIP1L	1	No	No	No		EIF3H	1	No	No	No
CEACAM21	1	No	No	No		EID3	1	No	No	No
SPATA12	1	No	No	No		PRR5-ARHGAP8	1	No	No	No
PDE6G	1	No	No	No		EIF3J	1	No	No	No
FRMD5	1	No	No	No		AP3M2	1	No	No	No
STIM1	1	No	No	No		GYS2	1	No	No	No
SAMD1	1	No	No	No		EIF3L	1	No	No	No
FRMD6	1	No	No	No		EIF3M	1	No	No	No
SAMD3	1	No	No	No		ARSJ	1	No	No	Yes
CCDC191	1	No	No	No		RRS1	1	No	No	No
TUBGCP6	1	No	No	No		CARMIL1	1	No	No	No
FAP	1	No	No	No		FUT6	1	No	No	No
PYHIN1	1	No	No	No		HLA-DRA	1	No	No	No
KDM4B	1	No	No	No		RAD51AP1	1	No	No	No
HCN2	1	No	No	No		KCNV1	1	No	No	No
CASZ1	1	No	No	No		GRAMD2A	1	No	No	No
SCHIP1	1	No	No	No		RANBP6	1	No	No	No
MAGED1	1	No	No	No		RAD51AP2	1	No	No	No
FES	1	No	No	No		MYBPH	1	No	No	No
CCDC152	1	No	No	No		IL27RA	1	No	No	No
IRS2	1	No	No	No		WFDC1	1	No	No	No
CCNO	1	No	No	No		SLC35E4	1	No	No	No
MAGED2	1	No	No	No		SLC35A3	1	No	No	No
GPR21	1	No	No	No		CAMLG	1	No	No	No
MAPK8IP1	1	No	No	No		TMEM242	1	No	No	No
GPR62	1	No	No	No		GPX3	1	No	No	No
MAGED4	1	No	No	No		GPT2	1	No	No	No
FUZ	1	No	No	No		CPT2	1	No	No	No
ACSS1	1	No	No	No		POLDIP3	1	No	No	No
CYP4Z1	1	No	No	No		KCNB2	1	No	No	No
MRC2	1	No	No	No		ACAA1	1	No	No	No
CLDN23	1	No	No	No		ZDHHC1	1	No	No	No
ERC2	1	No	No	No		GCNT3	1	No	No	No
GPR25	1	No	No	No		OPCML	1	No	No	No
CCDC158	1	No	No	No		CD276	1	No	No	No
FRAT2	1	No	No	Yes		SAXO1	1	No	No	No
XG	1	No	No	No		CYB5D1	1	No	No	No
MYBL1	1	No	No	No		ATP2A3	1	No	No	No
NBDY	1	No	No	No		FBXO36	1	No	No	No
FGFRL1	1	No	No	No		PLPPR2	1	No	No	No
XK	1	No	No	No		LAMTOR5	1	No	No	No
QSOX1	1	No	No	No		ITGBL1	1	No	No	No
LIMCH1	1	No	No	No		ZDHHC6	1	No	No	No
DRGX	1	No	No	No		WARS1	1	No	No	No
TREX2	1	No	No	No		PBLD	1	No	No	No
CYP1A1	1	No	No	No		ME3	1	No	No	No
ROPN1B	1	No	No	No		WARS2	1	No	No	No
ARSA	1	No	No	No		CMC1	1	No	No	No
AJUBA	1	No	No	No		FBXO39	1	No	No	No
AICDA	1	No	No	No		SSB	1	No	No	No
UBE2J2	1	No	No	No		CCNB1	1	No	No	No
TNXB	1	No	No	No		ZDHHC9	1	No	No	No
SMAD4	1	No	No	No		SCN2A	1	No	No	No
PAFAH1B3	1	No	No	Yes		SCN2B	1	No	No	No
MID1	1	No	No	No		NIP7	1	No	No	No
IL11	1	No	No	No		PSEN1	1	No	No	No
FAM229A	1	No	No	No		DDX47	1	No	No	No
MID2	1	No	No	No		SMIM22	1	No	No	No
EID2	1	No	No	No		XIRP2	1	No	No	No
ARSD	1	No	No	No		GJB3	1	No	No	No
ZDHHC12	1	No	No	No		CXCL10	1	No	No	No
TBX1	1	No	No	No		SCD	1	No	No	No
SMAD6	1	No	No	No		GJB5	1	No	No	No
MAMLD1	1	No	No	No		RFC3	1	No	No	No
GYS1	1	No	No	No		MYC	1	No	No	No
SULF2	1	No	No	No		LAMB3	1	No	No	No
SMAD7	1	No	No	No		GGA1	1	No	No	No
NPHP4	1	No	No	No		CAMK2N1	1	No	No	No
EEF1AKMT4-ECE2	1	No	No	No		CNGB3	1	No	No	No
TGFB1	1	No	No	No		RPS6KA4	1	No	No	No
TBX3	1	No	No	No		RFXAP	1	No	No	No
PBX3	1	No	No	No		FCF1	1	No	No	No
ARSG	1	No	No	No		CRELD2	1	No	No	No
TGFB2	1	No	No	No		BBOF1	1	No	No	No
HR	1	No	No	No		PPP1R14B	1	No	No	No
FUT3	1	No	No	No		PIP5KL1	1	No	No	No
KCTD1	1	No	No	No		PPP1R14C	1	No	No	No
GRIN3A	1	No	No	No		RPS6KA6	1	No	No	No
CAPN14	1	No	No	No		VCAM1	1	No	No	No
FXYD2	1	No	No	No		SON	1	No	No	No
APBB1IP	1	No	No	No		CDH3	1	No	No	No
FUT6	1	No	No	No		PLCG2	1	No	No	No
CARMIL2	1	No	No	No		ZNF682	1	No	No	No
ICAM5	1	No	No	No		CD200R1	1	No	No	No
FUT8	1	No	No	No		EIF4EBP1	1	No	No	No
CADM4	1	No	No	No		TMEM74	1	No	No	No
NPTXR	1	No	No	No		PADI2	1	No	No	No
KCTD6	1	No	No	No		MMS19	1	No	No	No
ZC3H12B	1	No	No	No		CDH5	1	No	No	No
GRAMD2A	1	No	No	No		PADI3	1	No	No	No
FBXW2	1	No	No	No		SST	1	No	No	No
GRAMD2B	1	No	No	No		CDC42EP2	1	No	No	No
ZC3H12D	1	No	No	No		ZNF605	1	No	No	No
ALAD	1	No	No	No		PVR	1	No	No	No
SNRNP25	1	No	No	No		PNP	1	No	No	Yes
CNPY4	1	No	No	No		SULT4A1	1	No	No	No
BAG1	1	No	No	No		SLAIN1	1	No	No	No
GCNT1	1	No	No	No		GSC	1	No	No	No
GPT2	1	No	No	No		TMEM79	1	No	No	No
KCNB2	1	No	No	No		LONRF1	1	No	No	No
FBXO32	1	No	No	No		CRLF1	1	No	No	No
CD274	1	No	No	No		GRIK2	1	No	No	No
KCNJ5	1	No	No	No		ZNF607	1	No	No	No
WFDC5	1	No	No	No		GPHN	1	No	No	No
TMPRSS11F	1	No	No	No		APOL6	1	No	No	No
FBXO5	1	No	No	Yes		CRIM1	1	No	No	No
TMEM245	1	No	No	No		OLA1	1	No	No	No
CD276	1	No	No	No		BTAF1	1	No	No	No
ATP2A3	1	No	No	No		PLCXD3	1	No	No	No
GPX7	1	No	No	No		CSMD2	1	No	No	No
MDGA1	1	No	No	No		MYOZ1	1	No	No	No
CYGB	1	No	No	No		SLC5A12	1	No	No	No
ME2	1	No	No	No		NOLC1	1	No	No	No
FBXL22	1	No	No	No		MCTS1	1	No	No	No
SLC4A10	1	No	No	No		WWC2	1	No	No	No
IZUMO4	1	No	No	No		SLC25A12	1	No	No	No
TRMT2B	1	No	No	No		ALKBH1	1	No	No	No
SLC4A11	1	No	No	No		NYAP1	1	No	No	No
DDX43	1	No	No	No		ANXA13	1	No	No	No
WNT10B	1	No	No	No		SLC18B1	1	No	No	No
ZNF71	1	No	No	No		GNPNAT1	1	No	No	No
CIDEB	1	No	No	No		SLC25A17	1	No	No	No
TGFBI	1	No	No	No		TWIST2	1	No	No	No
IL9R	1	No	No	No		LRG1	1	No	No	No
UTRN	1	No	No	No		ALKBH8	1	No	No	No
GJB2	1	No	No	No		CALML5	1	No	No	No
DUOXA1	1	No	No	No		DAW1	1	No	No	No
VXN	1	No	No	No		WNT3	1	No	No	No
GJB3	1	No	No	No		NRBF2	1	No	No	No
DUOXA2	1	No	No	No		ISM1	1	No	No	No
RPS6KA1	1	No	No	No		UBE2A	1	No	No	No
NOXO1	1	No	No	No		ENPP1	1	No	No	No
RPS6KA2	1	No	No	No		MYL11	1	No	No	No
NCR3	1	No	No	No		MFSD2A	1	No	No	No
ZNF79	1	No	No	No		UBE2B	1	No	No	No
SKI	1	No	No	No		CPSF2	1	No	No	No
LAMB3	1	No	No	No		SRGN	1	No	No	No
DAPK1	1	No	No	No		HAS3	1	No	No	No
RFC4	1	No	No	Yes		SLC15A3	1	No	No	No
CDT1	1	No	No	Yes		MPP2	1	No	No	No
NCF1	1	No	No	No		DBT	1	No	No	No
RCN3	1	No	No	No		LRRN1	1	No	No	No
CAMK2N2	1	No	No	No		ACTA1	1	No	No	No
ASCL2	1	No	No	No		TOB2	1	No	No	No
RFC5	1	No	No	Yes		PROK2	1	No	No	No
PIP5KL1	1	No	No	No		CT45A1	1	No	No	No
DAPK3	1	No	No	No		CT45A2	1	No	No	No
RPS6KA5	1	No	No	No		CT45A3	1	No	No	No
ASCL4	1	No	No	No		FSTL5	1	No	No	No
PPP1R14C	1	No	No	No		USPL1	1	No	No	No
MMD	1	No	No	No		MPP7	1	No	No	No
KIAA0513	1	No	No	No		RIMS3	1	No	No	No
CDH2	1	No	No	No		MYOF	1	No	No	No
PNMA8B	1	No	No	No		CT45A5	1	No	No	No
GAS1	1	No	No	No		MYOG	1	No	No	No
ELAC1	1	No	No	No		FGF12	1	No	No	No
ZNF683	1	No	No	No		BORCS7	1	No	No	No
ATF7IP2	1	No	No	No		PID1	1	No	No	No
FOXO1	1	No	No	No		C11orf58	1	No	No	No
CD40	1	No	No	No		THYN1	1	No	No	No
SLC45A4	1	No	No	No		ECHS1	1	No	No	No
PPFIA3	1	No	No	No		TBC1D16	1	No	No	No
CDH6	1	No	No	No		C12orf60	1	No	No	No
CCHCR1	1	No	No	Yes		USP43	1	No	No	No
CDC42EP2	1	No	No	No		XRCC2	1	No	No	No
CD83	1	No	No	No		RPL15	1	No	No	No
EIF4EBP3	1	No	No	No		FGF19	1	No	No	No
CD84	1	No	No	No		ARHGAP18	1	No	No	No
ZNF324B	1	No	No	No		RNASE10	1	No	No	No
GAS6	1	No	No	No		XRCC4	1	No	No	No
FOXC1	1	No	No	No		MSMO1	1	No	No	No
CDC42EP3	1	No	No	No		CEP170B	1	No	No	No
TMEM37	1	No	No	No		XRCC6	1	No	No	No
CD44	1	No	No	No		RPL19	1	No	No	No
FOXO6	1	No	No	No		HOXC12	1	No	No	No
CRLF1	1	No	No	No		LOC728392	1	No	No	No
CPTP	1	No	No	No		BPIFB1	1	No	No	No
CDC42EP5	1	No	No	No		MYOT	1	No	No	No
PSTPIP1	1	No	No	No		IDH1	1	No	No	No
ZNF608	1	No	No	No		GPM6A	1	No	No	No
PLCXD1	1	No	No	No		PTGFRN	1	No	No	No
MAK	1	No	No	No		TOMM22	1	No	No	No
PLCXD2	1	No	No	No		FAM72B	1	No	No	No
SIT1	1	No	No	No		LOXL4	1	No	No	No
MIGA2	1	No	No	No		PLEC	1	No	No	Yes
CRIM1	1	No	No	No		ADD2	1	No	No	No
ADAM9	1	No	No	No		PCGF5	1	No	No	No
ATOH8	1	No	No	No		FAM72D	1	No	No	No
SCX	1	No	No	No		LRFN5	1	No	No	No
DPP9	1	No	No	No		PCGF6	1	No	No	No
KRCC1	1	No	No	No		PPP1R3A	1	No	No	No
AXIN2	1	No	No	No		ZFP82	1	No	No	No
TPRG1L	1	No	No	No		TCAF2	1	No	No	No
DOT1L	1	No	No	No		THSD4	1	No	No	No
AMY1B	1	No	No	No		SLC25A5	1	No	No	No
EFNA5	1	No	No	No		NSA2	1	No	No	No
SPINT1	1	No	No	No		CTC1	1	No	No	No
OIP5	1	No	No	Yes		PDGFRB	1	No	No	No
AMY1C	1	No	No	No		SREK1	1	No	No	No
SPINT2	1	No	No	No		KIRREL1	1	No	No	No
WWC3	1	No	No	No		SYAP1	1	No	No	No
GSN	1	No	No	No		RPL4	1	No	No	No
HYKK	1	No	No	No		PLAGL1	1	No	No	No
TTBK1	1	No	No	No		KIRREL3	1	No	No	No
SLC25A53	1	No	No	No		RPL7	1	No	No	No
LDLRAP1	1	No	No	No		ZFYVE9	1	No	No	No
RRBP1	1	No	No	No		LIPM	1	No	No	No
DBH	1	No	No	No		ABRAXAS2	1	No	No	No
TAGLN	1	No	No	No		IKBKB	1	No	No	No
ALKBH2	1	No	No	No		SLC30A3	1	No	No	No
ANXA11	1	No	No	No		MYCBP	1	No	No	No
PIEZO1	1	No	No	No		EFCAB11	1	No	No	No
CROCC	1	No	No	No		ST8SIA4	1	No	No	No
AMH	1	No	No	No		KYAT1	1	No	No	No
LDLRAD2	1	No	No	No		PLAT	1	No	No	No
SLC18B1	1	No	No	No		PLAU	1	No	No	Yes
MYO6	1	No	No	No		GALNT18	1	No	No	No
TRAPPC12	1	No	No	No		WDR73	1	No	No	No
LDLRAD4	1	No	No	No		PLXNC1	1	No	No	No
KCNIP3	1	No	No	No		GSTZ1	1	No	No	No
DGLUCY	1	No	No	No		MRPL21	1	No	No	No
CALML3	1	No	No	No		NUP160	1	No	No	No
CDK14	1	No	No	No		GPATCH2L	1	No	No	No
HDAC10	1	No	No	No		ITPR1	1	No	No	No
DMWD	1	No	No	No		AGMO	1	No	No	No
CPSF1	1	No	No	No		MGAM	1	No	No	No
CALML6	1	No	No	No		ABLIM2	1	No	No	No
PRC1	1	No	No	No		WRN	1	No	No	No
ISM2	1	No	No	No		TEF	1	No	No	No
MFSD2A	1	No	No	No		WDR36	1	No	No	No
EIF2AK3	1	No	No	No		JDP2	1	No	No	No
SLC15A2	1	No	No	No		VRK1	1	No	No	No
IL12RB1	1	No	No	No		PYROXD2	1	No	No	No
HAS3	1	No	No	No		ALOX15	1	No	No	No
DSEL	1	No	No	No		C22orf39	1	No	No	No
CKAP4	1	No	No	No		MRPL28	1	No	No	No
IL12RB2	1	No	No	No		CBY1	1	No	No	No
RASSF10	1	No	No	No		PAPOLA	1	No	No	No
CCDC85A	1	No	No	No		JAG1	1	No	No	No
MTARC1	1	No	No	No		TC2N	1	No	No	No
BTG2	1	No	No	No		CNTLN	1	No	No	No
AVPR2	1	No	No	No		TCEAL9	1	No	No	No
SPTAN1	1	No	No	No		UBXN10	1	No	No	No
CERCAM	1	No	No	No		NUDT13	1	No	No	No
BTG3	1	No	No	No		IL1RAPL1	1	No	No	No
RASA4	1	No	No	No		ADGRG1	1	No	No	No
FSTL3	1	No	No	No		ZNF410	1	No	No	No
STAP1	1	No	No	No		NUDT15	1	No	No	No
TLE1	1	No	No	No		HPRT1	1	No	No	No
CYP2S1	1	No	No	No		CTSS	1	No	No	No
MYORG	1	No	No	No		ADGRG3	1	No	No	No
COX6B2	1	No	No	No		UBFD1	1	No	No	No
UBE2M	1	No	No	No		TTLL5	1	No	No	No
TLE4	1	No	No	No		CTSV	1	No	No	No
EMC1	1	No	No	No		MARCHF10	1	No	No	No
SLC6A12	1	No	No	No		CFAP251	1	No	No	No
PRTFDC1	1	No	No	No		SMC3	1	No	No	No
FGF13	1	No	No	No		MYSM1	1	No	No	No
ANKFN1	1	No	No	No		CLEC18B	1	No	No	No
PID1	1	No	No	No		NGEF	1	No	No	Yes
PROC	1	No	No	No		FURIN	1	No	No	Yes
PRIM1	1	No	No	Yes		CARD10	1	No	No	No
DCST2	1	No	No	No		ZNF418	1	No	No	No
ARHGAP15	1	No	No	No		SUCLA2	1	No	No	No
GAL3ST4	1	No	No	No		NAP1L3	1	No	No	No
WEE1	1	No	No	No		CFAP97	1	No	No	No
SLC6A16	1	No	No	No		OSBP2	1	No	No	No
SPDYA	1	No	No	No		CARD11	1	No	No	No
MSMB	1	No	No	No		ZNF419	1	No	No	No
TBC1D17	1	No	No	No		CFAP57	1	No	No	No
MYCL	1	No	No	No		TYW3	1	No	No	No
ADRA2B	1	No	No	No		IP6K3	1	No	No	No
TSC22D1	1	No	No	No		BTBD7	1	No	No	No
TMSB4X	1	No	No	No		SPTB	1	No	No	No
TCN2	1	No	No	No		ADH1C	1	No	No	No
TMSB4Y	1	No	No	No		CARD16	1	No	No	No
MYCN	1	No	No	No		COL5A2	1	No	No	Yes
SLC22A17	1	No	No	No		COL5A3	1	No	No	Yes
LOXL1	1	No	No	No		SPAG17	1	No	No	No
HOXC13	1	No	No	No		DNAJB14	1	No	No	No
CDKN2B	1	No	No	No		H2AC25	1	No	No	No
SFTPB	1	No	No	No		FAM118A	1	No	No	No
TCF4	1	No	No	No		SERPINE2	1	No	No	No
LRFN3	1	No	No	No		EPO	1	No	No	No
PLEC	1	No	No	No		SERPINA1	1	No	No	No
EVPLL	1	No	No	No		OAS1	1	No	No	No
TCF7	1	No	No	No		NSUN3	1	No	No	No
YPEL3	1	No	No	No		OAS3	1	No	No	No
ONECUT2	1	No	No	No		SLCO1B1	1	No	No	No
ZFP41	1	No	No	No		APOBEC2	1	No	No	No
IPPK	1	No	No	No		UQCRC2	1	No	No	No
YPEL5	1	No	No	No		TPT1	1	No	No	No
THSD4	1	No	No	No		PLEKHA3	1	No	No	No
ALDH6A1	1	No	No	No		ND4L	1	No	No	No
ZCCHC14	1	No	No	No		BNIP1	1	No	No	No
LIPG	1	No	No	No		PLEKHA4	1	No	No	No
CSF2RB	1	No	No	No		MTG1	1	No	No	No
PPP1R3E	1	No	No	No		NDEL1	1	No	No	Yes
TBKBP1	1	No	No	No		MFAP3L	1	No	No	No
PGAP4	1	No	No	No		RPSA2	1	No	No	No
APLN	1	No	No	No		ALOX15B	1	No	No	No
LIPH	1	No	No	No		KLHL30	1	No	No	Yes
RFPL3	1	No	No	No		HBE1	1	No	No	No
SCRIB	1	No	No	No		KLHL31	1	No	No	No
KIRREL1	1	No	No	No		RPS10	1	No	No	No
PPP1R3F	1	No	No	No		HMGB1	1	No	No	No
PLEK	1	No	No	No		NCAM1	1	No	No	No
LOC107987292	1	No	No	No		VPS36	1	No	No	No
GZMA	1	No	No	No		NCAM2	1	No	No	No
ZCCHC18	1	No	No	No		TRPC4	1	No	No	No
SLFN12L	1	No	No	No		RPS12	1	No	No	No
WHRN	1	No	No	No		ABCE1	1	No	No	No
SERTAD4	1	No	No	No		NAGS	1	No	No	No
PRKX	1	No	No	No		RPS13	1	No	No	No
PCNA	1	No	No	Yes		TNFRSF9	1	No	No	No
FMO2	1	No	No	No		LMO3	1	No	No	No
PLAGL2	1	No	No	No		HHATL	1	No	No	No
MYCBP2	1	No	No	No		BRD1	1	No	No	No
GALNT10	1	No	No	No		RPS17	1	No	No	No
ST8SIA1	1	No	No	No		KLHL4	1	No	No	No
NBPF1	1	No	No	No		RPS18	1	No	No	No
ARHGEF3	1	No	No	No		DSCAM	1	No	No	No
GALNT12	1	No	No	No		TMC5	1	No	No	No
ARHGEF4	1	No	No	No		SLC10A6	1	No	No	No
MFSD13A	1	No	No	No		SDHD	1	No	No	No
NBPF3	1	No	No	No		PRMT7	1	No	No	No
TBC1D2	1	No	No	No		GHITM	1	No	No	No
GALNT14	1	No	No	No		ANKRD54	1	No	No	No
OSTF1	1	No	No	No		ABCA8	1	No	No	No
SYS1	1	No	No	No		TMC7	1	No	No	No
IKBKE	1	No	No	No		TXNRD1	1	No	No	No
EFCAB13	1	No	No	No		IMMP1L	1	No	No	No
MAOA	1	No	No	No		BRD7	1	No	No	No
TMEM63B	1	No	No	No		PYGL	1	No	No	Yes
HSD11B2	1	No	No	No		BCAS1	1	No	No	No
CTSB	1	No	No	No		TGM2	1	No	No	No
TOR2A	1	No	No	No		SAMD15	1	No	No	No
MACO1	1	No	No	No		HLA-DRB1	1	No	No	No
GZMM	1	No	No	No		TDP1	1	No	No	No
CTSE	1	No	No	No		XPNPEP2	1	No	No	No
MERTK	1	No	No	No		TNKS1BP1	1	No	No	No
CTSF	1	No	No	No		XPNPEP3	1	No	No	No
ARHGEF40	1	No	No	No		MCCC2	1	No	No	No
ABLIM1	1	No	No	No		DCTN6	1	No	No	No
CTNNAL1	1	No	No	No		MOSPD1	1	No	No	No
WRN	1	No	No	No		KIF11	1	No	No	No
KLRC4-KLRK1	1	No	No	No		GTF2H2	1	No	No	No
ITPR3	1	No	No	No		MOSPD2	1	No	No	No
FTCDNL1	1	No	No	No		GTF2H3	1	No	No	No
MARVELD2	1	No	No	No		CHEK2	1	No	No	No
TCEAL3	1	No	No	No		IER3	1	No	No	No
GEN1	1	No	No	Yes		TM9SF3	1	No	No	No
LPCAT2	1	No	No	No		SMNDC1	1	No	No	No
TEK	1	No	No	No		LRRC23	1	No	No	No
TCEAL6	1	No	No	No		AREL1	1	No	No	No
AMDHD1	1	No	No	No		TCEA1	1	No	No	No
NUDT10	1	No	No	No		GTF2H5	1	No	No	No
JAG1	1	No	No	No		LMAN1L	1	No	No	No
JAK2	1	No	No	No		PTPRZ1	1	No	No	No
ZNF763	1	No	No	No		PARD6B	1	No	No	No
NUDT11	1	No	No	No		MRNIP	1	No	No	No
SEPTIN11	1	No	No	No		EGFL7	1	No	No	No
NGF	1	No	No	No		PIK3R5	1	No	No	No
PIK3AP1	1	No	No	No		DENR	1	No	No	No
NCEH1	1	No	No	No		MIDEAS	1	No	No	No
NPFFR1	1	No	No	No		EBI3	1	No	No	No
CTSS	1	No	No	No		PTPRN2	1	No	No	No
ADGRG2	1	No	No	No		SEMA6B	1	No	No	No
RGMA	1	No	No	Yes		CRYBG3	1	No	No	No
CFAP91	1	No	No	No		COL25A1	1	No	No	No
TES	1	No	No	No		TARS3	1	No	No	No
RGS12	1	No	No	No		ENAH	1	No	No	Yes
GOLT1A	1	No	No	No		KIF5A	1	No	No	No
ZNF454	1	No	No	No		SMTNL2	1	No	No	No
RGS13	1	No	No	No		LDHB	1	No	No	No
CHRM4	1	No	No	No		MAP3K20	1	No	No	No
ADGRG5	1	No	No	No		EPHA10	1	No	No	No
ZNF414	1	No	No	No		TRIM34	1	No	No	No
RGS14	1	No	No	No		TMEM135	1	No	No	No
CTSV	1	No	No	No		LARS2	1	No	No	No
CTSW	1	No	No	No		YWHAE	1	No	No	No
SLC40A1	1	No	No	No		COG3	1	No	No	No
DNM1	1	No	No	No		BLNK	1	No	No	No
CFAP53	1	No	No	No		NKD1	1	No	No	No
CFAP251	1	No	No	No		ALG10B	1	No	No	No
ZNF100	1	No	No	No		RAB19	1	No	No	No
ZNF184	1	No	No	No		MRPS27	1	No	No	No
ZNF185	1	No	No	No		BRDT	1	No	No	No
PDGFC	1	No	No	No		LGALS9B	1	No	No	No
BTBD3	1	No	No	No		METTL15	1	No	No	No
CARD11	1	No	No	No		LGMN	1	No	No	No
EXOC3L4	1	No	No	No		COG6	1	No	No	No
DISP2	1	No	No	No		LGALS9C	1	No	No	No
RANBP3L	1	No	No	No		TRABD	1	No	No	No
SV2A	1	No	No	No		METTL16	1	No	No	No
DYNC2I2	1	No	No	No		COG7	1	No	No	No
SMG9	1	No	No	No		PITPNB	1	No	No	No
DNAJB11	1	No	No	No		HSPA4	1	No	No	No
EHF	1	No	No	No		TPST1	1	No	No	No
H2AC20	1	No	No	No		NCOA2	1	No	No	No
COL5A1	1	No	No	No		KRT82	1	No	No	No
TIGD3	1	No	No	No		HSPA6	1	No	No	No
ZC3H3	1	No	No	No		PDXP	1	No	No	No
ZFTRAF1	1	No	No	No		PDPN	1	No	No	No
TIGD5	1	No	No	No		ZBTB25	1	No	No	No
ELL	1	No	No	No		HSPA8	1	No	No	No
CARD19	1	No	No	No		SORBS2	1	No	No	No
SERPINI1	1	No	No	No		LCE1A	1	No	No	No
SERPINE1	1	No	No	No		ZNF880	1	No	No	No
SERPINE2	1	No	No	No		PITX2	1	No	No	No
ELN	1	No	No	No		LCE1B	1	No	No	No
BICRA	1	No	No	No		RTKN	1	No	No	No
NAGK	1	No	No	No		LCE1C	1	No	No	No
UQCRC1	1	No	No	No		LTB	1	No	No	No
LSM3	1	No	No	Yes		LCE1D	1	No	No	No
TPX2	1	No	No	No		DNMBP	1	No	No	No
MAGED4B	1	No	No	No		STC2	1	No	No	No
CDCP1	1	No	No	No		TACR3	1	No	No	No
TTC16	1	No	No	No		LCE1E	1	No	No	No
OPTN	1	No	No	No		LCE1F	1	No	No	No
BGN	1	No	No	No		ZNF570	1	No	No	No
OPHN1	1	No	No	No		PLA2G2A	1	No	No	No
PLEKHA7	1	No	No	No		ZNF844	1	No	No	No
COL15A1	1	No	No	No		PCDHGA3	1	No	No	No
RHOBTB1	1	No	No	No		ZNF572	1	No	No	No
LMAN1	1	No	No	No		TENT2	1	No	No	No
HMGB3	1	No	No	No		PDHX	1	No	No	No
RECQL4	1	No	No	Yes		MEFV	1	No	No	No
BCR	1	No	No	No		YWHAZ	1	No	No	Yes
ABCA1	1	No	No	No		TFAP2A	1	No	No	No
LMO2	1	No	No	No		PCDHGA5	1	No	No	No
IGLL1	1	No	No	No		NFATC4	1	No	No	No
SYTL2	1	No	No	No		HRH2	1	No	No	No
RHOBTB3	1	No	No	No		CDKN2AIPNL	1	No	No	No
VILL	1	No	No	No		ZNF808	1	No	No	No
RNF103	1	No	No	No		TFAP2C	1	No	No	No
IGLL5	1	No	No	No		PCDHGA7	1	No	No	No
LMO7	1	No	No	No		CA8	1	No	No	No
RNF145	1	No	No	No		PWWP3B	1	No	No	No
OR2A4	1	No	No	No		CHCHD10	1	No	No	No
LYPD6B	1	No	No	No		GABRA3	1	No	No	No
SLC10A6	1	No	No	No		RHOF	1	No	No	No
APMAP	1	No	No	No		PCDHGA9	1	No	No	No
CNKSR2	1	No	No	No		LXN	1	No	No	No
SAMD11	1	No	No	No		CRABP1	1	No	No	No
CNKSR3	1	No	No	No		SPRY4	1	No	No	No
SRRM3	1	No	No	No		CDPF1	1	No	No	No
OR2A7	1	No	No	No		CREBL2	1	No	No	No
DCTN1	1	No	No	No		LPO	1	No	No	No
H2BC21	1	No	No	No		SLC5A3	1	No	No	No
SAMD14	1	No	No	No		SCNN1A	1	No	No	No
IL6ST	1	No	No	No		HACD1	1	No	No	No
MACROD2	1	No	No	No		ZNF268	1	No	No	No
TNFRSF13B	1	No	No	No		SLC5A4	1	No	No	No
LRRC63	1	No	No	No		MEDAG	1	No	No	No
PRDM1	1	No	No	No		SLC5A5	1	No	No	No
IER3	1	No	No	No		PTGR2	1	No	No	No
PRDM2	1	No	No	No		OTUD4	1	No	No	No
LRRC24	1	No	No	No		COX7C	1	No	No	No
PIK3R2	1	No	No	No		SASS6	1	No	No	No
PAK1	1	No	No	No		OAT	1	No	No	No
PTPRZ1	1	No	No	No		CDC37L1	1	No	No	No
PAK2	1	No	No	No		SHC1	1	No	No	No
PAG1	1	No	No	No		STRA6	1	No	No	No
LRRC26	1	No	No	No		SHC4	1	No	No	No
STEAP1B	1	No	No	No		SPATA20	1	No	No	No
LAG3	1	No	No	No		KISS1	1	No	No	No
SNURF	1	No	No	No		BMERB1	1	No	No	No
SLC37A1	1	No	No	No		MFAP2	1	No	No	No
PIK3R6	1	No	No	No		SPATA21	1	No	No	No
SLC37A2	1	No	No	No		SPATA22	1	No	No	No
FAM53B	1	No	No	No		RRAS2	1	No	No	Yes
PRDM8	1	No	No	No		NEFM	1	No	No	Yes
HBEGF	1	No	No	No		EXOSC1	1	No	No	No
TPPP	1	No	No	No		EFCAB6	1	No	No	No
PARD6G	1	No	No	No		EIF4A1	1	No	No	No
AMOTL1	1	No	No	No		EFCAB7	1	No	No	No
SEMA6D	1	No	No	No		DCAF13	1	No	No	No
B3GNT9	1	No	No	No		AMMECR1	1	No	No	No
MAML2	1	No	No	No		TRABD2A	1	No	No	No
NCKAP1L	1	No	No	No		CEL	1	No	No	No
CD160	1	No	No	No		TRABD2B	1	No	No	No
IL1RL2	1	No	No	No		PPP4R4	1	No	No	No
TMEM171	1	No	No	No		KDM5B	1	No	No	No
TMEM131	1	No	No	No		ZNF587B	1	No	No	No
MRPS21	1	No	No	No		IFNAR1	1	No	No	No
KIF1A	1	No	No	No		DNAH17	1	No	No	No
CLTCL1	1	No	No	No		ETNPPL	1	No	No	No
TRIM31	1	No	No	No		PTK7	1	No	No	No
TRIM32	1	No	No	No		TRNT1	1	No	No	No
XPC	1	No	No	No		EXOSC8	1	No	No	No
PSMD2	1	No	No	No		IRX4	1	No	No	No
ALDH1A1	1	No	No	No		ART3	1	No	No	No
POU5F1	1	No	No	No		TNNT3	1	No	No	No
NUP62	1	No	No	No		BAHCC1	1	No	No	No
INIP	1	No	No	No		SYCP2L	1	No	No	No
ALDH1A2	1	No	No	No		SAMHD1	1	No	No	No
BLNK	1	No	No	No		TTC8	1	No	No	No
FANCB	1	No	No	No		PKNOX2	1	No	No	No
RAB19	1	No	No	No		GCKR	1	No	No	No
NKD2	1	No	No	No		PCMTD1	1	No	No	No
REELD1	1	No	No	No		METTL9	1	No	No	No
LGALS9B	1	No	No	No		EEF1B2	1	No	No	No
HSPA2	1	No	No	No		B4GALNT1	1	No	No	No
CD99L2	1	No	No	No		MAGEA6	1	No	No	No
FCAMR	1	No	No	No		FANCD2OS	1	No	No	No
LGALS9C	1	No	No	No		B4GALNT3	1	No	No	Yes
XDH	1	No	No	No		TNKS2	1	No	No	No
PABPC1L	1	No	No	No		CCDC169	1	No	No	No
HSPA5	1	No	No	No		PKP1	1	No	No	No
HSPA4L	1	No	No	No		B4GALNT4	1	No	No	No
FANCG	1	No	No	No		ACSL4	1	No	No	No
MEGF6	1	No	No	No		OR11H7	1	No	No	No
HSPA6	1	No	No	No		PMEPA1	1	No	No	No
CCDC34	1	No	No	Yes		MAGEA9	1	No	No	No
MEP1A	1	No	No	No		C1R	1	No	No	No
MEGF8	1	No	No	No		RNF225	1	No	No	No
MEGF9	1	No	No	No		PKP3	1	No	No	No
MAP1B	1	No	No	No		AOC2	1	No	No	No
CAMK1D	1	No	No	No		C1S	1	No	No	No
C2orf92	1	No	No	No		GAP43	1	No	No	No
THEM5	1	No	No	No		DMBT1	1	No	No	No
VSTM5	1	No	No	No		DUSP6	1	No	No	No
SORBS3	1	No	No	No		ELF1	1	No	No	No
LDLR	1	No	No	No		DUSP7	1	No	No	No
PITX1	1	No	No	No		ELF3	1	No	No	No
LTA	1	No	No	No		KLF10	1	No	No	Yes
ADCY1	1	No	No	No		IL17D	1	No	No	No
TACR1	1	No	No	No		CHORDC1	1	No	No	No
JAKMIP1	1	No	No	No		IL20	1	No	No	No
TACR2	1	No	No	No		IK	1	No	No	No
ADCY2	1	No	No	No		ZDHHC21	1	No	No	No
ZCWPW1	1	No	No	No		SREK1IP1	1	No	No	No
GPR143	1	No	No	No		SPATA6L	1	No	No	No
SLC47A2	1	No	No	No		BARX2	1	No	No	No
C2orf15	1	No	No	No		HMGCS1	1	No	No	No
MAP1LC3B	1	No	No	No		RWDD3	1	No	No	No
LHB	1	No	No	No		EP300	1	No	No	No
LTF	1	No	No	No		HCLS1	1	No	No	No
NFATC1	1	No	No	No		ADAMTS3	1	No	No	No
GPR146	1	No	No	No		G0S2	1	No	No	No
ATP10B	1	No	No	No		SLC27A2	1	No	No	No
ZNF532	1	No	No	No		SLIRP	1	No	No	No
STAT5B	1	No	No	No		ACO2	1	No	No	No
RHOB	1	No	No	No		SLC27A4	1	No	No	No
OTULINL	1	No	No	No		ADAMTS7	1	No	No	No
ZNF574	1	No	No	No		MICALL1	1	No	No	No
DRD1	1	No	No	No		GAPDH	1	No	No	No
BCOR	1	No	No	No		FGFR1OP2	1	No	No	No
ZNF575	1	No	No	No		SLC27A6	1	No	No	No
TBX18	1	No	No	No		RPE65	1	No	No	No
SPRY1	1	No	No	No		ADAMTS9	1	No	No	No
NAALADL2	1	No	No	No		GFPT2	1	No	No	No
CD300LF	1	No	No	No		MRLN	1	No	No	No
SPRY2	1	No	No	No		PHKB	1	No	No	No
DOK1	1	No	No	No		NSMAF	1	No	No	No
PXMP4	1	No	No	No		ERCC8	1	No	No	No
LXN	1	No	No	No		DYNLT2	1	No	No	No
NUGGC	1	No	No	No		CSF1	1	No	No	No
SPRY4	1	No	No	No		H1-0	1	No	No	No
PITPNC1	1	No	No	No		ARL8B	1	No	No	No
GDPD5	1	No	No	No		KCNK2	1	No	No	No
DYNLT2B	1	No	No	No		KCNK3	1	No	No	No
CLNK	1	No	No	No		NKX2-5	1	No	No	No
MAP1S	1	No	No	No		NACA2	1	No	No	No
C1QL1	1	No	No	No		ARL4D	1	No	No	No
STOX1	1	No	No	Yes		ZNFX1	1	No	No	No
SOHLH1	1	No	No	No		ALPK1	1	No	No	No
SERPINB12	1	No	No	No		TMEM213	1	No	No	No
FAM184B	1	No	No	No		MN1	1	No	No	Yes
SERPINB13	1	No	No	No		RLN1	1	No	No	No
C1QL3	1	No	No	No		NKX2-8	1	No	No	No
PTGR1	1	No	No	No		MOCS1	1	No	No	No
COX7B	1	No	No	No		FBXO45	1	No	No	No
NNAT	1	No	No	No		RLN2	1	No	No	No
CIC	1	No	No	No		IFI27L1	1	No	No	No
HACD4	1	No	No	No		BLOC1S2	1	No	No	No
FRK	1	No	No	No		ALPK3	1	No	No	No
SHC3	1	No	No	No		EPB41L4B	1	No	No	No
SCNN1G	1	No	No	No		NUMB	1	No	No	No
C4orf36	1	No	No	No		SNAI2	1	No	No	Yes
TM7SF3	1	No	No	No		CCNG1	1	No	No	No
SEZ6	1	No	No	No		DHRS2	1	No	No	No
MFAP2	1	No	No	No		SCN7A	1	No	No	No
DNAH11	1	No	No	No		RFX2	1	No	No	No
LAPTM5	1	No	No	No		SCN3A	1	No	No	No
RHOU	1	No	No	No		PLIN1	1	No	No	No
KIR3DL2	1	No	No	No		DDX55	1	No	No	No
CHRFAM7A	1	No	No	No		ARHGAP6	1	No	No	No
RHOV	1	No	No	No		PKHD1	1	No	No	No
UBQLN2	1	No	No	No		SHB	1	No	No	No
NOTUM	1	No	No	No		SCN3B	1	No	No	No
TMBIM1	1	No	No	No		SMIM30	1	No	No	No
SHISA7	1	No	No	No		PLIN2	1	No	No	No
MAGEE1	1	No	No	No		TMEM52B	1	No	No	No
CXADR	1	No	No	No		PERP	1	No	No	No
MAGEA1	1	No	No	No		ISCA2	1	No	No	No
H2BC12L	1	No	No	No		ARHGAP8	1	No	No	No
CCDC122	1	No	No	No		NANOS1	1	No	No	No
MANEAL	1	No	No	No		ESCO2	1	No	No	No
TRNP1	1	No	No	No		DHX58	1	No	No	No
SHISA9	1	No	No	No		DEPDC1B	1	No	No	No
TTC6	1	No	No	No		DDX17	1	No	No	No
SLC51A	1	No	No	No		ZNF85	1	No	No	No
ART4	1	No	No	No		PLIN5	1	No	No	No
MAGEA3	1	No	No	No		DHRS7	1	No	No	Yes
ARID5A	1	No	No	No		LAMC2	1	No	No	No
LPAR5	1	No	No	No		DHRS9	1	No	No	No
B4GALNT1	1	No	No	No		RFX8	1	No	No	No
ARRB1	1	No	No	No		KRT2	1	No	No	No
TTC9	1	No	No	No		TEX14	1	No	No	No
CCDC167	1	No	No	No		NCAPD3	1	No	No	No
B4GALNT2	1	No	No	No		FLNC	1	No	No	Yes
NSFL1C	1	No	No	No		PLCL2	1	No	No	No
MAGEA6	1	No	No	No		KRT4	1	No	No	No
B4GALNT3	1	No	No	No		B3GNTL1	1	No	No	No
MYEF2	1	No	No	No		PLCH1	1	No	No	No
PKP1	1	No	No	No		SLN	1	No	No	No
B4GALNT4	1	No	No	No		KRT5	1	No	No	No
PMEPA1	1	No	No	No		RAB11FIP2	1	No	No	No
ACSL6	1	No	No	No		UBA7	1	No	No	No
RNF225	1	No	No	No		PLCD3	1	No	No	Yes
GPR39	1	No	No	No		CAP2	1	No	No	No
ARL9	1	No	No	No		ACADSB	1	No	No	No
RABL2A	1	No	No	No		KRT7	1	No	No	No
NTNG1	1	No	No	No		RAB11FIP5	1	No	No	Yes
DUSP4	1	No	No	No		PLCD4	1	No	No	No
APH1B	1	No	No	No		ZNF695	1	No	No	No
RNF227	1	No	No	No		GAD1	1	No	No	No
SCART1	1	No	No	No		FOXL2	1	No	No	No
RRAGB	1	No	No	No		ACCS	1	No	No	No
DUSP6	1	No	No	No		ZNF615	1	No	No	No
DUSP8	1	No	No	No		ZNF300	1	No	No	No
CNTNAP3B	1	No	No	No		COPB1	1	No	No	No
SH2D5	1	No	No	No		SCUBE1	1	No	No	No
IL17D	1	No	No	No		ABTB2	1	No	No	No
ELF4	1	No	No	No		ZC3HAV1	1	No	No	No
DUSP9	1	No	No	No		CD14	1	No	No	No
CNTNAP3C	1	No	No	No		PRSS54	1	No	No	No
DSCAML1	1	No	No	No		VWDE	1	No	No	No
PHC2	1	No	No	No		ZNF345	1	No	No	No
KLF11	1	No	No	No		SVOPL	1	No	No	No
IL21	1	No	No	No		VSIG1	1	No	No	No
ACOT11	1	No	No	No		EFNB1	1	No	No	No
PDZRN3	1	No	No	No		ZNF347	1	No	No	No
KLF13	1	No	No	No		EFNB2	1	No	No	No
HIVEP2	1	No	No	No		HMOX1	1	No	No	No
SPATA6L	1	No	No	No		FAM169A	1	No	No	No
HIVEP3	1	No	No	No		NOCT	1	No	No	No
ADAMTS1	1	No	No	No		HMOX2	1	No	No	No
PCIF1	1	No	No	No		SULT1A3	1	No	No	No
CD8B2	1	No	No	No		MLXIPL	1	No	No	No
MGAT5	1	No	No	No		S100A1	1	No	No	Yes
KLF16	1	No	No	No		JUP	1	No	No	No
MICOS10-NBL1	1	No	No	No		TMED10	1	No	No	No
CEMIP2	1	No	No	No		SULT1A4	1	No	No	No
AP3B2	1	No	No	No		S100A2	1	No	No	No
UBQLNL	1	No	No	No		KLF7	1	No	No	Yes
SLC27A3	1	No	No	No		SNRPA1	1	No	No	No
SLC27A4	1	No	No	No		POLR3A	1	No	No	No
B4GALT1	1	No	No	No		PHF5A	1	No	No	No
NRP2	1	No	No	No		FAM161B	1	No	No	No
ARTN	1	No	No	No		S100A3	1	No	No	No
ALDH8A1	1	No	No	No		ARC	1	No	No	No
CIP2A	1	No	No	No		MYT1	1	No	No	No
HCST	1	No	No	No		SLC25A21	1	No	No	No
TCL1A	1	No	No	No		MCTP2	1	No	No	No
NKX2-3	1	No	No	No		GATB	1	No	No	No
KCNS3	1	No	No	No		MYL1	1	No	No	Yes
HYAL1	1	No	No	No		NECAB2	1	No	No	No
B4GALT6	1	No	No	No		MYL2	1	No	No	No
NOS3	1	No	No	No		MYH1	1	No	No	No
SYCP3	1	No	No	No		MYH2	1	No	No	No
NKX2-4	1	No	No	No		GPSM1	1	No	No	No
DYNLT3	1	No	No	No		SCO1	1	No	No	No
KCNG2	1	No	No	No		S100A8	1	No	No	No
DYNLT4	1	No	No	No		H2BC4	1	No	No	No
SP9	1	No	No	No		GTSE1	1	No	No	No
FBXO42	1	No	No	No		ATXN10	1	No	No	No
ARL4C	1	No	No	No		DSP	1	No	No	No
CD244	1	No	No	No		MTHFD1	1	No	No	No
ATP2B1	1	No	No	No		SCG2	1	No	No	No
ALPK2	1	No	No	No		MYH6	1	No	No	No
MN1	1	No	No	No		MYH7	1	No	No	No
KCNK6	1	No	No	No		VASH1	1	No	No	No
WDTC1	1	No	No	No		MTHFD2	1	No	No	No
PLOD1	1	No	No	No		LRP2	1	No	No	No
MOCS2	1	No	No	No		LTBP1	1	No	No	No
BLOC1S3	1	No	No	No		H2BC8	1	No	No	No
ATP2B4	1	No	No	No		EVC2	1	No	No	No
PLOD3	1	No	No	No		EIF2B2	1	No	No	No
EPB41L4B	1	No	No	No		MUC5AC	1	No	No	No
MOGS	1	No	No	No		SCG5	1	No	No	No
ECPAS	1	No	No	No		EPSTI1	1	No	No	No
ACSBG2	1	No	No	No		MTHFD1L	1	No	No	No
CPA6	1	No	No	No		H2BC9	1	No	No	No
CEMIP	1	No	No	No		ESR2	1	No	No	No
CCNG2	1	No	No	No		UCHL1	1	No	No	No
DIPK2A	1	No	No	No		COL17A1	1	No	No	No
RFX2	1	No	No	No		LRP5	1	No	No	No
DHRS3	1	No	No	Yes		UCHL3	1	No	No	No
DHRS4	1	No	No	No		KANK1	1	No	No	No
RNFT2	1	No	No	No		OCIAD2	1	No	No	No
GJC1	1	No	No	No		PCSK1	1	No	No	No
SIGLEC7	1	No	No	No		CDH15	1	No	No	No
ARHGAP9	1	No	No	No		ACTN2	1	No	No	No
RFX5	1	No	No	No		PROX2	1	No	No	No
LOC389831	1	No	No	No		PFDN5	1	No	No	No
ZNF45	1	No	No	No		VIPAS39	1	No	No	No
P3H3	1	No	No	No		ERMP1	1	No	No	No
TEX10	1	No	No	No		LRRK1	1	No	No	No
NCS1	1	No	No	No		CACNA1A	1	No	No	No
LAMC1	1	No	No	No		ASB5	1	No	No	No
SMIM35	1	No	No	No		LRRK2	1	No	No	No
BATF	1	No	No	No		ACTR6	1	No	No	No
TERT	1	No	No	No		CDH18	1	No	No	No
LAMC2	1	No	No	No		TLN2	1	No	No	Yes
VIM	1	No	No	No		TLR3	1	No	No	No
SHH	1	No	No	No		CDH19	1	No	No	No
NACAD	1	No	No	No		SIAE	1	No	No	No
CGB1	1	No	No	No		ZFC3H1	1	No	No	No
LAMC3	1	No	No	No		POC5	1	No	No	No
LLCFC1	1	No	No	No		PCSK6	1	No	No	No
KRT1	1	No	No	No		ASB7	1	No	No	No
PTPDC1	1	No	No	No		EML1	1	No	No	Yes
PPP1R15A	1	No	No	No		YARS2	1	No	No	No
NCK2	1	No	No	No		ARPC3	1	No	No	No
MAP3K1	1	No	No	No		RAMP1	1	No	No	No
HGFAC	1	No	No	No		FNDC3A	1	No	No	No
CGB2	1	No	No	No		ETFDH	1	No	No	No
CGB3	1	No	No	No		SLC6A20	1	No	No	No
SPDYE18	1	No	No	No		CACNA1G	1	No	No	No
TMEM80	1	No	No	No		SCOC	1	No	No	No
FLNC	1	No	No	No		CCP110	1	No	No	No
TXNL1	1	No	No	No		MYO3B	1	No	No	No
MMP11	1	No	No	No		PIM3	1	No	No	No
CGB5	1	No	No	No		EML5	1	No	No	No
RAB11FIP1	1	No	No	No		RPL21	1	No	No	No
PDCD1	1	No	No	No		KMT5B	1	No	No	No
PLCH2	1	No	No	No		RPL24	1	No	No	No
MAP3K5	1	No	No	No		PRTG	1	No	No	No
AHDC1	1	No	No	No		CYP27A1	1	No	No	No
DSN1	1	No	No	Yes		MYPN	1	No	No	No
CGB7	1	No	No	No		USP13	1	No	No	No
DBNDD1	1	No	No	No		SCRN3	1	No	No	No
TMEM43	1	No	No	No		RPL26	1	No	No	No
PLCD3	1	No	No	No		EGR3	1	No	No	No
MMP14	1	No	No	No		SCAMP1	1	No	No	No
FOXP1	1	No	No	No		IGF1	1	No	No	No
CGB8	1	No	No	No		PCSK1N	1	No	No	No
DBNDD2	1	No	No	No		CORO1A	1	No	No	No
TMEM44	1	No	No	No		IGF2	1	No	No	No
STS	1	No	No	No		ANAPC10	1	No	No	No
PRSS50	1	No	No	No		PLGRKT	1	No	No	No
CD52	1	No	No	No		ANAPC11	1	No	No	No
ZNF696	1	No	No	No		MYO18B	1	No	No	No
FOXH1	1	No	No	No		HIF1A	1	No	No	Yes
CRLS1	1	No	No	No		TICRR	1	No	No	No
CD53	1	No	No	No		ERAP2	1	No	No	No
FOXD1	1	No	No	No		MPPED1	1	No	No	No
HSF5	1	No	No	No		MEOX1	1	No	No	No
PLXDC2	1	No	No	No		TUBA4B	1	No	No	No
GLA	1	No	No	No		MPPED2	1	No	No	No
DPM2	1	No	No	No		COL27A1	1	No	No	No
PM20D2	1	No	No	No		WNT7B	1	No	No	No
NDST3	1	No	No	No		TRDN	1	No	No	No
TMEM88	1	No	No	No		SYNJ2BP	1	No	No	No
TMEM47	1	No	No	No		ERG28	1	No	No	No
ZNF699	1	No	No	No		SLC39A6	1	No	No	No
APLP1	1	No	No	No		SLC22A1	1	No	No	No
SCUBE3	1	No	No	No		AGBL1	1	No	No	No
SVOPL	1	No	No	No		RAD52	1	No	No	No
SLF1	1	No	No	No		PGAM1	1	No	No	No
PHLDA1	1	No	No	No		NPM1	1	No	No	No
CD99	1	No	No	No		IRAK1BP1	1	No	No	No
UGT2B28	1	No	No	No		SLC39A9	1	No	No	No
PCDHB10	1	No	No	No		HOXC4	1	No	No	No
KLF3	1	No	No	No		GGACT	1	No	No	No
EFNB1	1	No	No	No		AGBL2	1	No	No	No
PRSS16	1	No	No	Yes		NPM3	1	No	No	No
EFNB2	1	No	No	No		HOXC5	1	No	No	No
ZER1	1	No	No	No		ASNS	1	No	No	No
MLXIPL	1	No	No	No		SLC22A4	1	No	No	No
KLF5	1	No	No	No		HOXC6	1	No	No	No
COL7A1	1	No	No	No		AGBL4	1	No	No	No
MBOAT1	1	No	No	Yes		SNED1	1	No	No	No
AMY2A	1	No	No	No		ZFP57	1	No	No	No
ALDOB	1	No	No	No		JADE2	1	No	No	No
TMSB15B	1	No	No	No		FADS1	1	No	No	No
KLF6	1	No	No	No		APIP	1	No	No	No
PCDHB14	1	No	No	No		ACBD4	1	No	No	No
LUZP1	1	No	No	No		CNN1	1	No	No	No
KLF8	1	No	No	No		PCCA	1	No	No	No
S100A4	1	No	No	No		MFSD14A	1	No	No	No
PCDHB16	1	No	No	No		TFPI	1	No	No	No
KLF9	1	No	No	No		ND3	1	No	No	No
SLC25A21	1	No	No	No		AGPAT4	1	No	No	Yes
LILRB4	1	No	No	No		MOAP1	1	No	No	No
SLC25A23	1	No	No	Yes		NAA25	1	No	No	No
EFHD1	1	No	No	No		WASF3	1	No	No	No
INSL3	1	No	No	No		WDR41	1	No	No	No
SLC25A25	1	No	No	No		RBM43	1	No	No	No
KIF16B	1	No	No	No		UPK1B	1	No	No	No
FAM107B	1	No	No	No		ZC3H7B	1	No	No	No
STK32A	1	No	No	No		CXCL2	1	No	No	No
SCG2	1	No	No	No		RBM46	1	No	No	No
LRP1	1	No	No	No		LIAS	1	No	No	No
DHRSX	1	No	No	No		EDNRA	1	No	No	Yes
MYL9	1	No	No	No		RBM47	1	No	No	No
LTBP1	1	No	No	No		FGF3	1	No	No	No
MSR1	1	No	No	No		RDM1	1	No	No	No
MUC5AC	1	No	No	No		FGF4	1	No	No	No
UCHL1	1	No	No	No		CHD1	1	No	No	No
MYH9	1	No	No	No		TNFSF12	1	No	No	No
LRP4	1	No	No	No		CXCL6	1	No	No	No
SETBP1	1	No	No	No		CES1	1	No	No	No
HAP1	1	No	No	No		AATK	1	No	No	No
DST	1	No	No	No		WDR89	1	No	No	No
COL17A1	1	No	No	No		MATK	1	No	No	No
LTBP4	1	No	No	No		TNFSF13	1	No	No	No
KANK1	1	No	No	No		UNC45B	1	No	No	No
CDH13	1	No	No	No		CXCL8	1	No	No	No
GALM	1	No	No	No		VCPIP1	1	No	No	No
CDC42BPG	1	No	No	No		HS6ST2	1	No	No	No
M1AP	1	No	No	No		TNN	1	No	No	No
UCHL5	1	No	No	No		TRO	1	No	No	No
FGFR2	1	No	No	No		FAT3	1	No	No	No
PCSK2	1	No	No	No		NUDT21	1	No	No	No
LYNX1	1	No	No	No		IAPP	1	No	No	No
ERMP1	1	No	No	No		ADGRL1	1	No	No	No
SLC52A2	1	No	No	No		ZNF460	1	No	No	No
ANKLE1	1	No	No	No		CACNG8	1	No	No	No
TLR2	1	No	No	No		ZFYVE16	1	No	No	No
TLN2	1	No	No	No		RPGRIP1L	1	No	No	No
PCYOX1	1	No	No	No		ZNF736	1	No	No	No
KIAA1217	1	No	No	No		ADGRL3	1	No	No	No
DMPK	1	No	No	No		HRC	1	No	No	No
ASB6	1	No	No	No		CRYAB	1	No	No	Yes
C11orf21	1	No	No	No		TTLL11	1	No	No	No
TLR4	1	No	No	No		C5orf15	1	No	No	No
PTHLH	1	No	No	No		SLC7A1	1	No	No	No
FGF20	1	No	No	No		TTLL12	1	No	No	No
RAMP1	1	No	No	No		SF3B2	1	No	No	No
MMP2	1	No	No	No		SF3B3	1	No	No	No
OGDHL	1	No	No	No		RBPMS	1	No	No	No
EMP2	1	No	No	No		DUSP13	1	No	No	No
CACNA1F	1	No	No	No		HFE	1	No	No	No
RAMP2	1	No	No	No		PCDH15	1	No	No	No
LRRC4	1	No	No	No		DUSP14	1	No	No	Yes
CALU	1	No	No	No		CLEC11A	1	No	No	No
TLR7	1	No	No	No		FFAR2	1	No	No	No
ARHGAP22	1	No	No	No		BICC1	1	No	No	No
TLR9	1	No	No	No		ZNF429	1	No	No	No
ESYT3	1	No	No	No		IFIH1	1	No	No	No
PHOSPHO2-KLHL23	1	No	No	No		HRK	1	No	No	No
PRR19	1	No	No	No		CFAP68	1	No	No	No
MRAP2	1	No	No	Yes		BTC	1	No	No	No
CXXC1	1	No	No	No		DNAJA2	1	No	No	No
MMP9	1	No	No	No		IFFO2	1	No	No	No
MYLK	1	No	No	No		CRYZL1	1	No	No	No
SH2D1A	1	No	No	No		SPIB	1	No	No	No
BTLA	1	No	No	No		NAPG	1	No	No	No
ARHGAP28	1	No	No	No		CAVIN1	1	No	No	No
HLA-DQA2	1	No	No	No		ITM2A	1	No	No	No
CORO1A	1	No	No	No		PPP6R3	1	No	No	No
IGF2	1	No	No	No		TSR1	1	No	No	No
ZFPM1	1	No	No	No		SERPINB1	1	No	No	No
PLGRKT	1	No	No	No		CHRND	1	No	No	No
ZFPM2	1	No	No	No		CAVIN4	1	No	No	No
MDM2	1	No	No	No		KIF20B	1	No	No	No
CLDN4	1	No	No	No		UGT1A1	1	No	No	No
ANXA2R	1	No	No	No		SAT2	1	No	No	No
HADH	1	No	No	No		PLEKHB1	1	No	No	No
ADA2	1	No	No	No		SAMM50	1	No	No	No
WNT3A	1	No	No	No		PTCD3	1	No	No	No
CLDN7	1	No	No	No		KBTBD4	1	No	No	No
P4HA2	1	No	No	No		SPEG	1	No	No	No
MAP2	1	No	No	No		SLCO1C1	1	No	No	No
GLCCI1	1	No	No	No		UGT1A3	1	No	No	No
MAL2	1	No	No	No		SERPINB5	1	No	No	No
CD320	1	No	No	No		HJV	1	No	No	No
AMPH	1	No	No	No		BLM	1	No	No	No
TSPAN32	1	No	No	No		OR13H1	1	No	No	No
POU2AF3	1	No	No	No		UGT1A4	1	No	No	No
INAVA	1	No	No	No		HES7	1	No	No	No
CNTNAP2	1	No	No	No		KAT5	1	No	No	No
FASLG	1	No	No	No		UGT1A5	1	No	No	No
CNTNAP3	1	No	No	No		TTC26	1	No	No	No
AMTN	1	No	No	No		UGT1A6	1	No	No	No
CNR2	1	No	No	No		KLHL40	1	No	No	No
MEX3C	1	No	No	No		TPI1	1	No	No	No
LTB4R	1	No	No	No		UGT1A7	1	No	No	No
ACBD6	1	No	No	No		KLHL41	1	No	No	No
MEX3D	1	No	No	No		SERPINB9	1	No	No	No
ADNP2	1	No	No	No		UGT1A8	1	No	No	No
MIS18A	1	No	No	No		PPA1	1	No	No	No
TNC	1	No	No	No		UGT1A9	1	No	No	No
AGRN	1	No	No	No		HTR1D	1	No	No	No
UBOX5	1	No	No	No		STK26	1	No	No	No
MECP2	1	No	No	No		SMTN	1	No	No	Yes
IL22RA1	1	No	No	No		RPS23	1	No	No	No
IL22RA2	1	No	No	No		RNF150	1	No	No	No
WDR44	1	No	No	No		LRRIQ3	1	No	No	No
RBM47	1	No	No	No		PMP2	1	No	No	No
RDM1	1	No	No	No		PCDHGA10	1	No	No	Yes
WDR87	1	No	No	No		RPS24	1	No	No	No
TPRG1	1	No	No	No		HLA-B	1	No	No	No
RAB27B	1	No	No	No		RNF112	1	No	No	No
BRI3BP	1	No	No	No		HLA-C	1	No	No	No
MATK	1	No	No	No		BOP1	1	No	No	No
OSR2	1	No	No	No		RHBDL2	1	No	No	No
HS6ST1	1	No	No	No		CDCA7	1	No	No	No
FAT1	1	No	No	No		ABCB5	1	No	No	No
WDR49	1	No	No	No		CDR2L	1	No	No	No
KSR2	1	No	No	No		RPS29	1	No	No	No
CES3	1	No	No	No		ANKRD22	1	No	No	No
USP9Y	1	No	No	No		PGLYRP3	1	No	No	No
SLC49A4	1	No	No	No		ATG4C	1	No	No	No
DTX2	1	No	No	No		DYRK4	1	No	No	No
CSF1R	1	No	No	No		ADAMTS12	1	No	No	No
CHD5	1	No	No	No		ADAMTS13	1	No	No	No
HS6ST2	1	No	No	Yes		SYT14	1	No	No	No
SHLD1	1	No	No	No		ST6GALNAC5	1	No	No	No
FAT3	1	No	No	No		SMPX	1	No	No	No
CACNG5	1	No	No	No		HOMER3	1	No	No	Yes
ZNF732	1	No	No	No		CXorf49	1	No	No	No
ARHGEF19	1	No	No	Yes		DMAC1	1	No	No	No
TNR	1	No	No	No		ADAMTS14	1	No	No	Yes
SLAMF1	1	No	No	No		SYT16	1	No	No	No
EDAR	1	No	No	No		LGR6	1	No	No	No
TRMT61B	1	No	No	No		CPT1A	1	No	No	No
NAGLU	1	No	No	No		EHD2	1	No	No	Yes
ZNF462	1	No	No	No		PEX11A	1	No	No	No
ZNF778	1	No	No	No		SLC29A2	1	No	No	No
NPL	1	No	No	No		HSD3B7	1	No	No	No
TTLL11	1	No	No	No		PPIF	1	No	No	No
OPA3	1	No	No	No		TIGAR	1	No	No	No
CD164L2	1	No	No	No		LRRC34	1	No	No	No
OSER1	1	No	No	No		USB1	1	No	No	No
DUSP10	1	No	No	No		TUBB2B	1	No	No	No
CTDSP2	1	No	No	No		RTL1	1	No	No	No
SLAMF7	1	No	No	No		LAD1	1	No	No	No
SPTA1	1	No	No	No		ARPP21	1	No	No	No
HTRA1	1	No	No	No		PAX6	1	No	No	No
SLAMF9	1	No	No	No		ASTN2	1	No	No	No
EEF1AKMT4	1	No	No	No		PAX7	1	No	No	No
ARMCX4	1	No	No	No		INHBB	1	No	No	No
ITPKB	1	No	No	No		BANF1	1	No	No	No
ZNF428	1	No	No	No		ERBB4	1	No	No	No
PLA2R1	1	No	No	No		PAX9	1	No	No	No
ITPKC	1	No	No	No		TRIML1	1	No	No	No
DUSP14	1	No	No	No		RTL6	1	No	No	No
ARMCX5	1	No	No	No		BAZ2B	1	No	No	No
HTRA4	1	No	No	No		TGFA	1	No	No	No
LIMS1	1	No	No	No		NIPAL1	1	No	No	No
FOSL2	1	No	No	No		TRIP11	1	No	No	No
SLC7A7	1	No	No	No		SEMA3D	1	No	No	No
POF1B	1	No	No	No		IQCM	1	No	No	No
NAPA	1	No	No	No		HMGCR	1	No	No	No
HRK	1	No	No	No		UGT1A10	1	No	No	No
SLC7A8	1	No	No	No		ZFHX4	1	No	No	No
NHS	1	No	No	No		TMEM161B	1	No	No	No
LYL1	1	No	No	No		MRPS31	1	No	No	No
LIMS3	1	No	No	No		KIAA2026	1	No	No	No
PCDH19	1	No	No	No		PSME1	1	No	No	No
ZNF117	1	No	No	No		CYSTM1	1	No	No	No
PFKFB3	1	No	No	No		CATSPERZ	1	No	No	No
LIMS4	1	No	No	No		TAOK3	1	No	No	No
NPW	1	No	No	No		PSME2	1	No	No	No
FUNDC1	1	No	No	No		CMKLR2	1	No	No	No
IFFO2	1	No	No	No		MRPS35	1	No	No	No
DEPP1	1	No	No	No		ATP1A3	1	No	No	No
MZF1	1	No	No	No		NIPSNAP2	1	No	No	No
SPIC	1	No	No	No		C1orf52	1	No	No	No
HNRNPUL2	1	No	No	No		MYADM	1	No	No	No
CAVIN1	1	No	No	No		ZMAT2	1	No	No	No
TYRO3	1	No	No	No		CDC42SE2	1	No	No	No
BTK	1	No	No	No		NUP35	1	No	No	No
PTCH1	1	No	No	No		FABP4	1	No	No	No
HES2	1	No	No	No		FHL1	1	No	No	No
CHIC2	1	No	No	No		FABP5	1	No	No	No
CAVIN3	1	No	No	No		CCDC40	1	No	No	No
KIF20A	1	No	No	Yes		NHP2	1	No	No	No
SERPINB2	1	No	No	No		FHL2	1	No	No	No
PLA1A	1	No	No	No		NUP37	1	No	No	No
LY86	1	No	No	No		METTL27	1	No	No	No
TTC22	1	No	No	No		CIR1	1	No	No	No
HEG1	1	No	No	No		FABP6	1	No	No	No
HES5	1	No	No	No		FABP7	1	No	No	No
AKT1S1	1	No	No	No		PRAME	1	No	No	No
SALL3	1	No	No	No		HSPB6	1	No	No	No
TTC24	1	No	No	No		CAMK2A	1	No	No	No
SERPINB5	1	No	No	No		TRIAP1	1	No	No	No
ATL1	1	No	No	No		H4C11	1	No	No	No
HS3ST5	1	No	No	No		CCDC86	1	No	No	No
ECHDC2	1	No	No	No		H4C12	1	No	No	No
CHRNA6	1	No	No	No		CIB1	1	No	No	No
TPM1	1	No	No	No		IL6	1	No	No	No
ECHDC3	1	No	No	No		PIK3CG	1	No	No	No
ATL3	1	No	No	No		UAP1	1	No	No	No
CHRNA7	1	No	No	No		EXTL3	1	No	No	No
SDR16C5	1	No	No	No		RAB2A	1	No	No	No
LRRIQ1	1	No	No	No		KRT13	1	No	No	No
TMX3	1	No	No	No		LCE6A	1	No	No	No
C8orf82	1	No	No	No		DZIP3	1	No	No	No
OXER1	1	No	No	No		RAB6D	1	No	No	No
TMX4	1	No	No	No		KRT15	1	No	No	No
TNRC18	1	No	No	No		KRT18	1	No	No	No
PCDHGA10	1	No	No	No		CCT2	1	No	No	No
ABCF3	1	No	No	No		PARVG	1	No	No	No
RNF152	1	No	No	No		STX8	1	No	No	No
DNAAF9	1	No	No	No		NEK8	1	No	No	No
ICOSLG	1	No	No	No		IL1F10	1	No	No	No
PRPF4	1	No	No	No		ZNF813	1	No	No	No
PRICKLE1	1	No	No	No		LOC100533997	1	No	No	No
OR2B2	1	No	No	No		ZNF814	1	No	No	No
BHLHE40	1	No	No	No		VMP1	1	No	No	No
PRICKLE2	1	No	No	No		SKIC3	1	No	No	No
CDR2L	1	No	No	No		PCDHGB3	1	No	No	No
CDCA8	1	No	No	No		GNRHR	1	No	No	No
C1orf226	1	No	No	No		ZNF583	1	No	No	No
RADX	1	No	No	No		CCDC3	1	No	No	No
ST6GALNAC1	1	No	No	No		ABHD12B	1	No	No	No
ST6GALNAC2	1	No	No	No		LIF	1	No	No	No
MARCKSL1	1	No	No	No		PCDHGB5	1	No	No	No
DEDD2	1	No	No	No		PCDHGB6	1	No	No	No
PNMA3	1	No	No	No		SPOCK2	1	No	No	No
ANKRD24	1	No	No	No		PTPN6	1	No	No	No
ST6GALNAC4	1	No	No	No		ZNF273	1	No	No	No
ADAMTS12	1	No	No	No		LUM	1	No	No	No
SYT14	1	No	No	No		IL1RAP	1	No	No	No
PNMA5	1	No	No	No		IDE	1	No	No	No
ST6GALNAC6	1	No	No	No		EPHX4	1	No	No	No
LGR4	1	No	No	No		STRN3	1	No	No	No
ANKS6	1	No	No	No		NDRG4	1	No	No	No
TNFRSF10A	1	No	No	No		TSACC	1	No	No	No
LGR5	1	No	No	No		CRYZ	1	No	No	No
ADAMTS15	1	No	No	No		CHCHD1	1	No	No	No
GPNMB	1	No	No	No		ENTPD5	1	No	No	No
ANKRD29	1	No	No	No		H2AZ1	1	No	No	No
PPIC	1	No	No	No		CFB	1	No	No	No
PDZK1	1	No	No	No		ENTPD7	1	No	No	No
FAM219A	1	No	No	No		IPP	1	No	No	No
TNFRSF10D	1	No	No	No		GCLC	1	No	No	No
TGFBR3L	1	No	No	No		NDUFA1	1	No	No	No
EHD3	1	No	No	No		VAX1	1	No	No	No
THEMIS	1	No	No	No		VAX2	1	No	No	No
SLC29A3	1	No	No	No		NDUFA2	1	No	No	No
SLITRK6	1	No	No	No		LIN52	1	No	No	No
RNF19B	1	No	No	No		STYXL2	1	No	No	No
CABLES1	1	No	No	No		ODAD2	1	No	No	No
LRRC34	1	No	No	No		PTP4A1	1	No	No	No
LCN12	1	No	No	No		CFI	1	No	No	No
LAT2	1	No	No	No		NDUFA6	1	No	No	No
CMTM1	1	No	No	No		GLRX5	1	No	No	No
CABLES2	1	No	No	Yes		NDUFA9	1	No	No	No
KIF25	1	No	No	No		CCDC171	1	No	No	No
IQCD	1	No	No	No		GCLM	1	No	No	No
NHLRC1	1	No	No	No		PTGER3	1	No	No	No
LMAN2L	1	No	No	No		ANXA6	1	No	No	No
CMTM3	1	No	No	No		PTPRN	1	No	No	Yes
RTP3	1	No	No	No		CASP1	1	No	No	No
ASTN2	1	No	No	No		TNNI1	1	No	No	No
RAD54L	1	No	No	Yes		ANXA9	1	No	No	No
PRAM1	1	No	No	No		OR6C70	1	No	No	No
INHBA	1	No	No	No		CYP4X1	1	No	No	No
RTP5	1	No	No	No		TNNI3	1	No	No	No
SEMA7A	1	No	No	No		CCDC137	1	No	No	No
RASSF1	1	No	No	No		PLEKHG4B	1	No	No	No
INHBB	1	No	No	No		ALOX5AP	1	No	No	No
IQCH	1	No	No	No		DCBLD1	1	No	No	Yes
U2AF1L4	1	No	No	No		LYPD2	1	No	No	No
FAM50B	1	No	No	No		LYPD3	1	No	No	No
CMTM7	1	No	No	No		FNDC4	1	No	No	No
EBF3	1	No	No	No		TTPA	1	No	No	No
RASSF4	1	No	No	No		PPM1J	1	No	No	No
DCHS1	1	No	No	No		CASP9	1	No	No	No
ZFHX2	1	No	No	No		LYPD5	1	No	No	No
SLC16A12	1	No	No	No		LHX5	1	No	No	No
LMLN	1	No	No	No		ALG5	1	No	No	No
BCL6	1	No	No	No		FKBP9	1	No	No	Yes
SEMA3F	1	No	No	No		DLST	1	No	No	No
GOT1	1	No	No	No		UBE2D1	1	No	No	No
FHDC1	1	No	No	No		RNASEH2C	1	No	No	No
GRM6	1	No	No	No		EIF1AD	1	No	No	No
RAB26	1	No	No	No		COLGALT2	1	No	No	No
DNAAF11	1	No	No	No		TAPBPL	1	No	No	No
TMEM145	1	No	No	No		FAM227B	1	No	No	No
TMEM104	1	No	No	No		SCARA5	1	No	No	No
TRIM45	1	No	No	No		UBE2L6	1	No	No	No
CD177	1	No	No	No		ARL16	1	No	No	No
ATP1A3	1	No	No	No		SAA2-SAA4	1	No	No	No
TMEM187	1	No	No	No		NR2E1	1	No	No	No
CMKLR2	1	No	No	No		HOXB13	1	No	No	No
ABCA10	1	No	No	No		CITED4	1	No	No	No
TRIM46	1	No	No	No		PRKRA	1	No	No	No
MRPS36	1	No	No	No		NUB1	1	No	No	No
TRIM47	1	No	No	No		PCYT1B	1	No	No	No
HSPB1	1	No	No	No		CLCA2	1	No	No	No
GALNS	1	No	No	No		NRARP	1	No	No	No
FABP3	1	No	No	No		DCXR	1	No	No	No
FABP4	1	No	No	No		ACP5	1	No	No	No
ZMAT3	1	No	No	No		KCNT1	1	No	No	No
CIZ1	1	No	No	No		PRXL2A	1	No	No	No
C1orf54	1	No	No	No		KCNH1	1	No	No	No
LY9	1	No	No	No		AHSA1	1	No	No	No
HSPB3	1	No	No	No		EVI2A	1	No	No	No
CDC25A	1	No	No	No		CYB5R1	1	No	No	No
ZBTB32	1	No	No	No		KCND3	1	No	No	No
PSMA8	1	No	No	No		CYB5R2	1	No	No	No
POU2F2	1	No	No	No		LYSET	1	No	No	No
SCAF1	1	No	No	No		GPR4	1	No	No	No
LDAH	1	No	No	No		CYB5R3	1	No	No	No
CDC25B	1	No	No	No		ATP2C2	1	No	No	No
PIK3CD	1	No	No	No		MLKL	1	No	No	No
ERRFI1	1	No	No	No		EIF1AX	1	No	No	No
ID2	1	No	No	No		CDK5R1	1	No	No	No
RAB39A	1	No	No	No		TMEM88B	1	No	No	No
ID3	1	No	No	No		SHTN1	1	No	No	No
OTX1	1	No	No	No		CYP39A1	1	No	No	No
ID4	1	No	No	No		TMEM269	1	No	No	No
HSPB8	1	No	No	No		MYEOV	1	No	No	No
HEPHL1	1	No	No	No		RIN1	1	No	No	No
TESPA1	1	No	No	No		DUS1L	1	No	No	No
ZCCHC2	1	No	No	No		PACSIN1	1	No	No	No
RAB6B	1	No	No	No		ATP6V1B1	1	No	No	No
CAMK2D	1	No	No	No		ZNF90	1	No	No	No
BCHE	1	No	No	No		PACSIN2	1	No	No	No
ZCCHC3	1	No	No	No		CCND2	1	No	No	No
ZBTB38	1	No	No	No		DDX24	1	No	No	No
STX3	1	No	No	No		ATP5PB	1	No	No	No
SIPA1L2	1	No	No	No		KNDC1	1	No	No	No
PCDH11Y	1	No	No	No		WAPL	1	No	No	No
GFI1	1	No	No	No		GTPBP1	1	No	No	No
SIPA1L3	1	No	No	No		POTEE	1	No	No	No
KRT16	1	No	No	No		ZNF93	1	No	No	No
FBN1	1	No	No	No		TP53AIP1	1	No	No	No
TPPP3	1	No	No	No		UBR1	1	No	No	No
TMTC2	1	No	No	Yes		NFE2	1	No	No	No
TBX21	1	No	No	No		SUN2	1	No	No	No
PARVG	1	No	No	No		TPD52L1	1	No	No	No
GPR153	1	No	No	No		SUN3	1	No	No	No
HS1BP3	1	No	No	No		RCL1	1	No	No	No
ZNF580	1	No	No	No		DVL1	1	No	No	No
TACC1	1	No	No	No		CCT6A	1	No	No	No
GCH1	1	No	No	No		VWA8	1	No	No	No
ZNF540	1	No	No	No		UBR7	1	No	No	No
VSNL1	1	No	No	No		LOC101059948	1	No	No	No
PTPN3	1	No	No	No		PXK	1	No	No	No
GPR157	1	No	No	No		ALG10	1	No	No	No
GADD45A	1	No	No	No		SOX1	1	No	No	No
CUBN	1	No	No	No		ZMYND8	1	No	No	No
CHST2	1	No	No	No		ALG12	1	No	No	No
TENM1	1	No	No	No		PXN	1	No	No	No
CCL5	1	No	No	No		LOC105378148	1	No	No	No
ZNF584	1	No	No	No		PPL	1	No	No	No
TENM2	1	No	No	No		CUL4B	1	No	No	No
CCDC3	1	No	No	No		AK3	1	No	No	No
ANKRD36C	1	No	No	No		PHF24	1	No	No	No
SLC44A3	1	No	No	No		AK4	1	No	No	No
SPOCK2	1	No	No	No		DSC2	1	No	No	No
TENM3	1	No	No	No		GDF6	1	No	No	No
LMTK3	1	No	No	No		NRAP	1	No	No	No
PTPN7	1	No	No	No		MMP27	1	No	No	No
TENM4	1	No	No	No		AK6	1	No	No	No
ZNF230	1	No	No	No		ZNF625	1	No	No	No
GLCE	1	No	No	No		PRSS21	1	No	No	No
CHST7	1	No	No	No		FOXI3	1	No	No	No
LUM	1	No	No	No		ZHX1	1	No	No	No
LYN	1	No	No	No		PRSS22	1	No	No	No
CR1L	1	No	No	No		HPF1	1	No	No	No
NDRG1	1	No	No	No		CELSR1	1	No	No	No
LACC1	1	No	No	No		FOXA2	1	No	No	No
COL9A1	1	No	No	No		MSN	1	No	No	Yes
ZNF275	1	No	No	No		CA12	1	No	No	No
SPRR3	1	No	No	No		SLC9A7	1	No	No	No
CCDC9	1	No	No	No		GOLGA5	1	No	No	No
STRN4	1	No	No	No		GRIA2	1	No	No	No
SKA1	1	No	No	Yes		ZMYM2	1	No	No	No
WIPI1	1	No	No	No		GRIA3	1	No	No	No
GPATCH3	1	No	No	No		GOLGA7	1	No	No	No
GAS2L1	1	No	No	No		FAM166A	1	No	No	No
PDE4B	1	No	No	No		MGP	1	No	No	No
SLC2A4	1	No	No	No		ZMYM5	1	No	No	No
VAT1	1	No	No	No		DLD	1	No	No	No
LYZ	1	No	No	No		OXSM	1	No	No	No
RECK	1	No	No	No		IL18R1	1	No	No	No
PTPRF	1	No	No	No		TMEM9B	1	No	No	No
KLRB1	1	No	No	No		SFT2D1	1	No	No	No
RASA4B	1	No	No	No		COL4A1	1	No	No	No
PTX3	1	No	No	No		GDNF	1	No	No	No
PTPRG	1	No	No	No		COL4A2	1	No	No	No
GLRX2	1	No	No	No		FIBP	1	No	No	No
SPATA33	1	No	No	No		HSCB	1	No	No	No
SLC2A8	1	No	No	No		SLC25A35	1	No	No	No
MROH1	1	No	No	No		EYA1	1	No	No	No
DHRS7B	1	No	No	No		SLC25A36	1	No	No	No
IDS	1	No	No	No		GDPGP1	1	No	No	No
CRTAM	1	No	No	No		KIF13A	1	No	No	Yes
SLCO2A1	1	No	No	No		GTSF1	1	No	No	No
IGF2BP2	1	No	No	No		ANKRD1	1	No	No	Yes
VARS2	1	No	No	No		ANKRD2	1	No	No	No
SBF1	1	No	No	No		TMCO6	1	No	No	No
FST	1	No	No	No		SELENOO	1	No	No	No
FKBP15	1	No	No	No		SELENOP	1	No	No	No
MROH6	1	No	No	No		VDAC1	1	No	No	No
MAGEF1	1	No	No	No		U2SURP	1	No	No	No
SLC14A1	1	No	No	No		VDAC2	1	No	No	No
PTGER4	1	No	No	No		SELENOS	1	No	No	No
HOMEZ	1	No	No	No		SEC11A	1	No	No	No
PTPRQ	1	No	No	No		TOX3	1	No	No	No
TNNI1	1	No	No	No		CBARP	1	No	No	No
AOX1	1	No	No	No		VDAC3	1	No	No	No
PLEKHG4B	1	No	No	No		NPIPB15	1	No	No	No
LYPD1	1	No	No	No		DOCK10	1	No	No	No
DCBLD1	1	No	No	No		CTPS2	1	No	No	No
CC2D2A	1	No	No	No		CETN3	1	No	No	No
C2CD4C	1	No	No	No		FREM2	1	No	No	No
LYPD3	1	No	No	No		VEPH1	1	No	No	No
PPM1K	1	No	No	No		RAP1GAP	1	No	No	No
LYPD5	1	No	No	No		SRMS	1	No	No	No
BRAT1	1	No	No	No		CRTAC1	1	No	No	No
PPM1M	1	No	No	No		ACTC1	1	No	No	No
PPM1N	1	No	No	No		PLS1	1	No	No	No
ALG3	1	No	No	No		PROM1	1	No	No	No
LHX6	1	No	No	No		ACTG2	1	No	No	No
STRBP	1	No	No	No		EPN3	1	No	No	No
ANKEF1	1	No	No	No		PLS3	1	No	No	Yes
RNASEH2A	1	No	No	Yes		TFCP2L1	1	No	No	No
HOPX	1	No	No	No		PLK2	1	No	No	No
FKBP9	1	No	No	No		GSDMC	1	No	No	No
COLGALT1	1	No	No	No		IGSF10	1	No	No	No
ARL10	1	No	No	No		FNBP4	1	No	No	No
COLGALT2	1	No	No	No		NLRC5	1	No	No	No
MIB2	1	No	No	No		GAMT	1	No	No	No
CEP78	1	No	No	Yes		GSDME	1	No	No	No
CLINT1	1	No	No	No		SUSD3	1	No	No	No
B3GALT6	1	No	No	No		SNTB1	1	No	No	No
PCYT1B	1	No	No	No		ARMC1	1	No	No	No
ACP3	1	No	No	No		RPL30	1	No	No	No
ZNF280B	1	No	No	No		KAT6A	1	No	No	No
LOC105373102	1	No	No	No		FANCD2	1	No	No	No
CLCA2	1	No	No	No		PIWIL1	1	No	No	No
ATP8A2	1	No	No	No		BNC1	1	No	No	No
RRM2	1	No	No	Yes		RPL32	1	No	No	No
CLCA4	1	No	No	No		HMMR	1	No	No	No
ERMN	1	No	No	No		TUBE1	1	No	No	No
H4C8	1	No	No	No		POLB	1	No	No	No
EMILIN2	1	No	No	No		HLA-DQB1	1	No	No	No
SLC24A5	1	No	No	No		WT1	1	No	No	No
PRXL2B	1	No	No	No		C12orf43	1	No	No	No
KCNH1	1	No	No	No		LCP1	1	No	No	No
NOX5	1	No	No	No		RPL38	1	No	No	No
FBXO10	1	No	No	No		GPAT3	1	No	No	No
CYB5R1	1	No	No	No		RPL39	1	No	No	No
KCNH4	1	No	No	No		FAM204A	1	No	No	No
CYB5R2	1	No	No	No		ZBED4	1	No	No	No
THOC3	1	No	No	No		NR3C1	1	No	No	No
TNFAIP8L2	1	No	No	No		LZTS1	1	No	No	No
TMEM266	1	No	No	No		POLG	1	No	No	No
TNFAIP8L3	1	No	No	No		ACER1	1	No	No	No
EIF1AY	1	No	No	No		HELLS	1	No	No	No
CDK5R1	1	No	No	No		NSG1	1	No	No	No
NOP9	1	No	No	No		TK2	1	No	No	No
JUNB	1	No	No	No		POLK	1	No	No	No
KCNH8	1	No	No	No		FAM47A	1	No	No	No
CYP39A1	1	No	No	No		FAM43A	1	No	No	No
JUND	1	No	No	No		RPL7A	1	No	No	No
MAT1A	1	No	No	No		POLL	1	No	No	No
SCN4B	1	No	No	No		FPR1	1	No	No	No
FMNL2	1	No	No	No		BBS2	1	No	No	No
BACH2	1	No	No	No		FPR2	1	No	No	No
PHETA2	1	No	No	No		SUDS3	1	No	No	No
FMNL3	1	No	No	No		NEDD1	1	No	No	No
TP53AIP1	1	No	No	No		CENPH	1	No	No	No
BDNF	1	No	No	No		TRMU	1	No	No	No
SMIM43	1	No	No	No		NEDD4	1	No	No	No
RRAD	1	No	No	No		RPF2	1	No	No	No
SMIM45	1	No	No	No		HSD17B1	1	No	No	No
MXRA7	1	No	No	No		CENPK	1	No	No	No
GTPBP6	1	No	No	No		HOXD9	1	No	No	No
SYK	1	No	No	No		CENPM	1	No	No	No
MXRA8	1	No	No	No		ZG16B	1	No	No	No
RCL1	1	No	No	No		PANX1	1	No	No	Yes
SDCBP2	1	No	No	No		NME3	1	No	No	No
PPP1R16A	1	No	No	No		PANX2	1	No	No	No
DVL3	1	No	No	No		NME4	1	No	No	No
MGA	1	No	No	Yes		HCAR3	1	No	No	No
ALDH2	1	No	No	No		CALCOCO2	1	No	No	No
AK1	1	No	No	No		UFM1	1	No	No	No
SOX1	1	No	No	No		ELMOD1	1	No	No	No
TMEM52	1	No	No	No		RBM11	1	No	No	No
AK3	1	No	No	No		DCP1A	1	No	No	No
SUCNR1	1	No	No	No		UTP23	1	No	No	No
TMEM54	1	No	No	No		NCKAP5	1	No	No	No
PHF24	1	No	No	No		PLAAT3	1	No	No	No
RNF17	1	No	No	No		LCTL	1	No	No	No
SOX5	1	No	No	No		TFAM	1	No	No	No
SLC9A1	1	No	No	No		PLAAT4	1	No	No	No
NREP	1	No	No	No		CFHR4	1	No	No	No
CYB5RL	1	No	No	No		ZAN	1	No	No	No
ZNF311	1	No	No	No		MDFI	1	No	No	Yes
TP53INP1	1	No	No	No		WDR55	1	No	No	No
TMEM98	1	No	No	No		PLXNA4	1	No	No	No
FOXE3	1	No	No	No		BPIFC	1	No	No	No
TP53INP2	1	No	No	No		MRPL45	1	No	No	No
DPF1	1	No	No	No		GPD1L	1	No	No	No
CIART	1	No	No	No		MPHOSPH6	1	No	No	No
CD24	1	No	No	No		MRPL46	1	No	No	No
ZNF628	1	No	No	No		PFAS	1	No	No	No
ZNF395	1	No	No	No		CCL13	1	No	No	No
RRAS	1	No	No	No		MPHOSPH9	1	No	No	No
MTURN	1	No	No	No		DNASE1	1	No	No	No
CSPG4	1	No	No	No		CASTOR1	1	No	No	No
AK9	1	No	No	No		ZNF701	1	No	No	No
SLC9A6	1	No	No	No		JAM3	1	No	No	No
MTCL1	1	No	No	No		RPRM	1	No	No	No
CSPG5	1	No	No	No		ZNF430	1	No	No	No
CA11	1	No	No	No		NMI	1	No	No	No
CLSTN1	1	No	No	No		C5orf63	1	No	No	No
SLC9A7	1	No	No	No		PCDHB2	1	No	No	Yes
PHLDB2	1	No	No	No		OPN4	1	No	No	No
IL31RA	1	No	No	No		ZNF431	1	No	No	No
CTHRC1	1	No	No	No		PCDHB3	1	No	No	No
RINL	1	No	No	No		ADGRE1	1	No	No	No
GRIA4	1	No	No	No		RAET1G	1	No	No	No
ZNF358	1	No	No	No		CTNNBIP1	1	No	No	No
PHLDB3	1	No	No	No		CNTFR	1	No	No	No
MAPKBP1	1	No	No	No		WDR5B	1	No	No	No
KLC3	1	No	No	No		PCDHB4	1	No	No	No
STPG1	1	No	No	No		TNFSF12-TNFSF13	1	No	No	No
ZNF559-ZNF177	1	No	No	No		ZNF474	1	No	No	No
DCSTAMP	1	No	No	No		PCDHB5	1	No	No	No
RIMBP3B	1	No	No	No		ZNF433	1	No	No	No
GDNF	1	No	No	No		ZNF708	1	No	No	No
COL4A1	1	No	No	No		C16orf87	1	No	No	No
DRICH1	1	No	No	No		DICER1	1	No	No	No
STMN3	1	No	No	No		CEP112	1	No	No	No
SFT2D3	1	No	No	No		PCDHB8	1	No	No	No
RIMBP3C	1	No	No	No		NKPD1	1	No	No	No
KHDRBS3	1	No	No	No		LTB4R2	1	No	No	No
COL4A2	1	No	No	No		HDDC2	1	No	No	No
CDHR1	1	No	No	No		SUCLG2	1	No	No	No
COL4A3	1	No	No	No		MEF2C	1	No	No	No
SENP2	1	No	No	No		HDDC3	1	No	No	No
GEM	1	No	No	No		DSCC1	1	No	No	No
MKX	1	No	No	No		ITGA3	1	No	No	No
CDHR3	1	No	No	No		SARS1	1	No	No	No
ZFP36L1	1	No	No	No		FAM178B	1	No	No	No
DXO	1	No	No	No		SPIRE1	1	No	No	No
[truncated: 960 more rows]

## Sheet: TableS18
MOMOAC v2										GSE240750
Gene	AvgZero	AvgNonzero	MedZero	MedNonzero	PValue	AdjustedPValue	enriched_group	FdC		Gene	AvgZero	AvgNonzero	MedZero	MedNonzero	PValue	AdjustedPValue	enriched_group	FdC
SMC1B	190.211	564.676	88.5581	501.192	9.76577e-09	0.00179533	Positive	2.96868		AFG1L	463	984.667	433	976	0.000204333	0.0104958	positive	2.12671
ZFR2	43.5881	371.226	1.0665	328.687	5.26195e-10	0.00052607	Positive	8.51669		AGBL1	39.3333	108	37	117	0.000513797	0.0217812	positive	2.74576
MEI1	100.587	1056.39	37.171	895.588	3.0013e-07	0.03334	Positive	10.5023		C10orf95	46.3333	118	45	133	0.00103633	0.0374934	positive	2.54676
CENPW	738.929	1674.62	674.316	1389.55	5.30009e-07	0.0481713	Positive	2.26628		C11orf71	99.3333	235.667	95	232	3.2193e-05	0.00230904	positive	2.37248
KCNS1	200.601	903.855	74.3399	805.481	1.07745e-08	0.00179533	Positive	4.50573		CCSER1	103.667	219.333	97	228	0.00108099	0.0382604	positive	2.11576
SYNGR3	128.785	414.81	57.3687	359.088	4.89177e-07	0.0481713	Positive	3.22096		CITED2	3479.33	8180.33	3553	7910	3.22307e-08	6.28165e-06	positive	2.35112
KLHL35	150.869	406.951	83.3121	352.771	1.07745e-08	0.00179533	Positive	2.69738		COL1A2	181.667	388.333	172	361	0.000267335	0.0127767	positive	2.13761
ZNF541	81.7605	330.522	10.4888	265.089	6.55846e-09	0.00179533	Positive	4.04257		COL3A1	2302	4942	2017	4706	2.5301e-05	0.00186123	positive	2.14683
NRIP3	77.2552	305.559	60.7201	275.596	2.59826e-09	0.00129882	Positive	3.95519		DIO2	153.333	362	124	371	0.00121124	0.0411859	positive	2.36087
ZNF211	250.533	80.0632	192.177	68.6391	4.87507e-08	0.00696274	Negative	0.319571		DKK1	74.3333	211.667	82	214	0.00046345	0.0197585	positive	2.84753
ZNF776	344.225	109.143	283.262	52.057	3.0013e-07	0.03334	Negative	0.31707		DNAH3	1	21.3333	1	21	0.000521829	0.0219974	positive	21.3333
										EFEMP2	89	209.667	94	193	0.000239963	0.011692	positive	2.35581
SMC1B	146.551	570.98	23.731	530.21	1.26032e-10	0.000286245	Positive	3.89611		FAM83B	214	500.333	177	517	0.000308022	0.014136	positive	2.33801
ZFR2	31.0971	346.959	0.7193	280.795	8.58217e-10	0.000974592	Positive	11.1573		GJA1	8961.67	20345	8103	20089	8.50307e-09	2.02549e-06	positive	2.27023
CENPW	674.34	1514.77	621.864	1183.43	2.80141e-07	0.0636256	Positive	2.2463		H1-0	3130.67	7832.33	3224	7792	3.44678e-07	4.70234e-05	positive	2.50181
KCNS1	193.424	909.133	69.5122	826.248	1.75528e-08	0.00664434	Positive	4.7002		HCRTR2	94.6667	241.333	85	214	0.000348071	0.0157587	positive	2.5493
SYNGR3	109.644	409.428	48.2444	359.747	1.25469e-08	0.00637858	Positive	3.73416		HMGCS1	930	1905.67	959	1881	0.000138638	0.00762103	positive	2.0491
KLHL35	142.599	414.641	67.6313	365.396	7.06961e-09	0.00535217	Positive	2.90773		HSD17B14	117	245.333	123	248	0.00132072	0.0437548	positive	2.09687
TCP11	27.6595	201.601	3.302	154.607	1.2189e-07	0.0346047	Positive	7.28867		ISL1	191.333	416.667	190	424	0.000120207	0.00678176	positive	2.1777
ZNF541	72.6004	305.822	2.5165	249.311	1.40423e-08	0.00637858	Positive	4.2124		LDLR	776.667	1733	726	1869	0.000208683	0.0105801	positive	2.23133
NRIP3	76.5026	290.751	62.7104	267.088	5.15009e-08	0.0167099	Positive	3.80054		LOC105374298	47.3333	110.333	41	110	0.00121723	0.0411859	positive	2.33099
ZNF776	366.452	111.756	292.451	51.7967	2.54684e-07	0.0636256	Negative	0.304966		MCTP1	1214.67	2627.33	1088	2627	6.2485e-05	0.00416049	positive	2.16301
										MDM1	1081.33	2355.33	1102	2310	1.50585e-07	2.32972e-05	positive	2.17818
GSE122512										MLIP	1265.33	3223	1322	3058	7.81297e-08	1.26557e-05	positive	2.54715
Gene	AvgZero	AvgNonzero	MedZero	MedNonzero	PValue	AdjustedPValue	enriched_group	FdC		NFKBID	97.3333	213.667	106	232	0.000334267	0.0152473	positive	2.19521
AKR1E2	0	186.5	0	143	5.46644e-06	0.00125827	positive	Inf		NPPA	20.3333	68.6667	25	69	0.000535481	0.0223843	positive	3.37705
ARHGEF33	5	126.25	5	110.5	0.000173132	0.0183111	positive	25.25		NR2F1	6647	13957.3	5924	13805	2.5775e-05	0.00188686	positive	2.09979
ARMCX3	1	984.875	1	598	1.24214e-09	7.39959e-07	positive	984.875		NXNL2	6	28	6	25	0.000766522	0.0295712	positive	4.66667
ARMCX6	0	624.75	0	683	1.02566e-09	6.69849e-07	positive	Inf		ORAI3	93	218	90	221	8.032e-06	0.000709036	positive	2.34409
B3GNT3	2	1061.5	2	405.5	1.42398e-06	0.000404313	positive	530.75		PIF1	427.333	942.333	472	879	0.000633967	0.025644	positive	2.20515
BEX2	2	360.125	2	145	0.000698177	0.0485302	positive	180.062		PROCA1	106.667	265	114	274	5.3219e-05	0.00361383	positive	2.48438
BEX4	0	93.375	0	10	0.000672566	0.0476944	positive	Inf		SCG2	638.333	1425.33	678	1515	3.34361e-06	0.000327958	positive	2.2329
BST2	95	2780.12	95	2011	1.27196e-05	0.0024805	positive	29.2645		SGK1	545	1090.33	522	1163	0.000118533	0.00671789	positive	2.00061
C19orf33	5.5	147.75	5.5	49	0.00064983	0.0467145	positive	26.8636		SLC16A13	74	159.667	70	151	0.000538835	0.0223997	positive	2.15766
C4BPB	0	504.5	0	54.5	2.14705e-05	0.00372182	positive	Inf		SLC26A6	308	653.333	334	652	0.00039756	0.0173436	positive	2.12121
C4orf19	1	705.25	1	849.5	4.92609e-06	0.00115279	positive	705.25		SOX2	2809.67	6720	2739	6712	1.7853e-11	9.92299e-09	positive	2.39174
CA9	0.5	353.125	0.5	145	0.000652093	0.0467145	positive	706.25		SPRY1	1902.67	3840	1691	3742	0.000122747	0.00689914	positive	2.01822
CBR3	34	393.875	34	390	0.000203261	0.0203856	positive	11.5846		SREBF1	3542	8448.33	3483	8416	1.93874e-08	4.04093e-06	positive	2.38519
CDH13	13	2429.5	13	2396	1.11954e-08	5.2398e-06	positive	186.885		TINAG	26	82	24	73	0.000738861	0.0288752	positive	3.15385
CTSF	405	1681.12	405	1545.5	0.00017918	0.018499	positive	4.15093		TM7SF2	352	781.333	364	773	2.02903e-06	0.000223895	positive	2.2197
CYP4F12	0.5	92.125	0.5	33	0.000211279	0.0207453	positive	184.25		TOX	2366.67	4945.33	1932	5015	0.000211533	0.0106885	positive	2.08958
DERL3	1.5	183.625	1.5	52	2.12966e-05	0.00372182	positive	122.417		TP53INP1	169.667	396.667	178	424	0.000176409	0.00938782	positive	2.33792
DMBT1	0	143.875	0	60.5	0.000144567	0.0162389	positive	Inf		TRIML2	157	321.333	155	304	0.000526246	0.0221215	positive	2.04671
DPP7	458	2130.38	458	2167.5	1.94889e-05	0.00350825	positive	4.65147		TROAP	534	1149	503	1123	0.000239036	0.0116848	positive	2.15169
DUSP23	2	847	2	809	5.59453e-24	3.92764e-20	positive	423.5		VEGFC	695.667	1454.67	737	1418	2.71426e-05	0.00197733	positive	2.09104
EDNRB	0	713.875	0	6	1.2124e-10	1.06396e-07	positive	Inf		ABCC2	45	17.3333	49	18	0.000223986	0.0111303	negative	0.385185
ENG	0	416.25	0	421.5	1.10171e-05	0.00220987	positive	Inf		ABTB2	110.667	55	91	57	0.00029215	0.0136583	negative	0.496988
EPHX2	14.5	249.5	14.5	197.5	0.00018097	0.0185474	positive	17.2069		ACAN	27.3333	0.666667	32	1	1.25287e-05	0.00105038	negative	0.0243902
FRAS1	81	2914.88	81	1808.5	0.000371827	0.0308924	positive	35.9861		ACSL6	80	34.3333	79	34	6.20086e-06	0.00057799	negative	0.429167
FTSJ1	1670.5	3684.88	1670.5	3021.5	0.000477587	0.0380362	positive	2.20585		ADAMTS15	24.3333	1.33333	31	1	6.33288e-06	0.000586652	negative	0.0547945
GJB6	372	4588.38	372	2	1.7583e-05	0.00320626	positive	12.3343		ADAMTS2	127	29.6667	132	33	1.90698e-11	1.02207e-08	negative	0.233596
GSTM3	2	3784.5	2	2441.5	1.04955e-09	6.69849e-07	positive	1892.25		ADAMTS8	46	4.33333	46	4	2.84404e-08	5.69073e-06	negative	0.0942029
GSTO2	190.5	1174.38	190.5	967	2.41948e-05	0.00399669	positive	6.1647		ADGRB1	141.333	67.3333	146	82	0.00035132	0.0158326	negative	0.476415
HHEX	15	188.25	15	197	0.000114222	0.0136271	positive	12.55		ADRA2C	116.667	16.3333	115	16	2.25283e-13	2.25388e-10	negative	0.14
HINT1	5451.5	11453.1	5451.5	10543	2.35393e-07	8.93283e-05	positive	2.10091		AFAP1L2	30.6667	9	31	8	0.000240892	0.0116992	negative	0.293478
HORMAD1	2.5	133.75	2.5	97	5.33667e-05	0.00772496	positive	53.5		AFF3	176.333	75.3333	171	77	1.6548e-05	0.00131395	negative	0.427221
HOXB6	22	131.125	22	111.5	0.000284502	0.0254776	positive	5.96023		AMIGO2	20	4.33333	21	4	0.000450192	0.0192997	negative	0.216667
HPDL	4.5	463.125	4.5	380.5	4.27003e-06	0.00103009	positive	102.917		ANK1	47.3333	9.66667	34	11	7.8878e-05	0.00499461	negative	0.204225
HTRA1	249	2768.38	249	2029	0.000371486	0.0308924	positive	11.118		ANKRD18B	105	17	48	14	2.42367e-05	0.00180059	negative	0.161905
HYI	64.5	884.75	64.5	785.5	0.000255503	0.0240773	positive	13.7171		ANKRD34B	101.667	46	111	49	0.000106262	0.00630307	negative	0.452459
IL1RN	5.5	955.5	5.5	177	0.000508589	0.0396727	positive	173.727		ANO1	34	0.666667	35	1	1.83379e-07	2.77977e-05	negative	0.0196078
IRX3	51.5	415.875	51.5	351.5	0.000207554	0.0206388	positive	8.07524		APCDD1	19.6667	2.66667	21	2	8.96879e-05	0.00551617	negative	0.135593
ITPR2	408.5	1963	408.5	2238.5	0.000269099	0.024854	positive	4.80539		ARHGAP20	60	4.33333	57	5	1.49373e-10	6.40467e-08	negative	0.0722222
KCNS1	0.5	1353.25	0.5	37.5	0.000416066	0.0336319	positive	2706.5		ARHGAP22	67.6667	30	72	31	3.23115e-05	0.00230904	negative	0.44335
KRBOX1	0	146.25	0	0	8.55411e-09	4.14166e-06	positive	Inf		ARHGAP29	92	14.3333	79	14	1.7522e-13	1.87823e-10	negative	0.155797
KRT7	225.5	43446.9	225.5	37683.5	2.31003e-08	1.0136e-05	positive	192.669		ARHGEF16	177.667	63.6667	168	63	7.45409e-08	1.24694e-05	negative	0.358349
MAGEH1	0	162.75	0	111.5	3.24496e-05	0.00517756	positive	Inf		ARL4C	208	88.3333	201	99	1.08948e-08	2.47724e-06	negative	0.424679
MLPH	3.5	459.375	3.5	27.5	0.000563698	0.0434884	positive	131.25		ASCL2	12	0.333333	8	0	0.000482561	0.020515	negative	0.0277778
NCCRP1	3	469.5	3	16	0.000383258	0.0314697	positive	156.5		ATOH8	29	2.33333	27	2	2.76441e-06	0.000282214	negative	0.0804598
NINJ2	0	217	0	40	0.000719789	0.0493002	positive	Inf		B3GAT1	130.333	55	130	54	1.40042e-05	0.00114194	negative	0.421995
NTNG1	0	294.25	0	0	1.37347e-07	5.67203e-05	positive	Inf		B3GNT7	26	7	20	8	0.000946589	0.0347638	negative	0.269231
NUPR1	6	673	6	679	2.30365e-06	0.000598992	positive	112.167		BATF3	42.6667	11.3333	42	7	0.00119619	0.0410645	negative	0.265625
PAX7	0	110.75	0	0	4.41019e-07	0.000151033	positive	Inf		BCL2	390.333	190	341	204	2.01379e-05	0.00153406	negative	0.486763
PSCA	11.5	971	11.5	318.5	3.4196e-05	0.00533495	positive	84.4348		BHLHE41	22.3333	1.33333	22	1	5.49084e-06	0.000515007	negative	0.0597015
RAC2	2	195.375	2	73	0.000136518	0.0155841	positive	97.6875		BMP6	387.333	171	407	161	7.89161e-09	1.92968e-06	negative	0.44148
RINL	13.5	297.375	13.5	313	3.18659e-07	0.000114725	positive	22.0278		BSPRY	25.3333	6.66667	22	7	0.000642401	0.0258877	negative	0.263158
RMDN2	52	196.375	52	196.5	9.80406e-06	0.00205461	positive	3.77644		C11orf96	64.3333	11.3333	71	8	3.15579e-06	0.000315389	negative	0.176166
RNF212	2.5	675.75	2.5	377	0.000714031	0.0493002	positive	270.3		C1QTNF1	15.3333	1.33333	13	1	0.00105415	0.0377258	negative	0.0869565
SELENBP1	1	547.75	1	123.5	0.000298281	0.026176	positive	547.75		C2orf72	95.6667	41	108	39	0.000112617	0.00655053	negative	0.428571
SERPINB8	129	549	129	498	0.000676607	0.0477066	positive	4.25581		C3orf70	25	2	25	2	7.84675e-07	9.49646e-05	negative	0.08
SERPINB9	5.5	708.375	5.5	666.5	5.82115e-06	0.00129738	positive	128.795		C3orf80	40.3333	7.33333	41	8	9.84576e-07	0.000117266	negative	0.181818
SIX2	7.5	169.375	7.5	185	0.000228721	0.0221481	positive	22.5833		CACNA1D	35.3333	10.3333	42	8	0.000553272	0.0229218	negative	0.292453
SLC16A3	246	3473.38	246	3443	0.000342769	0.0291686	positive	14.1194		CACNA1G	126.333	20.6667	142	21	1.61861e-10	6.74734e-08	negative	0.163588
SLFN12	0.5	291	0.5	199.5	0.000252434	0.0240773	positive	582		CACNG4	248	61.6667	266	64	4.52239e-19	9.69537e-16	negative	0.248656
SMIM10	0	262.75	0	68.5	2.80827e-05	0.00453229	positive	Inf		CALN1	29.3333	6	20	4	0.00112033	0.0390994	negative	0.204545
STAC	0	267.75	0	218.5	6.26199e-07	0.000195388	positive	Inf		CAMK2B	109.333	34.3333	102	29	5.92745e-08	1.03434e-05	negative	0.314024
SULT1A1	7	620.375	7	440	1.79408e-08	8.12604e-06	positive	88.625		CAMK2N1	229	72.6667	230	78	6.51538e-07	8.28613e-05	negative	0.317322
SULT1A2	0.5	57.75	0.5	49	0.000136199	0.0155841	positive	115.5		CARD10	293.667	145.333	281	136	2.56512e-07	3.70141e-05	negative	0.494892
SVEP1	25.5	460.625	25.5	161.5	0.000487625	0.0384649	positive	18.0637		CBFA2T3	140.667	64.6667	145	56	8.69731e-05	0.00539341	negative	0.459716
TCEAL8	2	1653.75	2	1681	9.66612e-28	1.35722e-23	positive	826.875		CBLN1	257.667	110.333	274	109	2.36992e-07	3.45295e-05	negative	0.428202
TCIRG1	77.5	1062.12	77.5	1178.5	1.09357e-05	0.00220987	positive	13.7048		CCNP	26.3333	9	24	9	0.000927617	0.034323	negative	0.341772
TESK2	138.5	438.5	138.5	414	0.000586601	0.0442821	positive	3.16606		CDC42EP1	65.6667	22.6667	62	22	2.0091e-05	0.00153406	negative	0.345178
THEM4	6	621.875	6	527	1.77146e-16	8.29103e-13	positive	103.646		CDCP1	15	1.66667	16	2	0.000172282	0.00923372	negative	0.111111
TLR4	0	566.875	0	15	2.69424e-12	3.15248e-09	positive	Inf		CDH22	52	3.66667	48	3	5.01728e-08	9.18224e-06	negative	0.0705128
TM4SF1	33	8381.62	33	3901	2.86174e-10	2.11483e-07	positive	253.989		CDH23	40.3333	7.66667	36	7	1.04353e-06	0.000123309	negative	0.190083
TMEM45A	67	370.25	67	275	0.000259566	0.0242971	positive	5.52612		CDK14	67.6667	16	61	16	9.56699e-06	0.00082041	negative	0.236453
TNFRSF11B	1.5	669.125	1.5	50	0.0001979	0.0201356	positive	446.083		CDKN1A	456.333	173.667	472	180	2.65252e-12	1.99032e-09	negative	0.38057
TOR4A	21.5	787.5	21.5	932	4.78966e-11	4.48345e-08	positive	36.6279		CDS1	117	30.3333	127	28	4.75749e-12	3.24526e-09	negative	0.259259
TREX1	75	626.375	75	635	8.08412e-06	0.00171984	positive	8.35167		CGNL1	196	86.6667	181	89	7.01327e-05	0.0045562	negative	0.442177
TRIM47	88.5	1112.5	88.5	629.5	7.86765e-05	0.0106221	positive	12.5706		CHRNA4	62.3333	17	64	12	3.74957e-05	0.00262943	negative	0.272727
TSPAN8	0	357.5	0	0.5	1.03739e-09	6.69849e-07	positive	Inf		CHST1	74	21.3333	67	16	4.66003e-06	0.000439831	negative	0.288288
VILL	0.5	292.375	0.5	68	6.01744e-05	0.00844908	positive	584.75		CHST15	36.3333	9.66667	38	8	0.000341553	0.0155324	negative	0.266055
WFDC12	0	60.75	0	1	8.76477e-07	0.000267535	positive	Inf		CHST8	143.667	25.3333	144	28	2.02157e-16	2.75797e-13	negative	0.176334
ZFP3	2.5	208.875	2.5	145.5	0.000138042	0.0156311	positive	83.55		CMPK2	83	37	79	39	2.04428e-05	0.00154942	negative	0.445783
ZNF100	1	313.25	1	308.5	9.25445e-05	0.0120838	positive	313.25		COL2A1	49.6667	13.3333	47	14	2.58377e-06	0.000267411	negative	0.268456
ZNF320	3	432.125	3	199.5	7.07118e-05	0.00973397	positive	144.042		COLEC12	136	7.66667	135	8	3.59354e-24	5.39283e-20	negative	0.0563725
ZNF354C	7	287.875	7	214	0.000697364	0.0485302	positive	41.125		CRACDL	118.333	46.3333	131	47	1.00438e-05	0.000856408	negative	0.391549
ZNF431	13	679.875	13	788.5	5.80629e-05	0.00823496	positive	52.2981		CREG2	8.66667	0	8	0	0.000149904	0.00821024	negative	0
ZNF541	0	175.25	0	10	0.000500321	0.0392459	positive	Inf		CRLF1	178.333	84.3333	178	80	0.000222989	0.0111176	negative	0.472897
ZNF616	103.5	487.875	103.5	527	5.59342e-07	0.000182645	positive	4.71377		CXCR4	167.333	58.3333	174	55	1.24469e-09	3.73581e-07	negative	0.348606
ZNF701	10	107	10	91.5	4.16438e-05	0.00628732	positive	10.7		CYP24A1	7	0	5	0	0.00118629	0.0409214	negative	0
ZNF738	0	55.5	0	0.5	1.2648e-09	7.39959e-07	positive	Inf		CYRIA	18.3333	3	17	4	0.00123766	0.0415828	negative	0.163636
ZNF785	0.5	333.375	0.5	308	2.23792e-10	1.84839e-07	positive	666.75		DENND2A	21.3333	6	17	7	0.00133921	0.0441703	negative	0.28125
ZNF808	30	538.875	30	528.5	2.62354e-10	2.04651e-07	positive	17.9625		DLL1	82	13.3333	88	14	1.46508e-12	1.15718e-09	negative	0.162602
ZNF836	26.5	237.625	26.5	200	1.43976e-06	0.000404313	positive	8.96698		DLL4	83	18.3333	73	14	3.86988e-09	1.03706e-06	negative	0.220884
ZNF888	2	38.25	2	35	0.000284879	0.0254776	positive	19.125		DOC2B	142.667	60.6667	129	64	1.66407e-05	0.00131435	negative	0.425234
ZYG11A	39.5	1007.5	39.5	1183.5	0.000604765	0.0449286	positive	25.5063		DOCK10	68.6667	23.6667	63	20	0.0003619	0.016212	negative	0.34466
ADAM11	845	102.25	845	53.5	8.50676e-05	0.0113549	negative	0.121006		DRAXIN	155.333	68.6667	157	76	0.000445274	0.0191843	negative	0.44206
AGAP2	412	29.125	412	5	2.27993e-05	0.00390396	negative	0.0706917		DSP	707.667	303.667	619	339	0.000206321	0.0104958	negative	0.42911
ANK2	1446	149	1446	48	0.000331059	0.0285178	negative	0.103043		DUSP4	89	20.3333	82	21	5.20249e-09	1.3461e-06	negative	0.228464
ANKS1B	177.5	5.5	177.5	5	2.63393e-05	0.00430036	negative	0.0309859		DUSP9	193	51	207	43	2.13467e-10	8.43027e-08	negative	0.264249
APBA2	2293.5	3.125	2293.5	0	2.14025e-09	1.20205e-06	negative	0.00136255		EBF3	66.3333	5.33333	74	5	2.59532e-13	2.43425e-10	negative	0.080402
APOL4	791	6.625	791	5.5	0.000633415	0.0463217	negative	0.00837547		EFNA2	184	73.6667	185	82	2.11042e-08	4.33851e-06	negative	0.400362
BACH2	1415	126.125	1415	22	0.000679533	0.0477066	negative	0.0891343		ELFN2	22.6667	2.66667	23	2	0.000928575	0.034323	negative	0.117647
BCO2	325.5	55.75	325.5	27.5	0.000609267	0.0450248	negative	0.171275		EMX1	89.3333	5.66667	100	7	1.34018e-11	7.73542e-09	negative	0.0634328
BCORL1	992.5	235.5	992.5	121	0.000304503	0.0263922	negative	0.23728		EMX2	10.3333	0.333333	9	0	0.000896662	0.0333901	negative	0.0322581
BEND4	350.5	0	350.5	0	2.98222e-13	5.9819e-10	negative	0		EN2	134	11	135	9	2.18638e-21	1.0937e-17	negative	0.0820896
BEX1	608.5	1.875	608.5	0	0.000624679	0.0459221	negative	0.00308135		ENOX1	175	80.6667	152	93	0.000187722	0.00985018	negative	0.460952
CCL18	812.5	0.125	812.5	0	1.08085e-05	0.00220987	negative	0.000153846		EPAS1	94.3333	21	80	25	1.00662e-08	2.36038e-06	negative	0.222615
CDH18	546	0.75	546	0	1.24964e-05	0.0024713	negative	0.00137363		EPHA8	28.6667	6.66667	27	7	0.000202428	0.0104393	negative	0.232558
CDH19	190.5	0	190.5	0	8.6837e-12	8.70913e-09	negative	0		ETS2	168.667	78	178	84	2.09388e-07	3.11117e-05	negative	0.462451
CHGB	330.5	2.5	330.5	0.5	0.000225681	0.0220055	negative	0.0075643		EVA1C	36	4.33333	37	2	4.3247e-07	5.79471e-05	negative	0.12037
CNTNAP2	161.5	2.125	161.5	1	0.00071739	0.0493002	negative	0.0131579		EYA2	57.6667	8.33333	57	9	1.76752e-09	5.00474e-07	negative	0.144509
COL11A1	1715	7.125	1715	2	0.000338162	0.028952	negative	0.00415452		F2RL1	60.6667	13	57	16	6.0508e-08	1.04373e-05	negative	0.214286
COL22A1	121.5	0.375	121.5	0	0.000479482	0.0380362	negative	0.00308642		FA2H	41	9	40	9	4.62109e-07	6.10051e-05	negative	0.219512
COL5A2	5597	1777.38	5597	104	2.86264e-06	0.000730806	negative	0.317559		FAM131C	55.3333	18	64	17	0.00102276	0.0371636	negative	0.325301
CPA6	288.5	6.625	288.5	0	1.21961e-12	1.92731e-09	negative	0.0229636		FAM241A	64.6667	22.6667	61	24	4.26576e-05	0.00294489	negative	0.350515
CSAG2	116	5.25	116	0.5	0.000168907	0.0181916	negative	0.0452586		FAM43A	74	24.3333	73	25	1.27762e-06	0.000147486	negative	0.328829
CTNNA3	1231.5	2.625	1231.5	1	3.36391e-07	0.000118082	negative	0.00213155		FAM43B	100.333	29.6667	114	32	1.38781e-05	0.00114194	negative	0.295681
CUX2	281.5	4.125	281.5	0	0.000176734	0.018499	negative	0.0146536		FAM81A	300.333	117	311	108	7.97231e-09	1.92968e-06	negative	0.389567
DCDC2	1276.5	8.875	1276.5	2.5	8.17036e-09	4.09715e-06	negative	0.0069526		FGFR3	843.667	364	783	381	4.59934e-10	1.60517e-07	negative	0.43145
DIRAS1	566	14.75	566	10.5	0.000112136	0.0135733	negative	0.0260601		FHDC1	122.333	50	141	47	5.34847e-05	0.00361552	negative	0.408719
DLGAP1	1840	4.125	1840	5	4.58896e-07	0.000153413	negative	0.00224185		FIBCD1	121	32	129	29	2.68815e-07	3.84201e-05	negative	0.264463
DNAH6	173.5	12.375	173.5	8.5	1.47252e-05	0.00283228	negative	0.0713256		FLT1	76.3333	0	20	0	8.2599e-05	0.00518646	negative	0
DOCK3	1654	105.875	1654	36.5	5.14074e-08	2.18731e-05	negative	0.0640115		FLT3	27.3333	4.66667	29	5	2.22447e-05	0.0016697	negative	0.170732
DPPA2	157	0.625	157	0	5.66788e-06	0.00128359	negative	0.00398089		FLT4	134.667	41	138	50	4.05158e-08	7.60027e-06	negative	0.304455
DPPA4	170	0.375	170	0	0.000255449	0.0240773	negative	0.00220588		FNDC1	28.3333	7	32	7	0.000115694	0.00666518	negative	0.247059
DPYSL5	1284	31.5	1284	6.5	5.13697e-05	0.00751335	negative	0.0245327		FOXB1	6.33333	0	7	0	0.00120367	0.0410645	negative	0
EFNB3	413	4.5	413	4	5.88052e-07	0.000187656	negative	0.0108959		FOXF1	18	1	12	1	0.00018409	0.00969348	negative	0.0555556
ELFN1	486.5	11.125	486.5	8	0.000270826	0.024854	negative	0.0228674		FOXF2	46.6667	3.66667	46	4	2.28687e-09	6.35538e-07	negative	0.0785714
ERMARD	1705	603	1705	520	0.000208725	0.0206388	negative	0.353666		FOXI3	56	2.66667	46	3	6.11412e-12	3.82311e-09	negative	0.047619
FAM9C	264.5	0	264.5	0	2.45366e-12	3.13199e-09	negative	0		FOXO6	212	78	212	76	1.13198e-08	2.53547e-06	negative	0.367925
FGF9	124.5	4.875	124.5	0	0.000581197	0.0441113	negative	0.0391566		FST	138.667	43.3333	134	43	2.61593e-06	0.000268885	negative	0.3125
FZD8	2929	97.375	2929	77.5	9.29455e-05	0.0120838	negative	0.0332451		FSTL4	18.3333	0.333333	18	0	1.12064e-05	0.0009448	negative	0.0181818
GPC6	477	0.25	477	0	1.56823e-06	0.000431755	negative	0.000524109		GABBR2	352	95	335	92	1.03152e-10	4.64145e-08	negative	0.269886
GREB1	392.5	158.875	392.5	28.5	0.000660485	0.0470755	negative	0.404777		GALNT6	36.6667	14.6667	42	13	0.00144556	0.0469555	negative	0.4
GTSF1	1016.5	3.125	1016.5	1.5	0.000431869	0.0346507	negative	0.00307427		GAS7	19	2.66667	19	3	8.61175e-05	0.00536251	negative	0.140351
HEATR6	2785	1007.12	2785	879	0.000514675	0.0399257	negative	0.361625		GATA4	51.6667	17.3333	52	17	3.17344e-06	0.000315389	negative	0.335484
HTR3A	149.5	0.875	149.5	0	9.97469e-05	0.0126175	negative	0.00585284		GATA5	37.6667	9	40	12	0.000576123	0.0237524	negative	0.238938
IGSF9B	435	0.5	435	0	5.7216e-05	0.00819765	negative	0.00114943		GATA6	186.333	72.6667	191	78	3.0342e-07	4.21614e-05	negative	0.389982
INTS2	3487.5	1083	3487.5	982.5	2.35619e-05	0.00398593	negative	0.310538		GDNF	38.3333	4.66667	47	5	7.14333e-05	0.00461417	negative	0.121739
JAM3	1920	0.625	1920	0	4.21887e-06	0.00103009	negative	0.000325521		GFI1	63	30	67	31	0.00029658	0.0137414	negative	0.47619
KCNQ2	2607	2.375	2607	0.5	1.43105e-06	0.000404313	negative	0.000911009		GFRA2	12.3333	1	9	1	0.00141727	0.0462369	negative	0.0810811
KDM4D	238.5	64.25	238.5	64.5	0.000154239	0.0171879	negative	0.269392		GJB2	146	26.6667	171	25	6.5592e-11	3.15323e-08	negative	0.182648
KIF1A	10209.5	45	10209.5	8	2.26783e-07	8.84518e-05	negative	0.00440766		GLI3	71.3333	12.3333	66	13	3.64387e-08	6.92196e-06	negative	0.172897
KIF5A	716	15.25	716	4	2.39307e-05	0.00399669	negative	0.0212989		GNAO1	159	55.6667	158	57	2.85848e-07	4.00908e-05	negative	0.350105
LCP1	13318	118.375	13318	89	0.000390069	0.0318428	negative	0.00888835		GPRC5C	58	14.3333	56	17	3.08608e-06	0.000311285	negative	0.247126
LONRF2	4026	32.75	4026	0.5	0.000376869	0.0311272	negative	0.00813462		GRID1	17.3333	2	17	2	0.000205619	0.0104958	negative	0.115385
MAGEA10	463.5	0.125	463.5	0	6.9817e-05	0.00970594	negative	0.000269687		GRIK3	108	18	120	16	5.32282e-10	1.7751e-07	negative	0.166667
MAGEA4	11327.5	1.75	11327.5	1	1.42339e-07	5.71023e-05	negative	0.000154491		GRM4	77.3333	13.3333	83	13	1.05414e-08	2.43376e-06	negative	0.172414
MAGED4	433	36.125	433	0	9.45692e-05	0.0121821	negative	0.0834296		GSG1L	31	2	32	0	4.37239e-06	0.000415294	negative	0.0645161
MAGED4B	478.5	40	478.5	0	3.48325e-14	9.78167e-11	negative	0.0835946		HAP1	61	21	64	22	0.00107266	0.0380553	negative	0.344262
MEX3A	1370.5	110.875	1370.5	67	0.00060242	0.0449286	negative	0.0809011		HERC5	258.667	125.333	259	107	9.05816e-06	0.000781241	negative	0.484536
MLIP	1564	3.625	1564	2	0.000273241	0.0249129	negative	0.00231777		HES1	73.6667	21.6667	68	30	0.000446147	0.0191843	negative	0.294118
MMP11	206.5	44.625	206.5	32	0.000355579	0.0300764	negative	0.216102		HEY2	10	0.333333	7	0	0.000972756	0.0356052	negative	0.0333333
MMRN1	1319.5	2.875	1319.5	2.5	3.88398e-05	0.00592771	negative	0.00217886		HMX1	155	72.6667	176	74	0.00104183	0.0374934	negative	0.468817
MORN3	547.5	132.75	547.5	37.5	0.000201279	0.0203321	negative	0.242466		HMX3	123.667	20.3333	122	21	3.45189e-18	6.47531e-15	negative	0.16442
MYEF2	1142	79.75	1142	0	3.4165e-09	1.7767e-06	negative	0.0698336		HOXA13	42.3333	14.6667	42	15	0.000414384	0.0180251	negative	0.346457
NUDT11	475	33.375	475	1	0.000124347	0.0145497	negative	0.0702632		HOXB9	73.3333	27	72	26	3.66722e-06	0.000352782	negative	0.368182
OLFM2	299	31.75	299	13	0.00016045	0.0176006	negative	0.106187		HOXD10	37.6667	10.6667	38	11	0.000291655	0.0136583	negative	0.283186
OPRL1	206.5	11.375	206.5	6.5	7.7189e-05	0.0105224	negative	0.0550847		HOXD11	65	27.6667	66	29	1.5535e-05	0.00124671	negative	0.425641
PHF21B	759.5	11.375	759.5	7	0.000247098	0.0237637	negative	0.014977		HPSE	143.667	68.6667	159	63	0.000174011	0.00929315	negative	0.477958
PLAC9	464.5	0.75	464.5	0	0.000114521	0.0136271	negative	0.00161464		HR	60	6.66667	63	7	8.94101e-10	2.79537e-07	negative	0.111111
PLCH1	242.5	3.625	242.5	2.5	0.000110938	0.013545	negative	0.0149485		HRK	63	14.6667	56	13	7.65959e-08	1.26316e-05	negative	0.232804
PNMA2	1076.5	260.875	1076.5	3.5	4.66364e-05	0.00689286	negative	0.242336		HS3ST6	23.6667	6.66667	22	7	0.00118099	0.0409214	negative	0.28169
PPP1R16B	211.5	4.875	211.5	0.5	4.54376e-05	0.00678713	negative	0.0230496		HTR1D	88	18.3333	83	20	2.51795e-11	1.30299e-08	negative	0.208333
PRICKLE2	516.5	43.875	516.5	12.5	0.000570996	0.0438107	negative	0.0849468		HTRA1	67.3333	22.6667	75	23	0.000386665	0.017004	negative	0.336634
PRRT2	1166	28.625	1166	15	0.000104982	0.0131063	negative	0.0245497		ICOSLG	42.3333	7	26	6	8.89157e-05	0.00549118	negative	0.165354
PTGIS	178	1.625	178	0.5	0.000106447	0.0131108	negative	0.00912921		IGDCC3	86.3333	35.3333	101	37	3.35514e-05	0.00237503	negative	0.409266
PTPRN	155	0.75	155	0	0.000302386	0.0263714	negative	0.00483871		IGF1R	688.333	341	722	385	0.000218043	0.0109437	negative	0.4954
PTPRN2	126.5	44.75	126.5	0	0.000270424	0.024854	negative	0.353755		IGSF21	11	0	13	0	3.32762e-05	0.00236671	negative	0
RAB39A	206	3	206	0	6.93581e-12	7.49121e-09	negative	0.0145631		IKZF3	24.6667	3.66667	29	4	0.00017837	0.00945864	negative	0.148649
RAB39B	223	3.625	223	0	8.57221e-05	0.0113549	negative	0.0162556		IL18R1	51.3333	13.6667	57	13	3.47599e-06	0.000338729	negative	0.266234
RGS4	1498.5	3.875	1498.5	3	7.88736e-06	0.00170643	negative	0.00258592		ILDR2	266.333	80.3333	250	79	5.85646e-08	1.03397e-05	negative	0.301627
RGS5	1236	57	1236	50.5	4.32842e-06	0.00103009	negative	0.0461165		INHBB	90	14	79	12	6.72374e-11	3.15323e-08	negative	0.155556
SALL4	3816.5	247.625	3816.5	140.5	3.78193e-05	0.0058354	negative	0.0648827		INS-IGF2	164.333	7.33333	30	6	0.000587915	0.0241721	negative	0.0446247
SCARF2	695	20.25	695	16.5	1.55971e-05	0.00295944	negative	0.0291367		INSM1	43	2	45	3	5.14919e-10	1.75622e-07	negative	0.0465116
SCG2	4129	69	4129	6	2.50602e-07	9.25974e-05	negative	0.0167111		INSYN1	114.667	55.6667	104	56	0.000679143	0.0270381	negative	0.485465
SERHL2	90.5	7.5	90.5	8.5	0.000169724	0.0181916	negative	0.0828729		IQGAP2	346.333	155	335	140	1.71117e-09	4.98061e-07	negative	0.447546
SHANK3	1043.5	122	1043.5	108	0.00065141	0.0467145	negative	0.116914		IRX3	134	34.6667	142	34	4.63871e-12	3.24526e-09	negative	0.258706
SKIDA1	1366	65.25	1366	52.5	1.30397e-06	0.000389553	negative	0.0477672		ISM2	45.3333	10.3333	55	8	1.39621e-05	0.00114194	negative	0.227941
SOX2	5904.5	45.25	5904.5	2.5	2.23775e-06	0.000592835	negative	0.00766365		ITPKB	65	22.3333	61	22	1.46608e-05	0.00118288	negative	0.34359
SOX21	262	10.25	262	0	3.34756e-05	0.00528124	negative	0.0391221		JAG2	796.333	372.667	820	375	7.55382e-10	2.41192e-07	negative	0.467978
SOX5	1139.5	6.875	1139.5	0	7.89956e-06	0.00170643	negative	0.00603335		JAKMIP1	94.3333	36.3333	97	36	1.89548e-06	0.000210707	negative	0.385159
SPARC	15543	8.375	15543	8.5	3.66707e-16	1.28723e-12	negative	0.000538828		JPH1	223	80.3333	224	85	3.8593e-10	1.4126e-07	negative	0.360239
SPRY1	4093	111.625	4093	73	0.000287836	0.0255792	negative	0.0272722		KAZN	141.667	68.6667	147	71	3.34811e-07	4.60963e-05	negative	0.484706
SYT14	608.5	108.5	608.5	4	0.000161884	0.0176202	negative	0.178307		KCNK6	40.6667	7.66667	23	6	0.000107611	0.00635794	negative	0.188525
TBX2	778.5	109	778.5	7	1.63931e-05	0.00302863	negative	0.140013		KCNMA1	16	2.33333	16	2	0.00026294	0.0126472	negative	0.145833
TENM3	6648.5	106.375	6648.5	22	0.000155482	0.0171899	negative	0.0159998		KIT	60	7	55	9	6.84073e-07	8.62568e-05	negative	0.116667
TMCC2	692	107.25	692	83	0.000597504	0.0448639	negative	0.154986		KLF4	84.6667	8.66667	79	12	3.49514e-09	9.53665e-07	negative	0.102362
TMEM179	349.5	0.625	349.5	0	0.000646886	0.0467145	negative	0.00178827		KNDC1	68	29.6667	64	28	4.27791e-05	0.00294489	negative	0.436275
TMEM88	263	10.75	263	8	0.000173448	0.0183111	negative	0.0408745		LAMA1	83.6667	29.3333	93	31	0.000129461	0.00719562	negative	0.350598
UNC13A	817.5	85.625	817.5	21	0.000275171	0.0249269	negative	0.10474		LAMA3	132.667	24.3333	137	31	2.56369e-10	9.86494e-08	negative	0.183417
USP32	5830.5	1993	5830.5	1612	0.000295592	0.0261032	negative	0.341823		LEF1	187	23.3333	185	24	3.0544e-23	2.29187e-19	negative	0.124777
VASH1	943	65.375	943	45	0.000367329	0.0308842	negative	0.0693266		LGI3	81.3333	19	94	20	1.83499e-06	0.000205505	negative	0.233607
VGF	803	68.375	803	12.5	1.6253e-05	0.00302863	negative	0.0851494		LHX1	47	8	45	7	5.11373e-08	9.24599e-06	negative	0.170213
WDR17	288	0	288	0	1.23537e-12	1.92731e-09	negative	0		LHX5	22	0	21	0	6.89732e-07	8.62568e-05	negative	0
WNT10A	730.5	350.875	730.5	22.5	0.000723585	0.0493197	negative	0.480322		LHX6	60.6667	22.3333	60	22	6.51143e-06	0.000599491	negative	0.368132
XPNPEP3	2500	891.25	2500	899	9.73567e-05	0.0124271	negative	0.3565		LINGO1	200.333	69	225	70	6.82247e-06	0.000624298	negative	0.344426
XPR1	23749	4554.88	23749	2573.5	2.03482e-05	0.00361657	negative	0.191792		LOC100653133	13.6667	2	11	2	0.000832646	0.0313313	negative	0.146341
ZFHX4	517.5	74.125	517.5	1.5	0.000120997	0.0142766	negative	0.143237		LPAR1	42	19.3333	44	20	0.00142674	0.0464449	negative	0.460317
ZKSCAN7	142.5	23.625	142.5	1.5	0.000578876	0.0441113	negative	0.165789		LRP2	48.6667	13	33	13	0.000360473	0.0161965	negative	0.267123
ZNF462	4315.5	1328.38	4315.5	685.5	0.000129464	0.0150231	negative	0.307815		LZTS1	50.6667	7.33333	46	9	1.71807e-05	0.0013499	negative	0.144737
ZNF470	267.5	0	267.5	0	2.15937e-12	3.03197e-09	negative	0		MAFA	155	16.6667	154	10	3.63598e-14	4.19731e-11	negative	0.107527
ZNF608	5718	33.25	5718	6.5	2.76484e-09	1.49312e-06	negative	0.00581497		MAP3K21	207	95.3333	214	98	7.84287e-08	1.26557e-05	negative	0.460548
ZNF624	1049.5	227	1049.5	200	1.85287e-06	0.000500311	negative	0.216293		MAST4	43	8	45	7	1.65986e-07	2.54178e-05	negative	0.186047
ZNF667	401.5	0	401.5	0	1.11899e-13	2.61862e-10	negative	0		MSX1	248.333	51.6667	240	51	1.98515e-16	2.75797e-13	negative	0.208054
ZSCAN18	854	0.25	854	0	4.18916e-06	0.00103009	negative	0.00029274		MYO5B	126.333	44	120	44	7.64173e-07	9.39996e-05	negative	0.348285
										MYRFL	36.3333	9.66667	40	10	7.76566e-05	0.0049381	negative	0.266055
										N4BP3	217.667	91	202	94	4.91105e-09	1.29299e-06	negative	0.41807
										NAV1	118.333	40	91	45	0.00094745	0.0347638	negative	0.338028
										NAV2	36	8.66667	37	7	9.71543e-05	0.00592681	negative	0.240741
										NDNF	59.3333	19.3333	65	19	2.07183e-06	0.000225304	negative	0.325843
										NEURL1	32.6667	9.66667	29	10	0.000118627	0.00671789	negative	0.295918
										NFATC1	428.667	163.667	465	160	2.81489e-13	2.48489e-10	negative	0.381804
										NGEF	29.3333	3.66667	30	4	2.30266e-06	0.000243353	negative	0.125
										NGFR	355.667	104.667	334	104	2.94884e-17	4.91702e-14	negative	0.294283
										NKD1	628.667	295.667	650	324	0.000348629	0.0157587	negative	0.470308
										NKX1-2	36.3333	3	34	3	2.97183e-08	5.86818e-06	negative	0.0825688
										NKX3-1	93	30.6667	102	32	8.59437e-06	0.000749859	negative	0.329749
										NPR1	37	11	40	13	0.000591813	0.024266	negative	0.297297
										NPTX1	1216.33	246	1288	279	7.50569e-20	1.8773e-16	negative	0.202247
										NPTX2	112.333	27.6667	102	27	1.88454e-10	7.64357e-08	negative	0.246291
										NPTXR	191.333	71.6667	187	63	8.97641e-06	0.000778665	negative	0.374564
										NR3C1	39	3.66667	30	3	6.92391e-06	0.000625946	negative	0.0940171
										NRARP	1063	510.333	1044	519	1.2315e-07	1.92511e-05	negative	0.480088
										NRP1	50.3333	12	46	11	6.00623e-07	7.70388e-05	negative	0.238411
										NRP2	30.6667	8.66667	30	8	0.000233248	0.0114435	negative	0.282609
										NSG1	222.667	95.3333	261	84	1.97222e-05	0.0015178	negative	0.428144
										NTN1	845.667	365	866	373	5.9105e-07	7.64645e-05	negative	0.431612
										NXPH3	71.6667	32.3333	74	34	0.000451403	0.0192997	negative	0.451163
										NXPH4	455	226	504	232	1.96426e-05	0.0015178	negative	0.496703
										ONECUT1	18.6667	2.66667	16	2	0.000429862	0.0186443	negative	0.142857
										ONECUT2	500	171	411	168	0.000181688	0.00960066	negative	0.342
										OPRD1	54.3333	12.3333	63	13	7.19475e-05	0.00461417	negative	0.226994
										PAX2	68.6667	18.6667	69	17	1.86756e-07	2.80264e-05	negative	0.271845
										PCDH1	135	39	120	43	1.41417e-08	3.07572e-06	negative	0.288889
										PDE9A	27.3333	6	25	5	0.000105185	0.00628887	negative	0.219512
										PDGFA	300.667	139.333	278	142	1.85154e-08	3.91354e-06	negative	0.463415
										PDGFB	21.6667	0.333333	24	0	1.92953e-05	0.00150033	negative	0.0153846
										PDLIM3	112.667	24	130	20	1.39415e-08	3.07572e-06	negative	0.213018
										PDX1	65.3333	19.6667	61	21	1.01512e-05	0.000860676	negative	0.30102
										PECAM1	11	0	5	0	0.00075784	0.0293873	negative	0
										PGBD5	97	23.3333	109	23	1.55488e-08	3.33344e-06	negative	0.24055
										PHF24	36.3333	12.6667	29	11	0.00110333	0.0387769	negative	0.348624
										PHLDA2	62.3333	11.6667	58	9	9.0304e-05	0.0055314	negative	0.187166
										PIP5K1B	21.3333	3.33333	22	3	7.94124e-05	0.00500732	negative	0.15625
										PITX3	37.3333	0.666667	44	0	2.24049e-07	3.29638e-05	negative	0.0178571
										PLAU	20.3333	4	22	3	0.000624177	0.0254539	negative	0.196721
										PLPP4	21.6667	3.66667	25	4	0.000883223	0.0329715	negative	0.169231
										PLXNA2	49.3333	1.33333	41	1	3.59978e-10	1.35055e-07	negative	0.027027
										PLXNC1	195.667	95.6667	179	102	0.000305423	0.0140598	negative	0.488927
										PLXND1	620.333	204	658	188	4.94362e-07	6.45121e-05	negative	0.328855
										POU2F2	118.333	38.3333	88	37	2.09051e-06	0.0002257	negative	0.323944
										POU3F1	52.6667	5.66667	49	5	1.72581e-09	4.98061e-07	negative	0.107595
										POU3F3	10	0	8	0	0.000153468	0.0083144	negative	0
										PPM1H	18.3333	3.33333	18	4	0.000310838	0.0142218	negative	0.181818
										PPP1R14C	267.333	113	268	115	0.000232328	0.0114435	negative	0.422693
										PPP1R16B	169.333	62.3333	164	49	2.22523e-05	0.0016697	negative	0.36811
										PRDM6	203.667	97	204	101	0.000230469	0.0114147	negative	0.476268
										PREX1	134.667	59.6667	125	64	1.76391e-06	0.000200537	negative	0.443069
										PRKCB	19.6667	4.33333	20	4	0.00100892	0.0367497	negative	0.220339
										PRR35	95.3333	16.6667	99	16	1.22886e-11	7.37663e-09	negative	0.174825
										PRRT4	608.333	262.667	607	263	1.00639e-15	1.25857e-12	negative	0.431781
										PXDC1	56.3333	22	52	21	0.00066006	0.0264147	negative	0.390533
										RAPGEF4	103.333	47.3333	106	48	6.86835e-06	0.000624687	negative	0.458065
										RASD2	55.3333	13.3333	59	14	4.63422e-07	6.10051e-05	negative	0.240964
										RBM24	31.6667	6.66667	27	6	1.90228e-05	0.00148685	negative	0.210526
										RBM47	78.6667	31.6667	73	31	3.57844e-06	0.000346462	negative	0.402542
										REPS2	69.3333	20.6667	71	19	8.66648e-08	1.38359e-05	negative	0.298077
										RET	217.667	75.3333	212	82	7.38254e-09	1.8465e-06	negative	0.346095
										RIPK4	14.6667	1.33333	14	1	0.000364401	0.0162358	negative	0.0909091
										ROR1	76.6667	33	82	29	0.00011592	0.00666518	negative	0.430435
										RTN4RL1	42	11.3333	40	11	2.15681e-06	0.000231195	negative	0.269841
										RTN4RL2	78.6667	28.6667	71	28	0.000165868	0.00892178	negative	0.364407
										RUNX2	43	6	48	7	1.71147e-06	0.000196061	negative	0.139535
										SCUBE1	21.3333	3	15	2	0.00124439	0.0416844	negative	0.140625
										SDK2	76.6667	14.3333	74	14	3.81997e-07	5.16453e-05	negative	0.186957
										SEMA3G	8	0	9	0	0.000293506	0.013679	negative	0
										SERTAD4	375.667	154.667	399	169	2.77276e-07	3.92555e-05	negative	0.411713
										SETBP1	12	0	13	0	1.40773e-05	0.00114194	negative	0
										SFRP1	60	13.3333	66	14	2.64586e-08	5.36573e-06	negative	0.222222
										SH3GL2	70	23.6667	75	26	1.37567e-05	0.00114194	negative	0.338095
										SH3PXD2A	276.333	99.6667	325	97	3.86513e-05	0.00269786	negative	0.360676
										SHANK2	14	0.666667	13	0	0.00078477	0.0301567	negative	0.047619
										SHISA2	17.3333	0	17	0	1.11923e-06	0.000131221	negative	0
										SHISA3	23.6667	2.66667	31	2	0.00010025	0.00608305	negative	0.112676
										SHISAL1	187	36.6667	194	42	1.05157e-10	4.64145e-08	negative	0.196078
										SLC1A2	6.33333	0	5	0	0.00138246	0.0452983	negative	0
										SLC27A2	265.333	125	279	136	7.04e-06	0.000632123	negative	0.471106
										SLCO5A1	90	44.3333	82	44	0.00023334	0.0114435	negative	0.492593
										SMAD7	71	27.6667	71	27	2.05203e-06	0.00022478	negative	0.389671
										SMTNL2	27	2.66667	27	3	2.21963e-06	0.000236241	negative	0.0987654
										SOCS3	73	15	64	14	4.35351e-10	1.55555e-07	negative	0.205479
										SOWAHA	117	53.6667	125	54	3.06877e-05	0.00221409	negative	0.458689
										SOX8	131.333	37.3333	136	37	5.51566e-11	2.75912e-08	negative	0.284264
										SPSB4	80.3333	23	73	19	1.58582e-05	0.00126587	negative	0.286307
										ST3GAL1	106.333	40.6667	100	36	0.000215494	0.0108521	negative	0.382445
										ST8SIA2	46	2	49	2	1.0017e-09	3.06786e-07	negative	0.0434783
										STON2	66.3333	11	68	6	9.49251e-07	0.000113963	negative	0.165829
										STOX2	99.3333	37.3333	68	33	0.000927851	0.034323	negative	0.375839
										STX11	72.3333	27.3333	64	27	7.18475e-05	0.00461417	negative	0.37788
										SUSD4	71.6667	20.3333	68	22	9.41148e-08	1.48672e-05	negative	0.283721
										SYT12	68.6667	16.6667	69	17	7.17074e-07	8.8935e-05	negative	0.242718
										TAFA5	26	3.33333	27	2	7.94801e-06	0.000705774	negative	0.128205
										TBC1D30	60.3333	20.6667	52	20	4.58367e-05	0.00314096	negative	0.342541
										TCF24	26.3333	5.66667	25	5	0.000932103	0.0343687	negative	0.21519
										TFAP2A	34.6667	12.6667	37	14	0.000274671	0.0130031	negative	0.365385
										TFAP2C	34	13.6667	35	14	0.000647023	0.0259622	negative	0.401961
										TFCP2L1	69	18.6667	77	19	8.54568e-05	0.00534354	negative	0.270531
										TIMP3	80.3333	31.3333	66	29	0.000296676	0.0137414	negative	0.390041
										TMEM132E	171	3	134	2	6.81551e-20	1.8773e-16	negative	0.0175439
										TNFAIP2	26.3333	5	30	2	0.00110892	0.0387915	negative	0.189873
										TNFAIP8L3	96.6667	30.3333	95	29	4.88044e-08	9.04206e-06	negative	0.313793
										TNFRSF11A	196.333	78	203	74	6.16573e-10	2.0115e-07	negative	0.397284
										TPPP	305	125.667	339	123	3.37291e-08	6.48939e-06	negative	0.412022
										TRIM47	25.6667	7.66667	29	8	0.00038751	0.017004	negative	0.298701
										TRPC3	57.3333	24.6667	56	26	0.000111389	0.00652975	negative	0.430233
										TRPV2	25	8	24	9	0.000728687	0.028552	negative	0.32
										TSHZ3	25.3333	2	29	3	2.46862e-06	0.000259067	negative	0.0789474
										TSPAN2	44.6667	18.6667	45	19	0.00103935	0.0374934	negative	0.41791
										UNC5A	296.333	144.333	303	144	3.09065e-06	0.000311285	negative	0.487064
										UNC5B	261	54.6667	267	57	6.52954e-13	5.44382e-10	negative	0.209451
										UNCX	23	0.333333	19	0	3.81111e-06	0.000364288	negative	0.0144928
										UTF1	30.3333	0	38	0	7.47817e-08	1.24694e-05	negative	0
										WNT11	43.3333	13.3333	46	13	0.000112173	0.00655012	negative	0.307692
										WNT3A	26.6667	6.66667	27	7	6.53133e-05	0.00429893	negative	0.25
										WNT4	73	32.6667	68	36	0.000694566	0.0275022	negative	0.447489
										WNT6	21.6667	3	22	2	0.000528769	0.0221655	negative	0.138462
										WNT7B	173	20	158	20	2.61645e-20	9.81626e-17	negative	0.115607
										WT1	25.6667	4.66667	23	4	3.66537e-05	0.00258245	negative	0.181818
										ZBTB16	27.3333	2.33333	23	0	0.000150725	0.00822523	negative	0.0853659
										ZBTB7C	65.6667	6.33333	69	7	5.86848e-12	3.82311e-09	negative	0.0964467
										ZEB2	58.3333	25.3333	51	22	0.000815173	0.0308144	negative	0.434286

## Sheet: TableS19
Ge et al. label (MOMAC v2)										GSE185627										GSE60873-1 (co-culture)										GSE122401
Gene	AvgZero	AvgNonzero	MedZero	MedNonzero	PValue	AdjustedPValue	enriched_group	FdC		Gene	AvgZero	AvgNonzero	MedZero	MedNonzero	PValue	AdjustedPValue	enriched_group	FdC		Gene	AvgZero	AvgNonzero	MedZero	MedNonzero	PValue	AdjustedPValue	enriched_group	FdC		Gene	AvgZero	AvgNonzero	MedZero	MedNonzero	PValue	AdjustedPValue	enriched_group	FdC
IKZF3	57.3105	174.407	37.5615	83.2038	0.000299667	0.069458	Positive	3.0432		A2M	1.33333	17.3333	1	8	0.00581141	0.024631	positive	13		NA										ACAT2	1763.63	3642	1541	2035	1.89471e-07	1.38617e-05	positive	2.06506
LYZ	27881.4	87700.2	17988.6	47531.4	0.000358903	0.0750206	Positive	3.14547		AATK	35.3333	118.333	28	118	5.43973e-05	0.000520155	positive	3.34906		GSE60873-2 (positive cell lines vs. negative cell lines)										ADA	1008.64	2110	751	2060.5	1.85021e-05	0.000414151	positive	2.09192
ZNF69	52.7042	122.859	43.0937	83.3361	3.87353e-05	0.0288145	Positive	2.3311		ABCA10	12.3333	146	7	147	8.3411e-12	4.07596e-10	positive	11.8378		Gene	AvgZero	AvgNonzero	MedZero	MedNonzero	PValue	AdjustedPValue	enriched_group	FdC		ADGRF1	420.74	1572.33	191	702.5	0.00223643	0.0134248	positive	3.73707
P2RY2	126.64	53.4423	79.9537	39.0782	0.000189159	0.0556733	Negative	0.422001		ABCA3	194.333	1032.67	160	715	1.4956e-09	4.78879e-08	positive	5.31389		A1CF	3.66667	656	3	503	0.00113621	0.0139469	positive	178.909		ADM5	145.548	389	119	316	1.67273e-05	0.00038331	positive	2.67266
										ABCC3	935.667	5220.67	895	5128	7.25395e-19	1.07394e-16	positive	5.57962		AACS	1285	4083	1240	3472	0.00113057	0.0138889	positive	3.17743		ADORA2B	246.356	590.833	171	324.5	0.000215527	0.00247256	positive	2.39829
Permuted label										ABHD14B	192	512.667	144	416	0.000166485	0.00131717	positive	2.67014		ABAT	101.333	1769.67	55	1670	0.00145891	0.01698	positive	17.4638		AEN	2124.64	4340	2018	3849.5	3.98143e-08	4.55429e-06	positive	2.0427
CellType	Group	AvgZero	AvgNonzero	MedZero	MedNonzero	PValue	AdjustedPValue	enriched_group	log2(FdC)	ABI1	1842.33	4224.67	1730	4472	7.6987e-05	0.000691404	positive	2.29311		ABCA1	61	1760	70	557	0.00269341	0.0277807	positive	28.8525		AGMO	160.027	716	42	125	0.00344469	0.0183432	positive	4.47423
NA										ABL2	2754.33	6873.67	2747	6329	2.50537e-05	0.000268936	positive	2.49558		ABCC1	3055	11966.3	3004	11925	0.000105766	0.00201222	positive	3.91697		AJUBA	1390.11	2799	1042	3112.5	0.000102857	0.00146771	positive	2.01351
										ABLIM3	193	515.333	187	492	2.61867e-07	4.93782e-06	positive	2.67012		ABCC3	785.667	22334.3	61	20942	0.00405156	0.038206	positive	28.4272		ALDH3B2	136.767	546.833	35	257.5	0.00266235	0.0152283	positive	3.99828
										ABTB1	119.333	346.667	83	369	0.000373349	0.00259902	positive	2.90503		ABHD17C	1210.33	4754	993	4633	0.00176114	0.0197345	positive	3.92784		AMH	144.356	617.667	72	523.5	0.000918231	0.00709582	positive	4.27877
										ACAA2	59.3333	1493.33	68	1950	6.33166e-18	7.95607e-16	positive	25.1685		ABHD2	2070.67	18615	2073	19392	3.44701e-08	1.78876e-06	positive	8.98986		ANKRD1	162.562	394.333	5	101	0.00379631	0.0197286	positive	2.42575
										ACAD10	176.333	485.667	184	383	0.000110678	0.000940321	positive	2.75425		ABHD6	341	1595.67	362	1701	4.7614e-05	0.00101207	positive	4.67937		ANTKMT	1001.93	2049.33	887	1392	2.62517e-08	3.34728e-06	positive	2.04538
										ACAD11	119.333	285.667	114	242	4.43412e-05	0.000436782	positive	2.39385		ACER2	237	1363.33	244	1144	0.000224307	0.00366515	positive	5.75246		ANXA8	91.9863	571.5	23	420	0.000639694	0.00545216	positive	6.21288
										ACAP1	266.333	536.333	284	529	6.79551e-05	0.000626083	positive	2.01377		ACKR4	29	533.667	33	105	0.00502445	0.0449275	positive	18.4023		ANXA8L1	70.6849	545	15	418	0.00046411	0.00431501	positive	7.71027
										ACAP2	1785.33	4175.67	1746	4141	1.61069e-09	5.10267e-08	positive	2.33887		ACP3	4.33333	312.667	4	117	1.41648e-05	0.000350603	positive	72.1538		APOBEC3H	133.192	271.667	73	261.5	0.00178436	0.0114413	positive	2.03967
										ACBD3	1774.33	4401.33	1706	4341	1.75726e-08	4.43109e-07	positive	2.48056		ACSL5	106	15945	12	21160	1.86702e-06	6.30972e-05	positive	150.425		APOH	41.7808	164.5	8	14	0.00553472	0.0258301	positive	3.93721
										ACP7	0.333333	136.333	0	58	7.25323e-09	1.99738e-07	positive	409		ACTR3C	131.333	944	100	1111	0.000156036	0.00274642	positive	7.18782		ARSH	40.7534	83.3333	11	53.5	0.0127186	0.0472925	positive	2.04482
										ACSL5	437	4075.67	425	3797	3.1457e-16	3.24398e-14	positive	9.32647		ACY3	2	242	2	243	2.78443e-05	0.000636327	positive	121		AURKB	774.205	1736.5	621	1195	0.000196203	0.0023012	positive	2.24294
										ACTA2	35	150.333	37	62	0.00335519	0.0157074	positive	4.29524		ADGRD1	4.66667	156.667	4	23	0.00212431	0.0229003	positive	33.5714		BAMBI	671.863	1502.33	343	787.5	0.00350849	0.0185956	positive	2.23607
										ACTN3	1	18.6667	1	3	0.00824916	0.0326495	positive	18.6667		ADH1A	0.666667	46.6667	1	57	0.000370051	0.00560251	positive	70		BATF	547.342	1716.83	483	1491.5	3.76906e-10	1.12136e-07	positive	3.13667
										ACYP2	34.3333	128.667	34	132	1.11256e-07	2.31379e-06	positive	3.74757		ADH6	7	186.333	5	74	0.000438375	0.00641117	positive	26.619		BATF2	893.11	2683.83	608	1338.5	9.77923e-06	0.000270135	positive	3.00504
										ADAM20	32.3333	165.333	33	83	0.000213643	0.00163658	positive	5.1134		AGMAT	119	2012.33	81	2212	0.000545286	0.00773422	positive	16.9104		BIRC5	1672.95	4254	1432	3337	0.000181569	0.00218261	positive	2.54282
										ADAMTS13	37.3333	185.667	41	86	0.000567135	0.00368711	positive	4.97321		AGR2	9.33333	43306.3	10	28706	6.41586e-49	1.93105e-45	positive	4639.96		BLACAT1	119.178	335.667	77	308	0.00173255	0.0111854	positive	2.81651
										ADAMTSL2	53.3333	306	53	283	8.57735e-10	2.92157e-08	positive	5.7375		AGR3	0.333333	1258	0	1342	1.20926e-10	1.02237e-08	positive	3774		BRME1	203.274	754.833	131	707	2.57134e-06	0.000101104	positive	3.71338
										ADGRB1	9.33333	41.6667	9	41	0.000471939	0.0031504	positive	4.46429		AHCYL2	1203.33	6246	1100	7399	3.8269e-06	0.000116345	positive	5.19058		BST2	6052.01	16981	4333	13847	9.3257e-06	0.000260942	positive	2.80584
										ADGRG1	2496.67	6268	2210	6152	2.57338e-05	0.000274856	positive	2.51055		AHR	811.667	12798	758	14221	0.000304243	0.00472991	positive	15.7676		C4BPA	306.534	1445	45	272.5	0.0027573	0.01559	positive	4.71399
										ADGRG3	496.667	1259	436	1164	1.53106e-05	0.000175299	positive	2.5349		AKAP1	3218.67	11171.3	3605	9783	0.00231868	0.0245213	positive	3.4708		CACNG8	137.986	399	39	190	0.00423076	0.0213644	positive	2.89159
										ADGRG6	1159	3229.67	1067	1714	0.0110848	0.0410795	positive	2.7866		AKR1B10	5.33333	7757.67	2	5834	7.48503e-12	7.82238e-10	positive	1454.56		CALB1	170.26	6973	14	12.5	6.36062e-07	3.54823e-05	positive	40.9549
										ADIPOR1	3250.67	6993	3244	7124	8.46638e-07	1.35834e-05	positive	2.15125		AKR1B15	2	188.667	2	36	0.000175107	0.0030082	positive	94.3333		CALHM6	721.877	2002.5	510	1767	0.000101715	0.00145862	positive	2.77402
										ADIRF	63.3333	189	68	150	0.000229062	0.00173514	positive	2.98421		AKR1C3	55.3333	8440	32	8778	2.26e-15	3.86486e-13	positive	152.53		CAMK2N2	44.1507	324.833	26	263.5	4.71623e-13	6.01353e-10	positive	7.35738
										ADM2	66.6667	1408	7	1292	0.000893379	0.00534134	positive	21.12		AKR1C4	1	74	1	101	0.000136681	0.00246477	positive	74		CAPNS2	9.86301	29.1667	4	4.5	0.00409245	0.0208548	positive	2.95718
										ADPRM	142.667	345	119	352	1.07898e-05	0.00012894	positive	2.41822		AKR7A3	55	2051	43	2324	8.89814e-08	4.15208e-06	positive	37.2909		CBX2	496.192	1527.67	344	1429	0.000102269	0.00146165	positive	3.07878
										ADSS1	29.3333	94.6667	34	102	4.22883e-05	0.000418766	positive	3.22727		AKR7L	59.6667	347	55	347	0.000662173	0.0090263	positive	5.81564		CCDC190	216.959	1210.17	24	89	0.0058853	0.0270212	positive	5.57786
										AFDN	3789	8086.33	3956	6711	0.0018271	0.00957608	positive	2.13416		ALDH3A1	38.6667	96593.3	13	111002	8.88626e-17	1.78306e-14	positive	2498.1		CCDC28B	314.945	630.5	261	480.5	1.39523e-07	1.11188e-05	positive	2.00194
										AFTPH	1312.67	2697	1137	2324	0.00024227	0.00181769	positive	2.0546		ALDH3A2	3437.33	15130	2872	15184	0.00397952	0.0378318	positive	4.40167		CCDC34	1149.93	2318.83	1013	2064.5	8.64164e-06	0.000248546	positive	2.0165
										AGO4	687	1931	575	1816	2.57691e-07	4.86522e-06	positive	2.81077		ALDH3B2	2	26.6667	2	23	0.00117322	0.0142616	positive	13.3333		CCDC73	1068.89	2141.67	951	1451.5	5.15202e-08	5.47433e-06	positive	2.00364
										AHR	2569.67	6357.67	2231	6139	6.42823e-07	1.06683e-05	positive	2.47412		ALDH4A1	1256.33	6501.67	1434	5325	0.00350299	0.0342093	positive	5.17511		CCL26	91.2466	458.333	48	79.5	9.45776e-05	0.0013907	positive	5.02302
										AIFM2	1006	3252.67	1029	3489	5.51016e-06	7.18965e-05	positive	3.23327		AMACR	268	2348	292	1529	0.000415871	0.00615989	positive	8.76119		CCL5	3485.68	9238	2583	8472	1.83593e-05	0.000413803	positive	2.65027
										AIG1	576.333	1969.67	520	1844	1.2404e-09	4.05856e-08	positive	3.41758		AMBP	0.333333	24.6667	0	8	0.00156097	0.0179732	positive	74		CCL8	262.37	738.833	131	540	0.00627867	0.0283461	positive	2.816
										AKAP8L	1379.33	2857.33	1489	3251	0.012699	0.0458004	positive	2.07153		AMN	580.333	2798.67	638	3168	3.01807e-05	0.000680763	positive	4.82252		CCNA2	1673.55	3709.83	1534	2772	4.98827e-05	0.000873001	positive	2.21675
										AKNA	589.333	1526	471	1515	0.00176842	0.0093241	positive	2.58937		ANKRD29	217.333	1430.33	165	872	0.00202395	0.0220874	positive	6.58129		CCNB1	2648.93	5654	2282	3738	0.000684117	0.00575232	positive	2.13445
										AKNAD1	0	5.66667	0	5	0.00751855	0.0303851	positive	Inf		ANKRD40CL	0.333333	78	0	20	0.00284425	0.0290191	positive	234		CCNB2	1315.95	2658.33	1134	1990	0.00112368	0.00820062	positive	2.02009
										AKR1C1	2	36.6667	2	45	9.14366e-05	0.00080003	positive	18.3333		ANO1	83	9020.67	29	9980	1.57622e-07	7.01792e-06	positive	108.683		CD274	730.055	1920.67	520	1588	2.05016e-05	0.000445338	positive	2.63085
										AKR1C2	1	16	1	17	0.00061402	0.00393378	positive	16		AOC1	2	651	0	223	2.63551e-06	8.34985e-05	positive	325.5		CD3D	772.932	1670	627	1702.5	2.70396e-05	0.000553537	positive	2.16061
										AKTIP	645	1299.67	565	1274	0.000315452	0.00226885	positive	2.01499		APOH	0	87	0	76	1.14107e-09	7.91335e-08	positive	#DIV/0!		CD8A	1552.79	3676	1203	3604	0.00023372	0.00263061	positive	2.36734
										ALG2	1469.67	4008.33	1547	4478	0.000513349	0.00338453	positive	2.72738		AQP2	0.333333	79	0	65	0.000252571	0.00405651	positive	237		CDC25A	580.521	1395	399	1060	0.000249499	0.00276424	positive	2.40302
										ALOX12B	11	41.3333	11	26	0.00731929	0.0297406	positive	3.75758		ARHGAP21	3893.33	8974.67	3458	8844	0.00388828	0.0371276	positive	2.30514		CDC45	765.808	2059.5	646	1255	1.01854e-05	0.000276812	positive	2.68932
										ALOXE3	93	267	80	226	0.000564148	0.00367249	positive	2.87097		ARHGEF10L	599	3010	548	1782	0.00246556	0.0257814	positive	5.02504		CDC7	895.027	1890.83	846	1705.5	7.5572e-08	7.02623e-06	positive	2.1126
										ALPK1	76.3333	206.333	53	148	0.00578958	0.0245733	positive	2.70306		ARHGEF3	672	4429.33	582	4768	0.000794095	0.0104097	positive	6.59127		CDCA5	1441.67	3110.5	1093	2508.5	0.000523057	0.00469735	positive	2.15757
										ALS2CL	726	2406.67	689	1886	0.000101464	0.000873457	positive	3.31497		ARHGEF37	81	1433.67	88	1408	1.19693e-05	0.000307892	positive	17.6996		CDKN2AIPNL	905.027	1820	822	1483	1.47009e-12	1.54368e-09	positive	2.01099
										AMN1	112.667	328.667	82	252	0.00166762	0.0089057	positive	2.91716		ARHGEF38	22.3333	1045.33	8	690	5.00059e-06	0.000145559	positive	46.806		CDT1	758.973	2012	581	1521.5	2.54187e-05	0.000525173	positive	2.65095
										AMOT	32.6667	264.667	22	131	5.63431e-06	7.31335e-05	positive	8.10204		ASCL2	8.33333	578.333	2	846	0.00221975	0.0236916	positive	69.4		CENPH	511.329	1882.67	463	1335	3.36333e-13	4.61837e-10	positive	3.68191
										AMOTL2	6082	15759.7	6185	18787	0.0131716	0.047062	positive	2.5912		ASPA	0	23.3333	0	10	0.0006909	0.00933336	positive	#DIV/0!		CENPM	553.26	1366.83	501	845	1.88785e-05	0.000420199	positive	2.47051
										AMT	41	151.667	43	124	1.18706e-07	2.44155e-06	positive	3.69919		ASPG	8.33333	73	8	85	0.00179536	0.0200433	positive	8.76		CENPN	1331.63	2829.67	1186	2163.5	6.29938e-07	3.52509e-05	positive	2.12496
										ANAPC16	981.333	2087.67	840	2070	0.000146731	0.00118215	positive	2.12738		ATF7IP2	213.667	776	206	791	0.00137516	0.0162567	positive	3.63183		CENPU	982.041	3215	901	2321.5	3.64365e-10	1.10242e-07	positive	3.27379
										ANGPT2	39.3333	190	44	96	0.000184709	0.00144077	positive	4.83051		ATP1B1	3277.67	24130.7	899	23302	0.00521412	0.0461236	positive	7.36215		CENPX	1938.51	3956.33	1718	2455.5	4.21063e-06	0.000144546	positive	2.04092
										ANGPTL1	29	104	30	76	0.000825703	0.00499261	positive	3.58621		ATP9B	496	1479.33	402	1379	0.00377796	0.0362593	positive	2.98253		CHAC1	413.192	841.167	237	686.5	0.00518321	0.02468	positive	2.03578
										ANKK1	0.333333	10.6667	0	4	0.0121656	0.0441749	positive	32		ATXN7L1	306.667	736.333	300	713	0.000684951	0.0092947	positive	2.40109		CHAF1B	607.288	1515.5	508	1304	5.03311e-08	5.38e-06	positive	2.49552
										ANKRA2	280.333	600.667	196	607	0.00414425	0.0187557	positive	2.14269		AVIL	77.6667	297.333	85	192	0.00329999	0.0327799	positive	3.82833		CHEK1	1162.89	2423.67	1021	2261.5	1.06562e-05	0.000283081	positive	2.08417
										ANKRD12	1031	4996.67	1127	5129	2.23405e-15	1.96504e-13	positive	4.84643		AXIN2	552.333	15478	406	8141	0.0011578	0.014129	positive	28.0229		CKLF	724.562	1492	644	1359.5	9.16393e-10	2.21061e-07	positive	2.05918
										ANKRD22	3	23	1	21	0.000634791	0.00402717	positive	7.66667		AZGP1	3.33333	3538	4	1738	5.18388e-22	2.43788e-19	positive	1061.4		CKLF-CMTM1	641.767	1368.17	603	1227.5	2.51438e-10	8.83645e-08	positive	2.13187
										ANKRD24	3.66667	28	3	13	0.0017223	0.00913573	positive	7.63636		BACE2	1419.67	20919.3	1807	16879	1.4402e-05	0.000354722	positive	14.7354		CKS1B	1579.59	3479.33	1413	1865	1.24203e-05	0.000316736	positive	2.20268
										ANXA1	2007.33	6999.67	2039	6942	5.25727e-07	8.96374e-06	positive	3.48705		BAMBI	216.667	7449.33	54	5628	0.000554772	0.00784786	positive	34.3815		CKS2	2042.6	5802.67	1951	2476.5	4.12862e-06	0.000142004	positive	2.84082
										AOC3	6.33333	29.6667	7	16	0.0103729	0.0391188	positive	4.68421		BATF	0	272.667	0	326	1.37315e-06	4.81691e-05	positive	#DIV/0!		CRISP3	461.945	1827.33	4	387.5	0.00802107	0.0337539	positive	3.95574
										AP1S2	439	1034.33	414	971	8.83399e-05	0.000777028	positive	2.35611		BCL11B	38.6667	779	13	815	0.000426236	0.00626409	positive	20.1466		CRYBG2	672.137	1345.83	415	785.5	0.0108553	0.0420434	positive	2.00232
										APPBP2	286.667	1061.67	296	542	0.000480229	0.00319718	positive	3.70349		BCL2L14	5.33333	874.333	5	1193	1.92578e-11	1.88189e-09	positive	163.938		CSTA	456.151	921.167	315	894.5	0.00509533	0.0243425	positive	2.01944
										ARAP2	1485.67	4630	1479	4268	1.15737e-07	2.39035e-06	positive	3.11645		BCL2L15	8.33333	1317.67	8	1442	5.24707e-16	9.74854e-14	positive	158.12		CTLA4	526.493	1060.5	407	875	0.0011035	0.00811974	positive	2.01427
										ARC	2.33333	45.6667	3	61	5.33874e-05	0.000513347	positive	19.5714		BCL6	481	1929	534	1979	0.00274045	0.0281893	positive	4.0104		CTSV	568.712	1635.17	394	605	0.00157432	0.0104279	positive	2.87521
										ARF1	10249.3	23420.3	10493	26611	0.00715181	0.0292588	positive	2.28506		BCO1	1.33333	34.6667	2	35	0.000442461	0.00645838	positive	26		CXCL10	2204.15	21283	991	18030.5	2.76719e-10	9.32022e-08	positive	9.65587
										ARFGAP3	1204	2747	1081	3050	0.000173154	0.00136272	positive	2.28156		BCO2	19.3333	109.333	21	138	0.00102443	0.012801	positive	5.65517		CXCL11	685.712	8175.83	290	5227	7.88181e-10	1.98167e-07	positive	11.9231
										ARG2	619.667	1288	553	1291	0.00162496	0.00871287	positive	2.07854		BDH1	154.667	3658.33	205	3381	3.45351e-05	0.000765418	positive	23.653		CXCL9	4123.74	27971	2111	17166.5	2.63342e-06	0.000103121	positive	6.78292
										ARHGAP23	1400	4589.33	1403	4647	0.000698037	0.00435269	positive	3.2781		BLNK	6	292	7	167	2.68624e-10	2.11651e-08	positive	48.6667		CXCR6	876.959	1986.83	659	1913.5	1.36032e-05	0.000334279	positive	2.26559
										ARHGAP25	0	12.3333	0	9	0.000123017	0.00102706	positive	Inf		BRME1	111	1571	110	1832	1.82422e-06	6.21103e-05	positive	14.1532		CYP26B1	243.342	824	116	302.5	0.000876261	0.00686086	positive	3.38617
										ARHGAP29	1291	9525.67	1188	8628	2.28892e-24	5.70436e-22	positive	7.37852		BTBD16	4	33.6667	4	38	0.00010991	0.00207793	positive	8.41667		CYP4B1	104.137	356.667	25	49.5	0.00693915	0.0304947	positive	3.42498
										ARHGAP31	9.33333	95.6667	8	32	0.000136852	0.00111698	positive	10.25		C1GALT1	1995.33	17407.3	2001	8591	0.000125918	0.00231372	positive	8.72402		CYSRT1	66.0137	214	36	117	5.78989e-06	0.000183254	positive	3.24175
										ARHGAP4	21	121.333	20	107	1.53432e-08	3.90182e-07	positive	5.77778		C2CD4A	3	836.333	3	624	1.15361e-14	1.8084e-12	positive	278.778		DAPL1	37.5205	240.833	13	112	0.00012857	0.00172694	positive	6.41871
										ARHGEF2	1432.67	8008.33	791	8477	1.35128e-07	2.73049e-06	positive	5.58981		C4orf19	6.66667	932	7	1022	1.2821e-14	1.9891e-12	positive	139.8		DDB2	1620.37	3255	1387	3368.5	8.00744e-10	1.98529e-07	positive	2.0088
										ARHGEF37	77.6667	202.667	75	148	0.000607868	0.00390446	positive	2.60944		C7	2	46	0	53	0.00427441	0.0396582	positive	23		DHRS2	217.11	24774.5	42	1038	1.81233e-15	4.04399e-12	positive	114.111
										ARID3B	433.333	1778	450	1749	0.000559016	0.00364702	positive	4.10308		C9orf152	10.6667	4886.33	13	5046	2.16197e-20	7.35562e-18	positive	458.094		DMKN	702.411	3390	305	3117	5.83932e-05	0.000969652	positive	4.82623
										ARID4A	416.667	1177.67	450	1034	1.439e-11	6.68241e-10	positive	2.8264		CA13	125.333	1293.67	68	979	0.00550726	0.0481014	positive	10.3218		DNAJC12	338.247	2012	194	937	2.71697e-07	1.84951e-05	positive	5.94832
										ARID4B	1222.33	2909.67	1362	2933	1.47732e-10	5.78283e-09	positive	2.38042		CA3	6.33333	47.6667	4	51	0.00429461	0.0397721	positive	7.52632		DUT	3368.62	7738.33	3193	5710	7.51309e-14	1.34116e-10	positive	2.29718
										ARL1	1027	2089	1004	2213	1.27896e-05	0.000149255	positive	2.03408		CABLES1	1097.67	4778	1055	3906	0.000121494	0.00225445	positive	4.35287		E2F1	901.575	2073.67	771	1806	1.11361e-05	0.000292339	positive	2.30005
										ARL3	89	190	84	181	0.00097737	0.00577425	positive	2.13483		CACNA1D	54	1413	69	434	0.000181987	0.00309809	positive	26.1667		E2F2	584.904	1243.17	458	1069	0.000159538	0.00199285	positive	2.12542
										ARL4C	492.333	1182	491	1099	6.59626e-05	0.000613013	positive	2.40081		CACNA1E	0.333333	670.333	0	264	5.56861e-09	3.49175e-07	positive	2011		EIF4EBP1	1731.33	3594.83	1470	2321	3.2584e-06	0.000119929	positive	2.07634
										ARL5B	2298.33	5498.67	2114	5401	2.69075e-05	0.000285353	positive	2.39246		CACNA1F	5.66667	49.6667	5	38	0.000669469	0.00910357	positive	8.76471		EIF5A	17609.8	35988.3	15413	22615.5	3.73331e-06	0.000131967	positive	2.04365
										ARL8A	1255.33	2735.33	1248	2887	0.000480861	0.00319996	positive	2.17897		CACNG8	194	879.333	185	626	0.000873146	0.0112886	positive	4.53265		EPS8L1	2702.68	5961.17	2246	5706	0.00465359	0.0228343	positive	2.20565
										ARL8B	3773.33	8860.33	3729	10967	0.00379305	0.0174354	positive	2.34814		CADPS2	431.333	3964.33	537	4364	0.000915236	0.011752	positive	9.19088		EPSTI1	3733.84	9602.67	2978	9597.5	6.46229e-08	6.3351e-06	positive	2.5718
										ARRDC3	486.667	1603.67	516	877	0.00850152	0.0334271	positive	3.29521		CAPG	309.333	4160.67	313	4244	0.000299752	0.00467458	positive	13.4504		ERICH2	145.315	330.167	83	246	0.00267859	0.0152863	positive	2.27207
										ARSD	390.667	1165	342	1096	2.80818e-09	8.50013e-08	positive	2.98208		CASZ1	651.667	2447	682	2245	0.000134311	0.00242647	positive	3.75499		ETV7	752.616	2283	585	2000.5	4.27398e-08	4.79842e-06	positive	3.03342
										ARSG	139.333	754.333	120	791	2.34983e-12	1.27771e-10	positive	5.41388		CATSPERB	7.33333	98	10	87	6.00854e-05	0.00124549	positive	13.3636		FABP6	180.329	546.167	83	299.5	0.0016005	0.0105465	positive	3.02873
										ASB1	592	2127	477	1966	5.08874e-06	6.72991e-05	positive	3.59291		CCDC169-SOHLH2	2	233.333	1	138	0.0019749	0.0216778	positive	116.667		FASLG	176.123	363.5	129	293.5	0.000582771	0.00508955	positive	2.0639
										ASGR1	10.3333	59	7	57	4.05846e-06	5.52697e-05	positive	5.70968		CCDC170	18	870.667	5	586	1.6868e-06	5.75616e-05	positive	48.3704		FCN3	93.6712	212.5	60	77	0.00359856	0.0189132	positive	2.26857
										ASPDH	3	35.6667	4	6	0.0136816	0.0485134	positive	11.8889		CCDC186	1140.33	3645.67	1163	3157	0.00109116	0.0134487	positive	3.19702		FDXR	955.616	2632.83	649	2262	3.73483e-08	4.40343e-06	positive	2.75512
										ASPH	5412.33	11358.3	5519	10598	5.92439e-05	0.000557153	positive	2.0986		CCDC198	0	1037	0	1139	2.56144e-07	1.07674e-05	positive	#DIV/0!		FEN1	2110.55	4327	1855	3444	2.98935e-05	0.000598238	positive	2.05018
										ATF3	882	3226.67	697	3471	0.000200993	0.0015516	positive	3.65835		CCDC200	2.66667	21.6667	3	21	0.00229877	0.0243472	positive	8.125		FERMT1	5025.51	10407.2	4405	8953	0.000449082	0.00422147	positive	2.07087
										ATF5	1596	9265.67	1650	9448	2.71721e-05	0.000287547	positive	5.80556		CCDC78	154.667	2013	143	944	0.00142621	0.0167418	positive	13.0151		FOXD4	38.9863	149.667	32	71.5	1.0214e-07	8.89411e-06	positive	3.83896
										ATF6	4318.67	10590.7	3690	11108	4.49092e-05	0.000441214	positive	2.4523		CCL24	0.333333	92.6667	0	28	1.9932e-05	0.000473864	positive	278		FOXD4L1	14.4384	30.5	9	35	0.00207053	0.0126926	positive	2.11243
										ATF6B	1701	3976	1606	4063	2.32414e-06	3.39052e-05	positive	2.33745		CCNI2	48	395.333	47	436	4.27478e-11	3.92263e-09	positive	8.23611		FRMD5	400.438	1026.17	188	679	0.00102078	0.0076434	positive	2.56261
										ATG101	802.333	1696.33	798	1643	0.000757336	0.00466074	positive	2.11425		CD180	0	12	0	12	0.00144062	0.0168846	positive	#DIV/0!		FXYD5	4872.08	12189.5	4021	9761.5	4.32803e-08	4.79873e-06	positive	2.50191
										ATOSB	134	335	122	311	2.05615e-06	3.05927e-05	positive	2.5		CD24	1536.67	20311.3	180	19204	0.00462238	0.0420062	positive	13.2178		GAD1	213.904	971.333	56	503.5	0.00158236	0.010454	positive	4.54098
										ATP11B	2975.33	8108.33	2911	7649	1.26469e-11	5.94682e-10	positive	2.72518		CD247	4.33333	116.333	4	54	6.98645e-05	0.00141901	positive	26.8462		GAR1	1191.33	2423.5	1143	1427.5	1.3669e-06	6.38757e-05	positive	2.03428
										ATP2B1	1949.67	3996	1891	3891	5.09744e-05	0.000492709	positive	2.04958		CD27	13.3333	146	7	154	0.000792132	0.010393	positive	10.95		GBP1	6750.48	21715.3	5164	19158	2.80712e-08	3.52887e-06	positive	3.21686
										ATP2C2	58.6667	916.333	59	943	5.66985e-22	1.11554e-19	positive	15.6193		CD74	266.667	4279	215	5459	0.000997265	0.0125379	positive	16.0462		GBP4	5296.97	23182.3	4271	17521	1.41248e-10	6.46519e-08	positive	4.37653
										ATP5ME	85	218.667	94	262	0.00586018	0.0247955	positive	2.57255		CD82	133.333	1521.33	73	1087	9.58989e-05	0.00184786	positive	11.41		GBP5	4056.22	15890.8	2302	10575.5	4.13945e-05	0.00076415	positive	3.91765
										ATP6V1G1	1120	3281.67	1165	3630	2.16923e-06	3.20519e-05	positive	2.93006		CDHR3	66.6667	259	72	278	0.00117065	0.0142533	positive	3.885		GBP6	62.7534	163	18	133.5	0.00708985	0.0309797	positive	2.59747
										ATXN7	1039.67	2100.33	1120	2123	7.99918e-05	0.000714954	positive	2.0202		CDHR5	19	333.333	16	305	0.00030869	0.00478421	positive	17.5439		GGCT	3448.44	7144.67	3272	4508.5	3.86853e-06	0.000135672	positive	2.07186
										AZGP1	5	33.6667	4	31	0.00177795	0.00936445	positive	6.73333		CEACAM1	78.6667	6887	50	8083	8.41381e-14	1.19452e-11	positive	87.5466		GINS1	1008.21	2061.67	852	1818	0.00121358	0.00866544	positive	2.04489
										AZI2	509	1488.33	456	1719	3.28165e-05	0.000337719	positive	2.92403		CEACAM5	1	1147.33	1	323	1.68939e-10	1.38172e-08	positive	1147.33		GINS2	696.027	2170.33	575	1022.5	3.76245e-07	2.36491e-05	positive	3.11817
										B2M	17452.3	46425	17299	53002	5.17109e-05	0.00049886	positive	2.6601		CEACAM6	5	4870	2	2332	8.76865e-09	5.27838e-07	positive	974		GNLY	503.342	1314	328	1324.5	5.69383e-05	0.000954371	positive	2.61055
										B3GALT4	64	151.333	59	170	0.00104336	0.00609058	positive	2.36458		CEACAM7	0	14	0	6	0.00528249	0.046489	positive	#DIV/0!		GPR171	374.795	885	305	876.5	8.72915e-05	0.00129745	positive	2.36129
										B3GALT9	75	186.333	59	152	0.00139792	0.00773527	positive	2.48444		CELF6	22.6667	213.667	15	266	0.00260176	0.0269655	positive	9.42647		GPT2	2326.56	4717	1681	3790.5	0.00142351	0.00964005	positive	2.02746
										B3GNT5	1630	3867.33	1841	4452	0.000314612	0.00226413	positive	2.3726		CEMIP	114.667	38243	56	28136	7.3754e-18	1.58561e-15	positive	333.515		GSDMC	134.493	374.667	56	294.5	0.00120259	0.00860076	positive	2.78577
										B4GALT5	5349	12239	4735	13381	0.000494967	0.00327924	positive	2.28809		CEMIP2	441.667	13150.7	362	13353	1.66971e-12	1.98626e-10	positive	29.7751		GZMA	754.315	1691	673	1538	1.36835e-05	0.000335188	positive	2.24177
										BACH1	2088.67	9851.67	2144	11729	4.73582e-05	0.000461333	positive	4.71673		CEP170B	3104	11241	3168	9709	0.000118899	0.00221998	positive	3.62146		GZMB	459.603	2532.67	332	2389.5	1.212e-11	8.32228e-09	positive	5.51056
										BAG3	515.667	1688	564	1765	0.000218473	0.00166674	positive	3.27343		CERS6	3082	7279.33	2879	7661	0.00396767	0.0377524	positive	2.36189		GZMH	340.507	1211.5	258	1081	9.20299e-09	1.44108e-06	positive	3.55793
										BAHD1	697.333	1400	738	1390	0.00732964	0.0297664	positive	2.00765		CES2	1729	14085	1584	16293	3.56434e-05	0.000785355	positive	8.14633		H2AZ1	9058.14	23209	8214	12817	3.5533e-07	2.2606e-05	positive	2.56223
										BAIAP3	50.3333	139	48	165	0.00179226	0.00942653	positive	2.76159		CFAP91	0	124	0	170	1.84521e-06	6.26831e-05	positive	#DIV/0!		HAGHL	658.301	1384.33	496	1133.5	0.000178649	0.00215915	positive	2.10289
										BATF2	4	79.3333	3	64	1.42471e-09	4.58143e-08	positive	19.8333		CFTR	1.66667	3019.33	1	1771	1.0447e-09	7.3124e-08	positive	1811.6		HAPLN3	1693.27	5853	1394	5485	7.84039e-10	1.98167e-07	positive	3.45662
										BBIP1	122	372.333	90	357	8.47306e-06	0.000104107	positive	3.05191		CHDH	393.333	5231	325	5367	1.27829e-10	1.06872e-08	positive	13.2992		HLA-DQB2	1276.47	2916.33	1007	2395.5	0.00347803	0.0184616	positive	2.28469
										BBLN	243	688	224	669	3.80515e-05	0.000382896	positive	2.83128		CHRM1	4.33333	228.667	3	121	2.03624e-06	6.73482e-05	positive	52.7692		IDO1	2121.89	32828.5	867	8423	4.50015e-10	1.28891e-07	positive	15.4713
										BBS12	40.3333	117	34	117	1.88322e-05	0.000209211	positive	2.90083		CIITA	387.667	1404.67	401	1639	0.00348268	0.0340994	positive	3.62339		IFI6	8909.04	20803.5	5504	15627	0.00344029	0.0183376	positive	2.3351
										BCAN	42.3333	420.667	37	133	4.53521e-05	0.000444397	positive	9.93701		CILK1	874	4960.33	739	2763	0.00217422	0.0232724	positive	5.67544		IFIT3	3396.89	6968.83	2170	5492.5	0.00346959	0.0184387	positive	2.05153
										BCAR3	327.333	934.333	302	971	2.49306e-05	0.000267999	positive	2.85438		CLCN5	1480	4619.67	1497	4235	0.00128038	0.0152924	positive	3.1214		IFNE	51.8356	124.667	26	118.5	0.00554154	0.0258417	positive	2.40504
										BCDIN3D	69.6667	227.667	74	203	7.16112e-09	1.9793e-07	positive	3.26794		CLDN2	15.3333	8933.67	14	6916	3.93043e-16	7.39363e-14	positive	582.63		IFNG	53.6164	339.833	27	307.5	1.29321e-08	1.88565e-06	positive	6.33823
										BCL10	1307.33	3250.67	1221	3411	0.00137076	0.00761967	positive	2.48649		CLDND2	44.3333	132.333	50	119	0.00337042	0.0332527	positive	2.98496		IGFL4	63.1233	235.667	12	322.5	0.00847352	0.0352155	positive	3.73343
										BCL6	118	506.333	70	214	0.00262381	0.0128804	positive	4.29096		CMPK2	59.6667	1234.33	27	1142	0.00459809	0.0418866	positive	20.6872		IL20RB	137.137	355.833	62	327.5	0.000637657	0.00544275	positive	2.59473
										BCL9	802	2268.33	809	2411	0.00012486	0.00103551	positive	2.82835		CMTM4	3826.33	13202	3679	11356	0.000183536	0.00310689	positive	3.4503		IL21	26.5479	85	13	68	0.00277572	0.0156529	positive	3.20175
										BEST1	3676.67	12165.3	3159	12038	2.30758e-07	4.40681e-06	positive	3.30879		COBL	856.667	5862.67	939	7747	0.000120517	0.00224462	positive	6.84358		IL2RA	707.164	1565.5	554	1347.5	0.000800612	0.00641798	positive	2.21377
										BEST4	3.66667	19.3333	3	20	0.00505404	0.0219938	positive	5.27273		COL16A1	20.6667	1019.67	20	823	6.09972e-08	2.99983e-06	positive	49.3387		IL32	10829.8	26423.5	8650	27851.5	1.52647e-05	0.000358279	positive	2.4399
										BFSP1	25	70	29	80	0.00171847	0.00912509	positive	2.8		COL17A1	223.667	19137.3	150	27552	5.2786e-05	0.00111102	positive	85.5618		IL9R	196.342	425.5	162	443.5	0.000147929	0.00188838	positive	2.16713
										BHLHA15	9	109.667	10	127	0.00011039	0.00093841	positive	12.1852		COL22A1	0.666667	175	0	37	0.000168925	0.00292201	positive	262.5		IQANK1	21.5342	58.6667	15	47.5	0.00038306	0.00376128	positive	2.72434
										BHMT	1.33333	16.6667	0	16	0.00159841	0.00861608	positive	12.5		CORO2A	596.667	3352	669	3444	0.00120579	0.0145751	positive	5.61788		IRF1	7477.48	18002.8	6624	14028	1.10558e-08	1.64465e-06	positive	2.40761
										BICD1	297	844	279	553	0.00100844	0.00592039	positive	2.84175		CPA6	0.333333	166	0	92	5.52733e-07	2.13284e-05	positive	498		ISG15	3452.99	7515.33	2115	4936	0.00331663	0.0178405	positive	2.17647
										BICRAL	429.667	1137.33	372	691	0.00310927	0.0147269	positive	2.64701		CPD	6243.67	30723.7	6700	17711	0.0043892	0.0405482	positive	4.92077		ITGAE	1280.52	2749.33	1174	2633.5	2.09522e-12	2.07787e-09	positive	2.14704
										BLACAT1	63.6667	731	43	214	1.6575e-05	0.000187478	positive	11.4817		CPEB2	296.667	1668.33	365	1526	6.10516e-05	0.00126189	positive	5.6236		KLK6	1079.88	10992.8	146	1200	0.000454657	0.00425817	positive	10.1797
										BLOC1S1	175.333	461.333	168	564	0.00686995	0.0282837	positive	2.63118		CRACD	895.333	2466	1017	2393	0.000756709	0.0100226	positive	2.75428		KLK8	142.137	747.833	26	223	0.00854286	0.0354236	positive	5.26136
										BMAL1	145.333	403.667	143	409	7.61862e-05	0.000686272	positive	2.77752		CREB3L3	4	316.667	4	39	0.000735731	0.00984179	positive	79.1667		KLRC1	105.479	775.667	63	215	2.32099e-09	4.87435e-07	positive	7.35372
										BMT2	86.6667	306.667	84	256	3.45195e-06	4.80158e-05	positive	3.53846		CRYZL2P-SEC16B	49	913	67	681	0.00171396	0.0193728	positive	18.6327		KLRC2	67.0822	157.667	45	110	0.0034189	0.0182563	positive	2.35035
										BNIP3L	838	2417	539	2145	0.00063312	0.00402168	positive	2.88425		CST1	2.66667	7967	1	2809	5.25909e-10	3.93752e-08	positive	2987.62		KRT14	58.2329	3983.83	5	62	1.19279e-08	1.75971e-06	positive	68.4121
										BOD1L1	2389.67	7091	2529	7189	1.61842e-07	3.20908e-06	positive	2.96736		CST2	0.333333	273.333	0	49	0.000358564	0.00544815	positive	820		KRT15	332.274	2241.67	158	621	6.465e-07	3.57296e-05	positive	6.74644
										BPIFC	0.333333	85.3333	0	75	2.22311e-06	3.25904e-05	positive	256		CST4	0	476.333	0	124	0.000183338	0.00310689	positive	#DIV/0!		KRT16	335.219	3008.5	52	1149.5	0.000378379	0.00372556	positive	8.97473
										BRI3	1058.67	2125	1068	2368	0.00730494	0.0296984	positive	2.00724		CSTA	22	340.333	26	334	4.11395e-08	2.08454e-06	positive	15.4697		KRT17	1914.58	7856	584	5508	0.00583016	0.0268717	positive	4.10326
										BRWD1	1817	4632.67	1749	2723	0.00340229	0.0158883	positive	2.54962		CTSC	2714.33	31586.3	2194	41357	6.29789e-06	0.000176485	positive	11.6369		KRT5	118.123	4716	23	126.5	3.26266e-11	2.05044e-08	positive	39.9244
										BST2	222.667	1959	246	2441	1.03963e-10	4.19017e-09	positive	8.7979		CYBB	15.3333	304	11	257	0.00133347	0.015826	positive	19.8261		KRT6A	423.219	4428.67	16	240	0.00272632	0.0154795	positive	10.4642
										BTBD19	21	119	18	102	6.56282e-09	1.82745e-07	positive	5.66667		CYP2D6	28.3333	358	18	508	0.00153597	0.0177806	positive	12.6353		KRT80	817.137	2277.17	241	1886.5	0.0105651	0.0412323	positive	2.78676
										BTC	165	558	137	401	0.000573578	0.00372415	positive	3.38182		CYP2F1	0.666667	27.3333	1	29	0.000253931	0.00406965	positive	41		LAG3	437.671	1279.5	326	1038	8.58971e-07	4.50985e-05	positive	2.92343
										BTD	956	4075	883	2010	0.000446211	0.00300685	positive	4.26255		CYP2S1	316	9472.67	277	7084	0.000456673	0.00662567	positive	29.9768		LAMP3	1116.03	3233.5	829	3246.5	7.90232e-06	0.000231633	positive	2.89733
										BTG1	1788	9647.67	1329	8854	4.39325e-08	1.00755e-06	positive	5.39579		CYP3A5	50.6667	7470.67	54	1703	1.53498e-09	1.04524e-07	positive	147.447		LAP3	8252.27	21739.3	7296	19403.5	2.95841e-13	4.40087e-10	positive	2.63434
										BTN3A1	92.6667	348	69	232	5.28194e-05	0.000508867	positive	3.7554		CYP4F12	14.3333	2765.33	3	1056	7.00334e-06	0.000193382	positive	192.93		LDHB	11865.6	25692.8	9349	14556.5	0.00086163	0.00679071	positive	2.16531
										BTN3A3	32	86.6667	19	87	0.00493729	0.0216439	positive	2.70833		CYP4F3	9.66667	2661.33	12	580	6.75336e-08	3.27843e-06	positive	275.31		LMNB1	3663.22	7628.5	3383	6845	8.1777e-05	0.00123817	positive	2.08246
										C11orf54	200.667	595.667	194	341	0.0029478	0.0141666	positive	2.96844		CYP4V2	355.667	2874.33	404	3767	7.331e-05	0.00146991	positive	8.08154		LRRC61	709.603	1451.5	605	1549.5	4.89184e-10	1.34345e-07	positive	2.04551
										C11orf68	426.333	867.667	435	795	8.80693e-05	0.000775144	positive	2.03518		DAAM1	858.333	2927.33	847	3026	0.00404455	0.0381847	positive	3.41049		MAB21L4	324.808	894.167	171	804	0.00352006	0.0186348	positive	2.75291
										C11orf71	73	148.667	62	150	0.00964654	0.0369669	positive	2.03653		DAZ1	3	6856.67	3	1697	1.84718e-08	1.01825e-06	positive	2285.56		MAD2L1	1598.79	3733.17	1291	2064	0.000485886	0.00444341	positive	2.33499
										C11orf91	14.6667	141.333	13	81	5.75615e-08	1.28083e-06	positive	9.63636		DAZ2	0.666667	3880	1	1236	4.09786e-08	2.0834e-06	positive	5820		MANEAL	801.219	1983.67	547	2018	4.44598e-05	0.0008082	positive	2.47581
										C12orf57	359	855.667	384	981	0.0025612	0.012641	positive	2.38347		DAZ3	0.666667	3644.33	1	1412	4.03726e-08	2.05955e-06	positive	5466.5		MAT1A	93.9863	438.833	8	432.5	0.00304225	0.0167511	positive	4.66912
										C14orf28	109.667	374.667	111	351	2.59885e-06	3.71871e-05	positive	3.41641		DAZ4	1	4249	1	1316	6.16558e-09	3.83413e-07	positive	4249		MDK	9582.86	25453.7	7503	26739	5.51951e-06	0.000176892	positive	2.65617
										C15orf62	37.3333	434	44	403	8.37157e-11	3.43901e-09	positive	11.625		DDC	2	2028.67	2	2956	2.04434e-11	1.98486e-09	positive	1014.33		MIX23	852.63	1718.5	800	1119	6.18652e-06	0.000191728	positive	2.01553
										C16orf46	24	61.6667	20	58	0.00242748	0.0120953	positive	2.56944		DDX60	376.667	4688.33	277	5132	0.00238188	0.0250488	positive	12.4469		MND1	235.315	834.667	177	492	4.36753e-08	4.81265e-06	positive	3.54702
										C16orf74	84.6667	226.333	87	173	0.000101531	0.000873528	positive	2.67323		DENND2D	5	1291.33	5	1240	6.01523e-36	1.00581e-32	positive	258.267		MSX2	363.575	1175.17	232	1023.5	3.54523e-05	0.000680494	positive	3.23225
										C18orf32	130.667	317.333	118	288	7.40582e-07	1.20592e-05	positive	2.42857		DENND4C	2144.67	4860.33	2373	5112	0.000764841	0.0100966	positive	2.26624		MTAP	2154.77	4424.5	2018	2725	2.6646e-07	1.82945e-05	positive	2.05335
										C19orf53	182.333	405.667	150	497	0.0102316	0.0387081	positive	2.22486		DGKQ	823.333	2229	800	2453	0.00512972	0.0456788	positive	2.70729		MTFP1	961	2177.83	851	1266	3.29017e-07	2.12032e-05	positive	2.26622
										C1orf116	1338.67	3636.67	1006	3155	0.00581076	0.024631	positive	2.71663		DGLUCY	626.333	2864.33	643	2783	0.000116373	0.00218586	positive	4.57318		MTHFD1L	1844.41	3735.67	1647	3125.5	2.79533e-06	0.000107542	positive	2.0254
										C1orf54	14.6667	50.6667	11	50	0.00375756	0.0173059	positive	3.45455		DHX58	46.3333	1086	26	951	1.38254e-06	4.83857e-05	positive	23.4388		MTHFD2	4732.3	10066	4153	8850	1.86284e-06	7.99363e-05	positive	2.12708
										C1orf56	127	306	137	314	3.83565e-07	6.80973e-06	positive	2.40945		DKK4	2	1908	0	431	4.26769e-06	0.000127177	positive	954		MYBL2	2354.79	5596.17	1740	3930	0.00111416	0.00816123	positive	2.3765
										C1orf74	147.667	322.667	151	267	0.00043778	0.00296473	positive	2.1851		DNAJA4	60.3333	2489	64	2725	4.32233e-10	3.30187e-08	positive	41.2541		MYEOV	1889.16	4839.5	1437	4132	0.00166716	0.0108691	positive	2.56171
										C1QTNF6	90.3333	444	57	375	1.21671e-08	3.18067e-07	positive	4.91513		DNAJC3	2226	12349.7	2187	11915	0.000403246	0.00599649	positive	5.54792		NDUFS5	5826.41	12261.3	5122	6805	1.63247e-06	7.28532e-05	positive	2.10444
										C1QTNF9B	23.6667	72	26	73	0.000123124	0.00102714	positive	3.04225		DOK4	708.333	3019	721	3159	0.00296718	0.0300912	positive	4.26212		NECTIN1	2574.41	5882.5	2143	4543	1.89035e-06	8.0827e-05	positive	2.28499
										C1RL	351	1153.33	275	1204	5.22679e-06	6.87995e-05	positive	3.28585		DOP1B	1130.67	3971.67	1242	3064	0.00180422	0.0201124	positive	3.51268		NKG7	745.233	1963.33	557	1611.5	1.46488e-06	6.68787e-05	positive	2.63452
										C22orf23	186.333	949	187	1055	2.54319e-11	1.14543e-09	positive	5.09302		ECM1	49	1913	51	1115	9.35631e-09	5.52169e-07	positive	39.0408		NME1	2531.88	7182.17	2300	4587	4.04309e-09	7.51804e-07	positive	2.8367
										C2CD6	1.66667	20.6667	2	8	0.00965083	0.0369738	positive	12.4		EEIG1	1051.33	4858.67	1053	4827	0.00138328	0.016327	positive	4.62143		NPM1	36861.2	74453.8	34683	48362.5	3.17051e-05	0.000625379	positive	2.01984
										C2orf42	145.667	321	118	227	0.0066665	0.0275599	positive	2.20366		EEPD1	336	5780.33	297	7918	2.84282e-06	8.94075e-05	positive	17.2034		NPM3	984.342	2809.17	815	1058	1.06313e-06	5.15705e-05	positive	2.85385
										C3orf20	24.3333	130	20	138	5.56882e-05	0.000530048	positive	5.34247		EFNA4	321	1007.67	272	890	0.000847279	0.0110205	positive	3.13915		NUDT1	743.082	1700.67	708	1334	5.72793e-09	9.73803e-07	positive	2.28867
										C3orf38	736.333	1526	740	1455	1.91271e-05	0.000212172	positive	2.07243		EFNB1	774	3671.67	922	3427	0.00251486	0.0262274	positive	4.74376		NXPH4	52.4521	136.5	19	84.5	0.00135273	0.00932046	positive	2.60238
										C3orf62	92.3333	421.333	108	421	1.11231e-15	1.03952e-13	positive	4.56318		EIF1AY	0	1220.67	0	1241	2.49157e-22	1.24986e-19	positive	#DIV/0!		OASL	1390.93	3115.67	906	3043	0.00273579	0.0155086	positive	2.23999
										C4orf3	674	1655	640	1552	8.19125e-09	2.23919e-07	positive	2.45549		ELAPOR1	9.33333	364	7	277	0.00076777	0.0101175	positive	39		OR51B4	17.2329	41	0	0.5	3.20303e-07	2.07917e-05	positive	2.37917
										C4orf51	85	253	75	202	0.000139213	0.00113195	positive	2.97647		ELMO3	187.667	2281.67	69	2060	0.00154272	0.0178177	positive	12.1581		OR51B5	11.1096	205.667	2	0.5	1.02614e-06	5.00882e-05	positive	18.5125
										C5	53	110.333	54	98	0.0041519	0.018779	positive	2.08176		EME2	88	678.333	91	363	0.000627434	0.00862307	positive	7.70833		ORC6	536.589	1181.17	459	876.5	5.71464e-05	0.00095517	positive	2.20125
										C6orf141	59	193.333	69	115	0.00312555	0.0147806	positive	3.27684		ENGASE	911	4229.67	668	5133	0.0021743	0.0232724	positive	4.64288		PAFAH1B3	896.877	2574.33	778	1632	1.63831e-09	3.61056e-07	positive	2.87033
										C6orf226	27.6667	143.667	23	172	0.00119335	0.00677455	positive	5.19277		EPHB2	1645.67	11897.7	1707	13811	1.07344e-07	4.9401e-06	positive	7.22969		PBK	1067.27	2721.33	936	1778	0.000315452	0.00325687	positive	2.5498
										C7orf25	124.667	391	118	407	9.47949e-09	2.554e-07	positive	3.13636		EPHB3	182.667	2479.33	202	2164	4.83959e-07	1.90657e-05	positive	13.573		PCLAF	1049.64	3227	945	1827	5.71176e-07	3.33205e-05	positive	3.07438
										C9orf72	345.667	824.667	348	872	3.05001e-05	0.000318039	positive	2.38573		EPHB4	3809.33	14641.7	3976	16652	0.00103789	0.0129191	positive	3.84363		PCNA	5231.44	16453.8	4900	11991	7.66632e-11	4.14702e-08	positive	3.14518
										CA2	27.3333	243.333	32	264	1.12904e-13	7.53685e-12	positive	8.90244		EPM2A	106	434	72	412	0.00555962	0.0484279	positive	4.09434		PDZK1IP1	4983.97	12231.5	4260	4988	0.00388939	0.0200895	positive	2.45417
										CAAP1	275.667	743	265	702	1.00984e-09	3.37057e-08	positive	2.69528		EPN3	152	1777.67	116	1051	0.00101826	0.0127486	positive	11.6952		PGD	6841.47	14996.2	6076	11405	4.42027e-08	4.84088e-06	positive	2.19195
										CAB39L	96.6667	344.333	98	258	8.92441e-08	1.90366e-06	positive	3.56207		EPS8L3	0.333333	4218.33	0	3946	1.23947e-09	8.55635e-08	positive	12655		PIERCE1	107.425	287.333	78	169.5	6.40436e-06	0.000197023	positive	2.67474
										CACNA1C	4	24	2	24	0.00556916	0.0238203	positive	6		ERBB3	1133.33	11138.7	525	8656	0.0034405	0.0337964	positive	9.82824		PKMYT1	996.822	2214.33	848	1618	1.65947e-06	7.38731e-05	positive	2.22139
										CADM1	536.667	1130.33	615	1291	0.00823316	0.0326034	positive	2.10621		ERICH2	179.333	4296	207	885	0.000561839	0.00790938	positive	23.9554		PLAAT4	3216.11	9329.5	2465	8965.5	1.01144e-06	4.98762e-05	positive	2.90087
										CALB2	6	495	5	386	2.3583e-16	2.46599e-14	positive	82.5		ERMP1	1953.67	9507.33	1555	9734	0.00145019	0.016944	positive	4.86641		PLAC1	15.3014	70.6667	5	56.5	0.000253025	0.00278694	positive	4.61832
										CALCB	0	10	0	8	0.000451028	0.00303384	positive	Inf		ERN2	62.6667	2181	66	721	3.60653e-07	1.44733e-05	positive	34.8032		PLEKHG4	1135.22	2496.33	707	2068	0.000740066	0.00606005	positive	2.19899
										CALCOCO1	1144	5746.67	868	4172	1.36049e-07	2.74171e-06	positive	5.02331		ERV3-1	488.333	37294	453	14202	0.000132887	0.00240942	positive	76.37		PMAIP1	685.808	1496	506	1284.5	0.00204313	0.0125901	positive	2.18137
										CALCOCO2	2008	5117.33	1242	5040	0.0016811	0.00896488	positive	2.54847		ESAM	81.6667	2622	39	2451	1.14213e-05	0.000296856	positive	32.1061		POLD1	1829.27	4230.5	1662	4286.5	1.25281e-09	2.83087e-07	positive	2.31267
										CAMK4	62.6667	328.333	58	412	0.000161763	0.00128593	positive	5.23936		ESR2	60	329.667	55	335	3.70301e-06	0.000113036	positive	5.49444		POLE4	1085.26	2175.67	1002	1512	4.68658e-09	8.29853e-07	positive	2.00474
										CAMKV	1.66667	18.6667	1	18	0.000882658	0.0052857	positive	11.2		ETHE1	764.333	3653.33	765	2245	0.00274623	0.0282103	positive	4.77976		PRF1	920.74	1987.17	736	1905	2.71582e-05	0.000555328	positive	2.15823
										CANT1	4533	9206.33	4285	8792	0.000113673	0.000961947	positive	2.03096		ETV7	49.6667	666	29	812	4.51734e-06	0.000132776	positive	13.4094		PRKCQ	393.658	960.833	289	978.5	8.12145e-06	0.000237277	positive	2.44078
										CAPN6	0.333333	8.33333	0	7	0.00469618	0.0207602	positive	25		FAM166C	0.666667	460	0	179	1.2232e-05	0.000313061	positive	690		PRPS2	3124.42	8307.67	2947	7653	3.14663e-10	1.02128e-07	positive	2.65894
										CAPN8	106	354.333	122	352	2.57763e-09	7.88206e-08	positive	3.34277		FAM3B	3	105	3	25	0.000628631	0.00863163	positive	35		PRR22	168.26	355.5	131	263	0.000289942	0.00306802	positive	2.1128
										CAPS	26.3333	53.3333	29	53	0.0134546	0.0479014	positive	2.02532		FAM47E	10.3333	162.667	9	108	0.000288194	0.00451303	positive	15.7419		PSAT1	1568.23	9327.17	1320	6090.5	9.27696e-11	4.87068e-08	positive	5.94756
										CARD11	133	299.667	124	279	0.000335596	0.00238393	positive	2.25313		FAM53B	1508	5710.67	1773	4793	0.00246695	0.0257814	positive	3.78691		PSMB10	4745.48	10916.7	4004	10272	2.81949e-09	5.7194e-07	positive	2.30043
										CARF	47	221.333	41	98	0.000556746	0.00363697	positive	4.70922		FAM81A	122.333	781.667	157	743	0.000161997	0.00283146	positive	6.38965		PSMB3	4652.38	9307.5	4115	7724	2.92212e-08	3.62242e-06	positive	2.00059
										CASP4	450	1323.67	366	1534	0.00328104	0.0154243	positive	2.94148		FAM83E	93	1601	25	661	0.00412853	0.0386623	positive	17.2151		PSMB8	7697.47	15434.2	6632	13635.5	3.62543e-06	0.000129435	positive	2.0051
										CATSPER2	24	66	26	44	0.0100207	0.038098	positive	2.75		FAT1	4500.33	67195.7	4706	53944	0.00109095	0.0134487	positive	14.9313		PSMB9	4024.64	9672.83	3218	9887	4.54044e-06	0.000152175	positive	2.4034
										CATSPERE	12	41.3333	11	38	0.00112887	0.00648236	positive	3.44444		FBP1	11	1415.33	6	1116	5.19322e-05	0.00109458	positive	128.667		PSME2	9415.32	23504.5	8578	19110.5	2.28637e-09	4.85881e-07	positive	2.49641
										CAVIN1	2956	12473	3136	12234	6.70027e-05	0.00061807	positive	4.21955		FBXW10	14.3333	174.333	17	77	0.00267455	0.0276058	positive	12.1628		PTGES	777.767	1602.67	595	1089	0.00190375	0.0119661	positive	2.0606
										CBX4	2520.33	5958.67	1841	6693	0.0108955	0.0406283	positive	2.36424		FBXW10B	30.3333	251	34	220	0.00175497	0.01968	positive	8.27473		PTTG1	1235.63	2891.67	1078	1753.5	0.000115853	0.00160193	positive	2.34024
										CCDC115	418	918	426	1077	0.00225231	0.0113461	positive	2.19617		FCGBP	43.3333	437.333	32	300	0.000442922	0.00645884	positive	10.0923		RAD51	615.151	1334.83	530	798.5	2.27311e-05	0.000481915	positive	2.16993
										CCDC120	881.333	2956.33	937	3092	0.00248005	0.0122999	positive	3.35439		FGF20	0.666667	335.667	0	379	4.95975e-07	1.94881e-05	positive	503.5		RANBP1	4769.97	10467.7	4339	6122	1.76938e-07	1.32156e-05	positive	2.19449
										CCDC122	11.6667	78.3333	8	27	0.00135498	0.00754039	positive	6.71429		FGFR4	904.667	4267.67	781	4583	0.0023258	0.0245621	positive	4.71739		RDM1	76.1781	155.667	30	113	0.0109024	0.0421681	positive	2.04346
										CCDC126	123	526.333	119	505	9.47653e-12	4.51282e-10	positive	4.27913		FHDC1	117.667	1651.67	89	1387	9.17937e-06	0.000244496	positive	14.0368		REC8	1635.4	7430.17	1172	6591.5	1.86927e-10	7.58972e-08	positive	4.54334
										CCDC146	2.33333	42	3	18	5.37615e-05	0.00051598	positive	18		FLRT3	64.6667	1455.67	82	1246	1.54604e-06	5.3486e-05	positive	22.5103		RFC2	1305.77	3626.17	1148	2658	1.55061e-13	2.51636e-10	positive	2.77704
										CCDC152	11.6667	139	7	161	1.73321e-05	0.000194424	positive	11.9143		FMOD	2	868.333	2	1202	3.12068e-07	1.27617e-05	positive	434.167		RFC4	1194	2491.33	1143	2312	2.87494e-08	3.58885e-06	positive	2.08654
										CCDC159	15.3333	71	13	63	3.28973e-05	0.000337853	positive	4.63043		FOSL2	2155.33	8286.67	1901	8769	0.000976925	0.0123528	positive	3.84473		RHOV	227.164	599.5	84	545	0.0119127	0.0451781	positive	2.63906
										CCDC17	66	162.667	70	156	0.000823757	0.00498286	positive	2.46465		FOXA2	9	2782	7	2754	1.30211e-12	1.56763e-10	positive	309.111		RMI2	599.548	1470.83	496	1144.5	6.98455e-08	6.64917e-06	positive	2.45324
										CCDC171	67.6667	151.333	67	154	0.000151053	0.00121175	positive	2.23645		FOXA3	164.667	1075.33	215	1081	0.0045461	0.0415331	positive	6.53036		RNASEH2A	1024.07	2189.33	930	2005	2.75239e-06	0.000106579	positive	2.13788
										CCDC174	457.333	1040	385	1033	0.00149529	0.00815886	positive	2.27405		FOXQ1	381.333	8734.33	43	7795	0.00471365	0.0427066	positive	22.9047		RPA3	1210.56	2756	1107	2138	4.61446e-09	8.29853e-07	positive	2.27663
										CCDC180	4.66667	25.6667	4	21	0.000921777	0.00548385	positive	5.5		FRK	86.6667	2909.33	52	2793	0.00170788	0.0193684	positive	33.5692		RPL35	20572.7	44236.2	18439	25882.5	5.54876e-06	0.000177193	positive	2.15023
										CCDC181	10.3333	43.3333	9	31	0.000626867	0.00400049	positive	4.19355		FSIP2	118.667	1029.67	87	1244	0.00422827	0.0393271	positive	8.67697		RPS19	43494.7	88335.7	38086	68205	9.97758e-05	0.00144178	positive	2.03095
										CCDC186	837	2857.33	825	2922	2.30394e-18	3.04874e-16	positive	3.41378		FUCA1	1133.33	3372.67	1064	3784	0.00547513	0.0478764	positive	2.97588		RRM2	3972.19	8727.83	3300	7490.5	0.00183969	0.0116817	positive	2.19723
										CCDC194	0.333333	7.33333	0	8	0.00950062	0.036567	positive	22		FUT2	46	2545	19	1886	4.91696e-09	3.09604e-07	positive	55.3261		S100A2	136.205	2764.83	86	339.5	3.75959e-17	1.34225e-13	positive	20.299
										CCDC28A	195.667	463	162	491	0.00528799	0.0228822	positive	2.36627		FUT4	457	4543.67	489	2398	0.000111738	0.00210456	positive	9.94238		SAPCD2	1771.86	4514.67	1257	3039	0.000244798	0.00272607	positive	2.54798
										CCDC39	19.3333	84.6667	19	81	1.20975e-05	0.000142324	positive	4.37931		FUT9	4	3193	3	4188	2.36379e-07	1.00205e-05	positive	798.25		SCD	9017.51	19566.3	6279	15274	0.0055004	0.025744	positive	2.16982
										CCDC50	2192	10526.3	2231	11052	5.08009e-10	1.80434e-08	positive	4.80216		GADD45G	5	158.333	6	34	0.000388275	0.00583049	positive	31.6667		SCGB3A1	37.2192	952.5	12	28.5	4.8991e-08	5.30023e-06	positive	25.5916
										CCDC59	608	1330	588	1668	0.0105902	0.0396979	positive	2.1875		GAL3ST4	38.6667	443	47	392	0.00287693	0.0292929	positive	11.4569		SCO2	2244.51	5153.67	2091	5249	3.08224e-07	2.0303e-05	positive	2.29612
										CCDC62	29.3333	94.6667	30	74	0.000136923	0.00111698	positive	3.22727		GALNT10	2012.33	7508.67	1967	6966	0.004864	0.0437528	positive	3.73132		SECTM1	1771.34	3629.5	1704	1825	0.00010706	0.00151263	positive	2.04901
										CCDC71L	458.333	1506.33	439	1253	2.57162e-06	3.68681e-05	positive	3.28655		GALNT5	12.3333	4850	3	4235	3.21899e-13	4.10531e-11	positive	393.243		SERPINB2	162.11	879.5	26	371.5	0.0135741	0.0496008	positive	5.42534
										CCDC88A	1174.67	2466.67	1231	1996	0.00126334	0.00710444	positive	2.09989		GANC	415.667	1109.67	429	1031	0.000282602	0.00443007	positive	2.66961		SIGLEC12	431.534	1092.83	321	663.5	0.00781355	0.0331858	positive	2.53244
										CCDC92	166.333	350.667	129	302	0.000988479	0.0058146	positive	2.10822		GAS2	10	80.3333	10	95	0.00256208	0.0266276	positive	8.03333		SKA1	438.89	901	327	780.5	0.00212649	0.012938	positive	2.0529
										CCDC93	1489	3170	1329	2764	0.000984746	0.00580423	positive	2.12895		GBA2	2593.33	5262.33	2560	4837	0.00282371	0.0288486	positive	2.02918		SKA2	2065.33	4398.17	1984	4218.5	1.21214e-11	8.32228e-09	positive	2.12952
										CCL20	0.333333	7	0	5	0.013525	0.0480719	positive	21		GBP2	12.6667	236.333	14	140	5.15278e-06	0.000147985	positive	18.6579		SLC27A5	255.699	668	199	479	5.77419e-06	0.000183082	positive	2.61245
										CCL22	9	63.3333	7	56	9.64012e-05	0.000835645	positive	7.03704		GCC2	1961.33	4562.67	1779	4770	0.00517617	0.0460035	positive	2.32631		SLC28A3	840.89	2339.17	526	1375.5	0.000155053	0.00195332	positive	2.78177
										CCL24	0.333333	21.3333	0	17	4.92726e-05	0.000478113	positive	64		GCH1	797.667	2159.67	779	2223	0.00203188	0.0221257	positive	2.70748		SLIRP	1917.52	4403	1700	2079.5	7.40759e-08	6.95963e-06	positive	2.29619
										CCN1	1189.33	3640.33	1155	3691	0.00204568	0.0104685	positive	3.06082		GCLC	1396.33	8423.67	1062	8743	5.36707e-07	2.07633e-05	positive	6.0327		SLX9	684.014	1408.83	643	786	9.00243e-08	7.99515e-06	positive	2.05966
										CCN4	0	62.3333	0	77	1.95266e-09	6.08295e-08	positive	Inf		GDF15	249	50875.7	303	13793	9.32458e-09	5.52169e-07	positive	204.32		SMIM45	8.89041	27	4	7.5	0.00162965	0.0106878	positive	3.03698
										CCNL1	2226.33	4481.33	2281	5024	0.00594298	0.0250749	positive	2.01288		GGT6	1.66667	30.6667	2	34	0.00118299	0.0143571	positive	18.4		SNORC	438.219	932.833	267	716	0.00724289	0.0314352	positive	2.12869
										CCNT1	1688.67	3393	1769	3140	1.30631e-06	2.03761e-05	positive	2.00928		GIMAP2	1.66667	74.6667	0	62	0.00205828	0.0223314	positive	44.8		SNRPF	2481.3	5381.67	2235	3158.5	9.86265e-07	4.9316e-05	positive	2.16889
										CCPG1	894.333	2506.33	811	2407	1.69494e-12	9.35221e-11	positive	2.80246		GIPC2	2.66667	909.333	3	225	1.39112e-05	0.000346013	positive	341		SOCS1	493.507	1189	435	1192.5	1.6976e-07	1.3006e-05	positive	2.40929
										CCT6B	21	70.3333	18	59	0.000461712	0.0030895	positive	3.34921		GJB1	0.333333	871.333	0	108	2.99965e-07	1.23002e-05	positive	2614		SPC24	372.685	965.5	343	718.5	1.89265e-06	8.0827e-05	positive	2.59066
										CD22	93.6667	522	91	428	8.73826e-06	0.000107101	positive	5.57295		GJB2	436.667	4387.67	127	5466	0.00425504	0.0395272	positive	10.0481		SPC25	408.74	933.167	360	722	0.000130016	0.00173852	positive	2.28303
										CD274	68	518.667	65	390	3.01396e-13	1.90965e-11	positive	7.62745		GLB1L2	1295	5968.67	984	7430	0.00312122	0.031356	positive	4.60901		SPRR1A	48.0548	376.833	8	141.5	0.00320843	0.0174137	positive	7.84174
										CD5	3	20.6667	3	16	0.00190135	0.00987184	positive	6.88889		GLS2	76.3333	998.667	85	1008	0.000302981	0.00471516	positive	13.083		SPRR1B	65.3014	871.167	3	207.5	0.00272942	0.0154883	positive	13.3407
										CD59	6595	15843.7	6839	14263	2.02796e-08	5.054e-07	positive	2.40238		GLYCTK	327	1500.67	410	1796	0.00186716	0.0206458	positive	4.58919		SSBP1	3709.81	7758.5	3488	5188	7.84913e-08	7.18538e-06	positive	2.09135
										CD68	79	453	77	340	3.33855e-09	9.86587e-08	positive	5.73418		GMDS	1411.67	14728.7	1826	12282	1.39334e-05	0.000346013	positive	10.4335		STAT1	22148.2	54874	17841	47081.5	2.50402e-06	9.96885e-05	positive	2.47758
										CD7	1	16.6667	1	17	0.000340675	0.00241085	positive	16.6667		GP2	0	70.3333	0	10	0.00503789	0.0449942	positive	#DIV/0!		STMN1	6491.74	14784.2	5465	11108.5	2.92266e-06	0.000111005	positive	2.27738
										CD72	1.33333	15.3333	1	10	0.00159341	0.00859844	positive	11.5		GPCPD1	1042	8243.33	997	6109	0.000120966	0.00224742	positive	7.91107		SULT2B1	349.726	1049.83	125	426.5	0.00837192	0.034885	positive	3.00187
										CD93	0	12.3333	0	7	0.000383172	0.00265504	positive	Inf		GPR35	23.3333	3807.67	29	4348	9.59026e-16	1.73884e-13	positive	163.186		SURF2	583.014	1177.67	491	932	3.23537e-10	1.03133e-07	positive	2.01996
										CD96	0	13.3333	0	10	0.000151677	0.0012148	positive	Inf		GPRIN2	2	122.333	2	130	8.91171e-08	4.15208e-06	positive	61.1667		SYCE2	86.1918	230.667	57	173.5	4.64979e-07	2.82325e-05	positive	2.6762
										CDC42BPB	7691	15514	7522	14775	2.31996e-05	0.000251562	positive	2.01716		GPT	31.3333	299	41	324	1.57166e-06	5.42473e-05	positive	9.54255		SYNGR3	163.822	362.667	90	166	0.000392689	0.00382636	positive	2.21379
										CDCP1	5751.33	16590.3	5716	17198	3.479e-11	1.54826e-09	positive	2.88461		GPT2	2021.67	8208.33	2367	7302	0.00457544	0.0417308	positive	4.06018		TACSTD2	5580.42	12753.3	4106	15224	0.0102532	0.0404128	positive	2.28537
										CDH1	458.667	1280.33	494	1351	0.000979612	0.00578064	positive	2.79142		GPX2	8.66667	30619.7	6	37244	5.12476e-40	1.28537e-36	positive	3533.04		TAP1	11894.1	27657.5	9485	27950	4.57055e-06	0.000152221	positive	2.32531
										CDH23	17.6667	47	19	51	0.0111514	0.0412739	positive	2.66038		GRHL3	27.6667	493	36	578	0.000530892	0.00758007	positive	17.8193		TEAD4	837.479	2036	727	1740.5	2.1285e-08	2.82311e-06	positive	2.4311
										CDHR5	304.667	943.667	307	1114	0.00265846	0.0130121	positive	3.09737		GRIN2A	1.33333	106	1	37	1.6165e-05	0.000392999	positive	79.5		TGM2	16818.5	38945.5	12349	26374	0.00114148	0.00829665	positive	2.31563
										CDK17	802.333	1656.33	883	1583	3.14808e-07	5.74064e-06	positive	2.0644		GSAP	212.333	4277.67	156	4880	0.00299042	0.0303049	positive	20.146		TIPIN	522.973	1107	502	758	2.27021e-09	4.85881e-07	positive	2.11675
										CDKN1A	4991.33	16185.3	4639	16219	5.54296e-08	1.24264e-06	positive	3.24269		GSDMB	263.667	1808.33	210	1593	0.00262987	0.0272193	positive	6.85841		TK1	1870.07	5008.5	1624	4344	1.4622e-06	6.68787e-05	positive	2.67824
										CDNF	12	37	11	36	0.0108546	0.0405266	positive	3.08333		GTF2IRD2	133.333	508	131	414	0.000494931	0.00711204	positive	3.81		TMEM40	44.1507	173.833	3	114.5	0.00977175	0.0390863	positive	3.93727
										CDSN	102.333	210	90	203	0.00814729	0.0323309	positive	2.05212		GTF2IRD2B	215	812	224	649	0.000706943	0.00953296	positive	3.77674		TMPRSS13	166.521	442.833	55	129.5	1.40993e-09	3.14608e-07	positive	2.65933
										CEACAM1	646.333	3033.67	496	3293	8.81594e-10	2.97573e-08	positive	4.69366		HABP2	0.333333	256.333	0	71	1.88077e-06	6.33193e-05	positive	769		TNNT1	108.288	875.333	24	704	2.22285e-05	0.00047521	positive	8.08341
										CEACAM19	33	236	38	254	2.49004e-13	1.59118e-11	positive	7.15152		HAS3	492.667	6230	492	8273	2.27404e-05	0.000535556	positive	12.6455		TNS4	2000.25	8174.33	724	5452	0.0104451	0.0409163	positive	4.08666
										CEACAM5	400.667	1957.33	292	1648	1.66706e-06	2.52814e-05	positive	4.88519		HDHD3	631.333	1589	726	1620	0.0044696	0.0410176	positive	2.5169		TP63	223.63	513.667	52	183	0.0105515	0.0411974	positive	2.29695
										CEBPB	358	1195	113	996	0.0132712	0.0473503	positive	3.33799		HEPH	3	3651.67	3	685	6.37308e-10	4.65575e-08	positive	1217.22		TRIB3	694.247	1421.67	433	710.5	0.00375957	0.0195595	positive	2.04778
										CEBPD	38.3333	142.333	32	115	0.000261885	0.00194052	positive	3.71304		HGD	3	675.667	2	122	2.06356e-06	6.81018e-05	positive	225.222		TRIM24	2823.75	6085	2092	5147.5	1.67167e-06	7.42314e-05	positive	2.15493
										CEBPG	3466	7349.67	2147	7123	0.0127216	0.0458486	positive	2.1205		HIF3A	4	69.3333	6	39	0.0036281	0.0350644	positive	17.3333		TYMP	7972.38	18372.8	6800	16657.5	6.18459e-06	0.000191728	positive	2.30456
										CELF6	6	52.6667	6	51	3.5102e-07	6.35192e-06	positive	8.77778		HLA-A	8740.33	36370.7	7889	26856	0.00477649	0.0431461	positive	4.16124		UBD	9683	53589	5002	45658	5.63718e-06	0.000179428	positive	5.53434
										CEMIP	152	2949.67	124	2975	1.10319e-35	8.24801e-33	positive	19.4057		HLA-B	4680.67	23664.7	5125	17345	0.00443156	0.0407894	positive	5.05583		UBE2C	1791.81	3885.67	1384	2806	0.00188016	0.011868	positive	2.16857
										CEP85L	173.667	499.667	188	492	7.85373e-09	2.15481e-07	positive	2.87716		HLA-DRA	1.66667	1121	0	1494	7.12646e-07	2.68115e-05	positive	672.6		UBE2L6	4800.22	12787.8	3983	13565	9.41718e-10	2.24141e-07	positive	2.66401
										CEP97	444	907	443	968	0.00153959	0.00836235	positive	2.04279		HLF	39	620.333	19	847	0.00391805	0.0373418	positive	15.906		UBE2S	2427.33	5844.83	2130	5845	2.0457e-05	0.000445338	positive	2.40793
										CERCAM	908.333	2463	855	2485	2.91451e-09	8.80419e-08	positive	2.71156		HMGCS2	0.333333	244.667	0	348	0.000179554	0.00307058	positive	734		UBE2T	878.877	1936.67	842	1185.5	0.000110074	0.00154224	positive	2.20357
										CERS3	0	8.66667	0	7	0.00439225	0.0196404	positive	Inf		HNF1A	39	1198.67	32	1016	3.00986e-13	3.8714e-11	positive	30.735		UHRF1	1558.16	3331.5	1275	2866	0.000302582	0.00316241	positive	2.13809
										CFAP100	4.66667	23	5	12	0.00958568	0.0367996	positive	4.92857		HNF1B	1.66667	822.667	1	790	1.72668e-13	2.32007e-11	positive	493.6		WARS1	12792.1	79615.2	10021	42105	8.88974e-13	1.05794e-09	positive	6.2238
										CFAP251	78.6667	179.667	81	172	0.00245346	0.0121957	positive	2.2839		HNF4A	5.33333	7495.33	6	3418	5.5826e-28	4.94192e-25	positive	1405.38		WDR38	495.096	1122.5	437	689	3.8764e-07	2.42799e-05	positive	2.26724
										CFAP53	5.33333	68.3333	4	65	4.18509e-11	1.85147e-09	positive	12.8125		HNF4G	63	1423.67	65	1508	3.03432e-16	5.78018e-14	positive	22.5979		WDR76	723.603	1537.67	659	1449.5	6.16902e-07	3.47392e-05	positive	2.12501
										CFAP58	1	21	1	11	0.000373078	0.00259834	positive	21		HPDL	136.667	3545.33	9	2512	0.00190022	0.0209651	positive	25.9415		XKR9	335.534	682.5	195	483	0.00763745	0.0326386	positive	2.03407
										CFAP70	22	139	21	123	2.31091e-10	8.7481e-09	positive	6.31818		HR	246.667	3372	182	3315	0.00100982	0.0126658	positive	13.6703		XKRX	85.411	181.667	45	128	0.00161247	0.0106061	positive	2.12697
										CFLAR	1889	4268.67	1787	4227	2.91328e-07	5.39264e-06	positive	2.25975		HSD11B2	63.6667	3561	76	1744	2.3487e-10	1.88008e-08	positive	55.9319		XRCC2	441.973	890.667	338	861	0.00484434	0.0235054	positive	2.01521
										CHD2	4257.33	9800.67	4157	9225	7.20528e-05	0.000655356	positive	2.30207		IDH1	4495.67	19333.3	3109	19680	0.00526916	0.0464532	positive	4.30044		ZNF486	444.274	1155.67	319	1003	6.21226e-05	0.00101182	positive	2.60125
										CHGB	0.333333	14.6667	0	11	0.00056481	0.0036752	positive	44		IDUA	186.667	1831.33	192	2097	0.00115284	0.014082	positive	9.81071		ZNF683	190.342	812.333	84	709.5	9.02783e-06	0.000257027	positive	4.26775
										CHMP2B	2761.33	5560	2810	6569	0.0123173	0.0446825	positive	2.01352		IFI27	30.3333	9709.33	18	3330	3.29747e-07	1.33756e-05	positive	320.088		ZNF793	232.26	481.667	180	314	0.00209245	0.0128094	positive	2.07382
										CHMP4C	1049	2587	877	2665	0.000302142	0.00218998	positive	2.46616		IFI44	137.667	4687	26	2670	0.00102686	0.0128071	positive	34.046		ZNF90	500.507	1013.67	371	1118.5	1.68204e-05	0.000384949	positive	2.02528
										CHPF	2987.33	6305.67	3023	5783	0.00197021	0.0101553	positive	2.1108		IFI44L	13.6667	3789.67	2	756	6.28357e-06	0.000176421	positive	277.293		AASS	1357.33	533.833	1092	533	2.61238e-05	0.000537254	negative	0.393297
										CHRNB1	60.3333	173	50	199	0.00106178	0.00618494	positive	2.8674		IFI6	640.333	13292.7	366	8503	0.000257633	0.0041049	positive	20.759		ABCA10	1021.95	142.667	533	97.5	2.03822e-06	8.56102e-05	negative	0.139603
										CHURC1	820.667	2265	787	2316	6.05635e-10	2.10117e-08	positive	2.75995		IGFL4	13	2525.33	9	2657	3.8786e-11	3.64806e-09	positive	194.256		ABCA6	1136.45	379.667	759	390	0.000462172	0.00430372	negative	0.334081
										CIR1	167	549	152	609	2.89904e-07	5.38781e-06	positive	3.28743		IGSF9B	303.667	5164	296	2662	0.000124087	0.00228846	positive	17.0055		ABCA8	3728.71	557.667	2322	559.5	9.82966e-06	0.000270369	negative	0.14956
										CIRBP	4032.67	8159	3624	9075	0.0074267	0.0300871	positive	2.02323		IHH	3	1355.33	2	776	2.60111e-12	2.9881e-10	positive	451.778		ABCA9	1081.18	290.333	618	185.5	0.00188385	0.0118784	negative	0.268534
										CKB	204	453	187	517	0.00219967	0.0111195	positive	2.22059		IKZF3	14	641	16	672	3.29522e-07	1.33756e-05	positive	45.7857		ABCC2	517.219	111.667	164	92.5	0.00475812	0.0232112	negative	0.215898
										CLCF1	308.667	845	351	795	1.98441e-05	0.000218989	positive	2.73758		IL17RB	173.667	1587	164	1307	2.73233e-11	2.61904e-09	positive	9.1382		ABCC6	742.493	228	539	245.5	0.00110715	0.00813319	negative	0.307074
										CLDN1	2035	15527.3	1336	14669	8.68837e-08	1.86128e-06	positive	7.63014		IL1RL2	0.333333	535	0	281	4.83063e-10	3.65307e-08	positive	1605		ABCC8	200.123	13.6667	65	2	0.000119002	0.00162657	negative	0.0682912
										CLDN12	1581	3574.33	1544	3594	5.15859e-07	8.82568e-06	positive	2.26081		IL22RA1	35	1085.33	30	644	2.32273e-05	0.000546167	positive	31.0095		ABCC9	2163.55	628	1325	397	0.000298529	0.00312921	negative	0.290264
										CLDN15	42	155.333	44	97	0.00113182	0.0064968	positive	3.69841		IRAG2	2	279.667	2	210	0.000208076	0.00345242	positive	139.833		ABCG2	766.644	144.5	497	149.5	1.73023e-06	7.57018e-05	negative	0.188484
										CLDND1	736.667	2020	798	1567	0.000109321	0.000930911	positive	2.74208		IRAK3	20.3333	583	24	500	0.00337189	0.0332527	positive	28.6721		ABCG5	242.945	20.3333	68	17	0.000107492	0.00151494	negative	0.0836951
										CLIP2	864	1845	634	1663	0.00910664	0.0353325	positive	2.13542		IRF9	474.333	3615	554	3956	2.9075e-05	0.000661952	positive	7.62122		ABCG8	274.534	6	76	4.5	6.50842e-09	1.08581e-06	negative	0.0218552
										CLIP4	30.6667	281.333	18	268	6.87062e-12	3.436e-10	positive	9.17391		ITGA10	22.6667	199	19	275	0.00261771	0.0271121	positive	8.77941		ABI3BP	5244.7	1484.33	3996	971	0.000605182	0.00524932	negative	0.283016
										CLU	211	512.333	193	510	4.0804e-05	0.000406402	positive	2.42812		ITGB6	4	551.333	0	607	4.46229e-06	0.000131931	positive	137.833		ABLIM3	1447.19	679.167	1127	443.5	0.00544551	0.0255743	negative	0.4693
										CLYBL	25.6667	74.3333	25	53	0.0113579	0.0418588	positive	2.8961		ITGB7	22.3333	448	12	343	3.01188e-05	0.000680568	positive	20.0597		ACAA2	6772.42	3068.83	5601	2987	0.00149303	0.0100196	negative	0.453137
										CMC1	347.667	871	333	893	1.13398e-07	2.35178e-06	positive	2.50527		IZUMO1	27	290.333	19	200	0.00415858	0.0387748	positive	10.7531		ACACB	2816.81	946.333	2327	909	5.14521e-07	3.08212e-05	negative	0.335959
										CMC4	26.3333	61.3333	28	62	0.00431094	0.0193811	positive	2.32911		JAML	1	30	1	14	0.00107311	0.0132815	positive	30		ACHE	718.329	141.667	340	155.5	0.000138607	0.00181398	negative	0.197217
										CMKLR2	986.333	4757.33	840	5724	0.000674047	0.00422601	positive	4.82325		KALRN	67	2860	25	4003	0.000211211	0.00349287	positive	42.6866		ACMSD	136.479	20.8333	27	19.5	0.0117036	0.0446126	negative	0.152648
										CMPK2	146.667	482.333	137	454	2.79916e-05	0.000294552	positive	3.28864		KCNE3	3.33333	12681.7	4	15857	2.62188e-28	2.46604e-25	positive	3804.5		ACOX2	693.192	170.5	503	148	1.88578e-07	1.38531e-05	negative	0.245964
										CMTR2	834.333	2000	766	2022	1.16295e-08	3.06693e-07	positive	2.39712		KCNJ15	11.3333	446	5	490	0.00102055	0.0127666	positive	39.3529		ACRBP	334.685	117.5	220	130.5	0.000936359	0.00720161	negative	0.351076
										CNEP1R1	236.333	549	229	550	2.12067e-06	3.15212e-05	positive	2.32299		KCNK10	0.666667	131.333	1	137	0.000556883	0.00785623	positive	197		ACSL6	415.808	78.3333	136	83.5	0.00407795	0.0208166	negative	0.188388
										CNFN	18	49.6667	18	46	0.00290817	0.0140096	positive	2.75926		KCNQ1	27.6667	6533.33	24	6393	9.07577e-14	1.26464e-11	positive	236.145		ACSS3	515.685	218.5	439	229.5	0.00209689	0.0128132	negative	0.423708
										CNGB3	16	61.6667	19	46	0.000281716	0.00206799	positive	3.85417		KDM4C	960.333	2504.33	1104	2300	0.00307918	0.030975	positive	2.60778		ACTG2	42350.6	3451.17	8008	2066	0.000287652	0.00305213	negative	0.0814904
										CNIH1	3886	8446.67	3841	9156	0.000632034	0.00401649	positive	2.17361		KDM5D	0.333333	2571	0	2728	4.28916e-22	2.08218e-19	positive	7713		ACTN2	312.315	23.3333	26	25.5	0.0054022	0.0254244	negative	0.0747109
										CNOT4	525.333	1158.33	582	1134	3.77481e-07	6.72761e-06	positive	2.20495		KEL	8	125.333	9	49	0.00576958	0.0498716	positive	15.6667		ACTRT3	140.137	61	105	43	0.00251909	0.0146096	negative	0.435288
										CNOT6L	1498.33	3099.33	1507	2984	2.45991e-06	3.56424e-05	positive	2.06852		KIF12	36.6667	434.667	38	502	1.67749e-08	9.31535e-07	positive	11.8545		ADAM22	818.438	268.833	536	242	0.002153	0.0130503	negative	0.328471
										CNTN1	1.66667	36	2	29	2.54188e-06	3.65821e-05	positive	21.6		KLHDC4	1310	2886.33	1158	2676	0.0033376	0.0330227	positive	2.20331		ADAM33	3430.34	461	1995	460	3.12073e-06	0.000117034	negative	0.134389
										CNTN4	1.66667	20	2	15	0.00029585	0.00214986	positive	12		KLHDC7A	2.33333	292	1	191	5.04278e-06	0.000146221	positive	125.143		ADAMTS15	772.644	154.5	522	174.5	9.54878e-06	0.000265094	negative	0.199963
										COL13A1	40.3333	169.333	33	66	0.0117814	0.0431043	positive	4.19835		KLHL33	2	77.6667	2	74	0.000110968	0.00209268	positive	38.8333		ADAMTS17	426.192	50.1667	247	47.5	8.34954e-09	1.34277e-06	negative	0.117709
										COL17A1	773	2475	861	2679	7.24464e-13	4.3159e-11	positive	3.20181		KPNA7	15.3333	153.333	15	192	0.00012393	0.00228837	positive	10		ADAMTSL3	1265.03	444	711	381	0.00987005	0.039339	negative	0.350981
										COL4A4	1.33333	19.6667	1	9	0.00131288	0.00733612	positive	14.75		KRT5	0.666667	36	1	9	0.00114763	0.0140527	positive	54		ADAMTSL4	1723.67	747.167	1335	716	0.00355092	0.0187759	negative	0.433474
										COL6A3	15.3333	46	16	43	0.0085266	0.0334993	positive	3		KRT6A	0.333333	177.667	0	34	1.26599e-05	0.000321279	positive	533		ADAMTSL5	430.329	194.333	298	165	0.0086199	0.0356423	negative	0.451593
										COL7A1	32	81	34	102	0.00965534	0.0369817	positive	2.53125		KRT6B	1	1593.33	1	263	6.41271e-07	2.43699e-05	positive	1593.33		ADCY2	476.301	86.8333	271	78	4.03685e-05	0.000749863	negative	0.182308
										COPG1	3819.67	8132	3681	9228	0.00267155	0.0130676	positive	2.12898		KRT6C	0	249.333	0	37	4.61992e-05	0.000986172	positive	#DIV/0!		ADCY5	2106.9	369.167	1150	335	4.83939e-05	0.000853636	negative	0.175218
										COQ10B	1020.67	2766.33	1104	3513	0.00192326	0.00996562	positive	2.71032		LAMA3	1212.67	14923	575	13818	0.000825438	0.0107924	positive	12.3059		ADCYAP1R1	220.973	16.5	21	15.5	0.00783807	0.0332314	negative	0.0746699
										COX6B2	7.66667	41.6667	7	43	1.08632e-05	0.000129432	positive	5.43478		LAMB1	3462.33	35246.3	3608	17055	0.000107873	0.00204549	positive	10.1799		ADD2	309.219	53.5	105	55.5	0.00341049	0.0182223	negative	0.173016
										COX7A2L	843	2080.33	741	2377	0.000644975	0.00407582	positive	2.46777		LAMP3	213.333	2917.67	132	1542	0.000584483	0.00815945	positive	13.6766		ADGRA1	79.9315	0.833333	4	0	0.00425903	0.021489	negative	0.0104256
										CPEB2	241	1289.33	242	1209	1.77875e-15	1.62181e-13	positive	5.34993		LCN12	26.3333	574	34	579	0.00130872	0.0155691	positive	21.7975		ADGRB2	423.863	124.333	282	82.5	0.000208913	0.00241689	negative	0.293334
										CPEB3	171	486	148	453	4.0702e-05	0.000406016	positive	2.84211		LEMD1	7	429	0	510	0.00396865	0.0377524	positive	61.2857		ADGRD1	1259.36	360.833	693	254	0.00208832	0.0127893	negative	0.286522
										CPEB4	1328.33	9631.67	1237	11151	2.55122e-10	9.53709e-09	positive	7.25094		LFNG	146.667	3628.67	43	3816	2.84795e-06	8.94075e-05	positive	24.7409		ADGRG2	290.068	42.6667	106	36.5	8.44413e-05	0.00126669	negative	0.147092
										CPED1	2.66667	20.6667	3	20	0.000778713	0.00476826	positive	7.75		LGALS4	9.66667	14755.7	8	2930	2.75499e-11	2.62404e-09	positive	1526.45		ADGRG4	170.795	2.5	6	0	0.00141716	0.00961523	negative	0.0146375
										CPS1	40.6667	192.667	31	203	1.04939e-08	2.80706e-07	positive	4.7377		LGALS9	14.3333	5452	12	6753	2.0033e-18	4.56782e-16	positive	380.372		ADH1A	287.808	52.5	150	33.5	0.00135335	0.00932046	negative	0.182413
										CRABP2	2897	6630	3100	7529	0.00146895	0.0080488	positive	2.28857		LGALS9B	0	27	0	31	0.000206565	0.00343112	positive	#DIV/0!		ADH1B	5531.03	894.5	3956	1001.5	2.96521e-05	0.000594074	negative	0.161724
										CRACR2B	238.667	501.667	241	551	3.77213e-05	0.000380178	positive	2.10196		LGR4	1572.33	5782.33	1435	5296	0.00142915	0.0167633	positive	3.67755		ADIPOQ	144.301	1.33333	2	0.5	0.000459192	0.00429588	negative	0.00923992
										CRAT	7.66667	825	6	795	2.00089e-41	2.30148e-38	positive	107.609		LGR5	15.3333	3691.33	3	3292	2.15965e-09	1.43174e-07	positive	240.739		ADIRF	866.959	228.667	691	174	2.84624e-05	0.000576711	negative	0.263757
										CREB3L2	1510.67	3050	1682	3252	0.00746261	0.030209	positive	2.01898		LHFPL2	1303.33	4132.67	1296	3476	0.000254825	0.0040753	positive	3.17084		ADM2	490.575	184	421	79.5	0.0018382	0.0116817	negative	0.37507
										CREB5	1029.67	2670	636	2468	0.00188963	0.00982431	positive	2.59307		LIMK2	1270.33	3783.67	1037	3517	0.0009406	0.0120162	positive	2.97848		ADPRHL1	237.342	83	172	88	0.000202783	0.00235669	negative	0.349706
										CREBRF	264.333	1140	179	1191	2.79613e-05	0.00029444	positive	4.31274		LIPH	33.6667	2377.33	24	2724	3.72031e-12	4.14718e-10	positive	70.6139		ADRA1D	78.2055	5.33333	29	3	1.77022e-06	7.7262e-05	negative	0.0681964
										CRHR2	9.33333	38	10	38	0.00533837	0.0230241	positive	4.07143		LMO7	1900	15794	1671	14813	9.06411e-05	0.00176695	positive	8.31263		ADRA2A	3089.03	189.833	1972	157	1.11237e-12	1.24105e-09	negative	0.0614541
										CRTC2	512.667	1047.67	560	1136	0.00442532	0.0197705	positive	2.04356		LMTK2	2270.33	6809.67	2412	7580	0.00289643	0.0294715	positive	2.99941		ADRA2C	166.425	31.5	93	31	0.00011376	0.00157911	negative	0.189275
										CRYAB	1.33333	12	2	8	0.00774702	0.03109	positive	9		LOC105374355	2	46.3333	1	13	0.00205496	0.0223125	positive	23.1667		ADRB2	320.192	147.667	261	139	0.0072282	0.031402	negative	0.461182
										CRYBG1	76	291.667	78	302	7.33404e-05	0.000666403	positive	3.83772		LOC107984890	1.33333	30.6667	2	23	0.000382933	0.00576853	positive	23		ADRB3	80.7534	6.33333	15	4.5	0.000691305	0.00578989	negative	0.078428
										CRYGS	7.33333	30.6667	9	29	0.00226197	0.0113806	positive	4.18182		LOC112267992	0	36	0	10	0.000749975	0.00995271	positive	#DIV/0!		ADSS1	535.342	147.833	272	128.5	0.00384286	0.0199184	negative	0.276147
										CRYL1	62.6667	224.667	54	201	5.40129e-07	9.16748e-06	positive	3.58511		LOC729966	0.333333	155	0	98	8.62595e-06	0.000231807	positive	465		AEBP1	27950.7	11545.3	20928	11050	0.00484734	0.0235136	negative	0.41306
										CRYM	2	14.3333	2	16	0.0101866	0.0386013	positive	7.16667		LPAR6	10	494	7	377	1.65804e-06	5.67087e-05	positive	49.4		AFF3	647.74	201.167	389	112.5	0.00514334	0.0245229	negative	0.310567
										CSF2RA	71.6667	384.667	44	441	1.7998e-05	0.000200839	positive	5.36744		LPXN	191	2909.67	181	2688	0.0021125	0.0227911	positive	15.2339		AGTR1	163.452	27.3333	54	7	0.00121005	0.00864718	negative	0.167225
										CSGALNACT2	356.333	1353	371	1271	1.8603e-20	3.19736e-18	positive	3.79701		LRIG1	678	9606.33	627	5905	7.24655e-05	0.00145988	positive	14.1686		AGTR2	75.7534	0.166667	1	0	0.0004156	0.00396943	negative	0.00220012
										CSMD3	8.33333	173	7	83	7.21362e-07	1.18015e-05	positive	20.76		LRMDA	4.66667	365	0	378	0.00409107	0.038472	positive	78.2143		AGXT	58.7534	1.83333	7	1.5	0.00169613	0.0109879	negative	0.0312039
										CSNK1E	692	1635.67	700	1761	0.00123554	0.00697077	positive	2.36368		LRP5	3822.67	25561.7	3566	20220	1.76268e-05	0.000425787	positive	6.68687		AHNAK	85678	42381.8	77537	45095	0.00199621	0.0123825	negative	0.494664
										CSRNP1	1392.67	5285.33	1267	6798	0.0100935	0.0383164	positive	3.79512		LRRC2	3.66667	397.667	0	439	0.000892383	0.0115077	positive	108.455		AHNAK2	5064.71	1525.5	3626	760.5	0.000792855	0.00637822	negative	0.301202
										CST7	14	608	14	607	8.82541e-19	1.28123e-16	positive	43.4286		LRRC24	342.333	1014.67	350	1107	0.000989798	0.0124648	positive	2.96397		AIF1L	891.26	292.167	752	196	0.000110154	0.00154224	negative	0.327813
										CSTA	5.33333	37.3333	4	50	0.00907053	0.0352198	positive	7		LRRC31	0.333333	531.667	0	618	4.42527e-05	0.000948099	positive	1595		AIFM3	347.068	59	196	64	3.5585e-07	2.2606e-05	negative	0.169995
										CSTB	237.333	657.333	243	668	2.40058e-06	3.49182e-05	positive	2.76966		LRRC74A	0.333333	108	0	13	0.00215414	0.0231225	positive	324		AIPL1	42.5342	11.6667	1	8.5	9.61719e-05	0.00140603	negative	0.274289
										CTBS	533.333	1139.33	621	1073	6.76849e-06	8.54739e-05	positive	2.13625		LTB4R	320.333	2035	307	1509	0.00116572	0.0142048	positive	6.35276		AK5	125.178	26.3333	57	18	0.00440034	0.021966	negative	0.210367
										CTF1	57	143.667	60	125	0.00222605	0.0112377	positive	2.52047		LTB4R2	55.3333	353.333	55	269	0.000593576	0.00825575	positive	6.38554		AK7	199.288	44.5	127	49.5	2.81308e-05	0.00057194	negative	0.223295
										CTNNBIP1	111.667	302	109	307	6.13467e-07	1.02608e-05	positive	2.70448		LURAP1L	156.667	1657.67	147	1662	4.17045e-06	0.000125022	positive	10.5809		AKAP12	5477.47	2012.83	4411	1674.5	0.000222653	0.00253438	negative	0.367475
										CTSK	142	364	135	384	0.000179274	0.0014057	positive	2.56338		LY75	19.3333	876.333	2	986	3.14317e-05	0.000703892	positive	45.3276		AKAP6	683.479	154.5	300	120	0.00188657	0.0118832	negative	0.226049
										CTSO	64.3333	293.333	67	276	3.17041e-09	9.42488e-08	positive	4.55959		LYL1	184	1008	194	579	0.0022829	0.024228	positive	5.47826		AKNAD1	67.9726	4.16667	10	4	0.00598365	0.0273602	negative	0.0612992
										CTTNBP2NL	631.333	1567.33	640	1380	1.69548e-07	3.34025e-06	positive	2.48258		LYRM1	819.667	3889	811	2477	0.00223937	0.0238671	positive	4.74461		AKR1C1	2635.79	780.167	1959	724	0.00159242	0.0105024	negative	0.295989
										CUBN	5	30.3333	6	30	0.000192849	0.00149646	positive	6.06667		LYZ	31.6667	126875	29	123975	3.96745e-83	2.98531e-79	positive	4006.59		AKR1E2	202.726	45.3333	137	32.5	6.69515e-06	0.000203951	negative	0.223619
										CXCL2	79.6667	405.333	52	486	0.000111109	0.000943447	positive	5.08787		MACC1	41.3333	4420	52	3706	1.08046e-09	7.52769e-08	positive	106.935		ALDH1A2	208.959	27	62	13.5	0.00194395	0.0121376	negative	0.129212
										CXCL3	13.3333	93	12	58	0.000152119	0.00121703	positive	6.975		MAN2A1	1921	5369.33	1748	4189	0.00185289	0.0205333	positive	2.79507		ALPG	224.863	14.6667	22	12	0.00233342	0.0138222	negative	0.0652249
										CXCL8	27.3333	2968	21	2985	1.57059e-94	7.82836e-91	positive	108.585		MANSC1	629	7055.33	493	5906	7.74299e-06	0.000211478	positive	11.2167		ALPP	118.479	6.16667	9	3	0.0032736	0.0176889	negative	0.0520484
										CXXC4	1	16	1	16	0.00030362	0.00219963	positive	16		MAOB	16.6667	3343	3	2264	7.38541e-09	4.49972e-07	positive	200.58		ALS2CL	3911.93	1772.83	3074	1622.5	0.00314691	0.0171843	negative	0.453186
										CYB5D2	93	261.667	102	256	1.23832e-08	3.21468e-07	positive	2.81362		MCCC2	3864.67	9547.33	4235	8955	0.00259618	0.0269448	positive	2.47042		ALX4	109.836	1.5	6	1.5	0.00138605	0.00946892	negative	0.0136568
										CYLD	514.333	1638.67	449	1782	0.000123296	0.00102767	positive	3.186		MCF2L	218.333	1529	233	1144	1.86998e-06	6.30972e-05	positive	7.00305		AMBP	111.753	27.8333	61	11	0.00202546	0.0125109	negative	0.24906
										CYP1A1	95.3333	288.667	104	179	0.00845224	0.0332683	positive	3.02797		MCTP1	153.667	1360	65	833	0.00551363	0.0481291	positive	8.85033		AMDHD1	75.6712	26.6667	41	25	0.0125268	0.0467228	negative	0.352402
										CYP2R1	283.667	722.333	250	634	4.12339e-07	7.24524e-06	positive	2.54642		MECOM	419	4284.67	505	1903	0.00352446	0.0343743	positive	10.2259		AMER3	76.5205	1	8	0.5	1.99723e-05	0.000437455	negative	0.0130684
										CYP3A5	303	846.333	316	745	1.80496e-06	2.72897e-05	positive	2.79318		MEST	223	7101	107	5936	1.53932e-08	8.70874e-07	positive	31.843		AMIGO1	663.123	128.5	504	141	1.04107e-07	8.97788e-06	negative	0.19378
										CYP4V2	55.3333	242.333	54	256	3.33305e-08	7.87347e-07	positive	4.37952		MFSD9	580.333	1899.33	448	2063	0.000436885	0.00639561	positive	3.27283		ANGPTL1	615.164	98.3333	304	73.5	0.000142576	0.00184308	negative	0.159849
										CYRIA	4.66667	49	5	58	5.94781e-05	0.000559004	positive	10.5		MGAM2	4	16899	4	16099	1.10753e-19	2.97629e-17	positive	4224.75		ANGPTL5	41.4384	2	5	2	0.0101678	0.0401689	negative	0.0482645
										CYSRT1	47	197	44	206	2.03123e-09	6.30146e-08	positive	4.19149		MGAT5	4594	13557.7	5051	15773	0.00144595	0.0169315	positive	2.95117		ANGPTL7	109.466	14	26	3	0.00438498	0.0219077	negative	0.127894
										CYSTM1	987.333	2101	832	2042	0.00300092	0.0143501	positive	2.12795		MGST1	310.333	6079.67	178	6072	0.00524123	0.0462611	positive	19.5908		ANK2	2305.23	706.5	1687	752	0.000684601	0.00575368	negative	0.306477
										DAZAP2	3100.67	8477.67	3206	9752	0.000412932	0.00283367	positive	2.73414		MIA2	1214	8138	1105	7664	1.23991e-08	7.09483e-07	positive	6.70346		ANKH	4577.4	2157.5	4148	2224	1.06235e-05	0.000283045	negative	0.471338
										DBN1	7	119	7	111	2.22664e-10	8.47201e-09	positive	17		MICALL2	428.333	1746.33	467	1522	0.00166055	0.0189172	positive	4.07704		ANKRD18A	204.945	65	145	47	0.00480704	0.0233753	negative	0.317158
										DCAF4L1	3.33333	17.3333	1	15	0.00993256	0.0378014	positive	5.2		MICOS10-NBL1	1950.33	5473.67	1684	5885	0.00538577	0.0472047	positive	2.80653		ANKRD40CL	500.616	88.3333	249	71.5	0.000155947	0.00195872	negative	0.176449
										DCAKD	109	242	99	220	0.000120817	0.00101039	positive	2.22018		MISP3	194	1080.33	238	1039	1.4795e-06	5.1659e-05	positive	5.56873		ANKRD6	673.068	284	541	253.5	3.71879e-05	0.000703968	negative	0.421948
										DCST2	7	33.6667	6	36	0.000724884	0.00449759	positive	4.80952		MLEC	8502.67	27136.3	7844	27220	1.6798e-05	0.00040773	positive	3.19151		ANKRD63	22.1781	0.5	3	0.5	0.000541823	0.00483604	negative	0.0225448
										DCUN1D1	2658.67	5766	2586	5647	3.64475e-08	8.56917e-07	positive	2.16876		MMEL1	114	398.667	123	416	0.000120924	0.00224742	positive	3.49708		ANO5	712.274	115.167	478	113	2.10871e-06	8.73377e-05	negative	0.161689
										DDA1	504	1169.67	503	1036	3.1666e-05	0.000328137	positive	2.32077		MMP15	1433.67	8125.67	1685	8154	7.98401e-06	0.00021688	positive	5.66775		ANO7	1706.99	749.667	1068	622.5	0.0115814	0.0442413	negative	0.439176
										DDIT3	747	5102.67	330	5270	0.000297209	0.00215736	positive	6.83088		MMP28	26	478.333	23	258	1.9531e-05	0.000466543	positive	18.3974		ANPEP	44431.2	3054.83	5911	1224.5	4.44473e-05	0.0008082	negative	0.0687542
										DDR2	27	123.333	25	130	5.4072e-10	1.90693e-08	positive	4.5679		MMP7	1	410	0	76	4.03498e-05	0.000874998	positive	410		ANTXR2	6757.82	3012.67	5484	2352.5	0.000386774	0.00378052	negative	0.445804
										DDX60	1515	4564.33	1409	3091	0.000218311	0.00166674	positive	3.01276		MS4A8	0	80	0	31	0.000132847	0.00240942	positive	#DIV/0!		ANXA13	3405.21	407.333	1601	311	0.000195967	0.00229994	negative	0.119621
										DDX60L	681	2782.67	690	1835	9.30071e-07	1.48108e-05	positive	4.08615		MSMB	0.333333	24.3333	0	9	0.00540739	0.0473666	positive	73		AOC1	6613.86	1677	3655	1581.5	0.00299427	0.0165738	negative	0.253558
										DENND5B	371.667	767.667	386	622	0.00222029	0.0112149	positive	2.06547		MTMR10	725.333	2100.67	763	1767	0.00274464	0.0282103	positive	2.89614		AOC3	5956.75	1883.17	4222	1432	0.000523925	0.00470215	negative	0.31614
										DGKG	9.33333	83.6667	10	74	4.42911e-07	7.72794e-06	positive	8.96429		MTTP	5.66667	855	1	286	0.00120009	0.0145345	positive	150.882		AOX1	949.836	268.333	648	105.5	0.001931	0.0120736	negative	0.282505
										DHRS1	287	643.333	272	702	0.000316682	0.00227321	positive	2.24158		MUC1	431	15589	186	7603	0.000712273	0.00958765	positive	36.1694		AP3B2	145.712	21.8333	51	15.5	0.00225412	0.0134937	negative	0.149839
										DKK4	4.33333	52.6667	4	64	0.000474105	0.00316063	positive	12.1538		MUC13	6.66667	7973	6	6091	5.88815e-17	1.19744e-14	positive	1195.95		APBA1	543.315	228.333	430	228.5	0.00010224	0.00146165	negative	0.42026
										DLG4	139.667	280.333	144	276	0.00092407	0.00548972	positive	2.00716		MUC5AC	1	93.3333	0	21	0.00204393	0.0222087	positive	93.3333		APLP1	339.945	65.3333	164	69.5	1.81268e-05	0.000409079	negative	0.192188
										DMGDH	0.333333	12.6667	0	12	0.000647479	0.00408858	positive	38		MUC5B	11.6667	396.667	6	309	5.62927e-05	0.00117962	positive	34		APOA4	1750.32	4	4	2.5	4.73429e-05	0.000844273	negative	0.0022853
										DNAH1	99.3333	298.333	107	257	4.56767e-05	0.000447285	positive	3.00336		MX2	2	1525.33	1	190	1.33294e-06	4.70877e-05	positive	762.667		APOB	2353.47	19.5	60	14.5	3.97401e-06	0.000138555	negative	0.00828565
										DNAH10	28.6667	85	28	52	0.012834	0.0461537	positive	2.96512		MYB	254	2057	269	1578	0.00227312	0.0241506	positive	8.09843		APOBEC4	49.5479	3.16667	10	3	0.0013942	0.00950643	negative	0.0639112
										DNAI4	14.3333	47.3333	10	32	0.00727668	0.0296319	positive	3.30233		MYBPC1	1.66667	29.3333	1	38	0.000393837	0.00588565	positive	17.6		APOD	6016.68	1009.5	2612	673.5	0.000327994	0.00334956	negative	0.167783
										DNAJB11	1276	3693.67	1283	3959	0.000235974	0.00178118	positive	2.89472		MYH4	0.333333	274.667	0	260	4.29134e-08	2.15452e-06	positive	824		AQP12A	7.05479	0.5	3	0.5	0.00344295	0.0183408	negative	0.0708738
										DNAJB14	955	2805	906	2696	6.53153e-11	2.75116e-09	positive	2.93717		MYO15B	236.667	7749.67	213	1909	2.33239e-05	0.000547584	positive	32.7451		AQP4	249.507	6.33333	7	4.5	0.00153558	0.010213	negative	0.0253834
										DNAJB2	1216	2504.33	1110	2409	0.000427686	0.00291618	positive	2.05948		MYO1A	8.66667	805.333	7	225	6.21662e-05	0.00127632	positive	92.9231		AQP7	223.452	37.8333	167	38.5	3.88944e-08	4.47938e-06	negative	0.169313
										DNAJB4	89.3333	267.333	96	207	4.53957e-06	6.08791e-05	positive	2.99254		MYO5C	490	4659	287	4879	0.00011649	0.00218586	positive	9.50816		AR	454.288	105.167	243	41.5	0.00141959	0.00962443	negative	0.231498
										DNAJB5	18	72	20	81	4.85151e-05	0.000471682	positive	4		MYRF	1242	5927.67	855	6493	0.00015788	0.00277563	positive	4.77268		ARC	117.055	7.5	38	8	3.63338e-06	0.00012946	negative	0.0640726
										DNAJB9	313	3898.67	286	4235	8.77141e-10	2.9674e-08	positive	12.4558		N4BP2L1	50	337.667	44	201	0.000909215	0.0116947	positive	6.75333		ARHGAP20	440.068	138.167	260	157.5	0.000853012	0.00674661	negative	0.313966
										DNAJC27	92	254	102	249	4.48282e-07	7.78532e-06	positive	2.76087		NAPRT	547.333	4588	647	5637	0.00468231	0.0424995	positive	8.38246		ARHGAP6	954.26	290.667	728	294.5	3.54186e-05	0.000680494	negative	0.304599
										DNAJC28	11	38.3333	8	29	0.00524589	0.0227499	positive	3.48485		NBL1	1400	4821.33	1139	5158	0.00292764	0.0297288	positive	3.44381		ARHGDIG	150.863	17.1667	65	8	7.62694e-05	0.00118493	negative	0.11379
										DNAJC4	77.6667	210.333	74	209	3.12219e-06	4.39192e-05	positive	2.70815		NDP	0	36.3333	0	7	0.000977619	0.0123528	positive	#DIV/0!		ARHGEF10	2077.51	949.833	1859	981	0.000357154	0.00356774	negative	0.457199
										DOC2B	54.6667	193	52	181	3.09117e-08	7.37197e-07	positive	3.53049		NECTIN1	1677.33	9849.67	1862	6622	0.000653028	0.0089178	positive	5.87222		ARHGEF25	2019.7	683.333	1386	519.5	0.00109838	0.00809877	negative	0.338334
										DPEP1	28	131.333	24	152	0.00141134	0.00779404	positive	4.69048		NEK5	31.3333	269.667	31	191	0.00571355	0.049501	positive	8.60638		ARHGEF26	845.589	93.1667	434	90.5	4.58804e-10	1.28891e-07	negative	0.11018
										DRAP1	331	716	338	660	0.00119149	0.00676654	positive	2.16314		NFATC2	96	1488.67	110	1211	3.64389e-07	1.45456e-05	positive	15.5069		ARHGEF33	105.288	25	39	21	0.0106495	0.0414742	negative	0.237445
										DRD4	2.33333	13.3333	2	9	0.0138356	0.0489086	positive	5.71429		NFE2	10	129.333	11	163	0.00130156	0.0154962	positive	12.9333		ARHGEF37	1634.45	738.5	1409	709	0.00169753	0.0109879	negative	0.451833
										DTD1	628.667	1460	605	1512	1.50426e-05	0.000172626	positive	2.32238		NFIX	1174	6933.33	1098	3713	0.00197027	0.0216427	positive	5.90574		ARHGEF38	1127.81	476	951	231	0.00795297	0.0335464	negative	0.422058
										DTNA	3.66667	50.3333	4	46	1.61638e-07	3.20908e-06	positive	13.7273		NHERF4	2	58.3333	2	13	0.00191085	0.0210579	positive	29.1667		ARL4D	308.151	94.8333	155	58	0.00706432	0.0309033	negative	0.30775
										DUOX1	30.6667	88	33	54	0.0092704	0.0358748	positive	2.86957		NHSL1	796.667	3399	849	3059	5.21476e-06	0.00014948	positive	4.26653		ARMCX3	5063.37	2414.67	4658	2288	8.86577e-06	0.000253626	negative	0.476889
										DUSP1	247.667	1109.67	243	1154	4.31434e-05	0.000426105	positive	4.48048		NIPAL2	430.333	2450	241	2208	0.00353571	0.0344395	positive	5.69326		ARMH4	675.096	251.5	498	182	0.000202107	0.00235219	negative	0.37254
										DUSP22	329.667	808.667	308	768	4.83865e-08	1.09791e-06	positive	2.45298		NLRC5	128.667	1349.67	62	1195	0.00100997	0.0126658	positive	10.4896		ARRDC4	2791.03	1095.5	2476	1009	5.98846e-06	0.000187544	negative	0.392508
										DUSP6	300.667	4569	289	3162	6.1668e-21	1.15265e-18	positive	15.1962		NMRK1	221.333	706.667	225	727	0.00125137	0.0150054	positive	3.19277		ARSD	4815.56	2318.17	3566	1986.5	0.00542614	0.0255102	negative	0.481391
										DUSP8	418.333	1382.67	357	1138	0.000254547	0.00188989	positive	3.30518		NMUR2	0.333333	1903.33	0	2392	5.0455e-11	4.54669e-09	positive	5710		ART5	62.2466	9	22	9	0.00349238	0.0185183	negative	0.144586
										DVL3	1662	4241	1786	4153	2.17346e-08	5.35416e-07	positive	2.55174		NOSTRIN	97.6667	1146.33	70	1366	3.85045e-08	1.97093e-06	positive	11.7372		ARTN	91.4658	28.8333	52	27.5	0.0102217	0.0403331	negative	0.315236
										DYNLRB1	384	862	346	823	2.90054e-07	5.38781e-06	positive	2.24479		NOXO1	53.3333	593	58	482	2.78531e-08	1.48113e-06	positive	11.1188		ARVCF	1092.3	495.333	857	455	0.000193401	0.00227986	negative	0.453477
										DYNLT3	733.333	1476	741	1364	7.668e-06	9.54701e-05	positive	2.01273		NPHP4	641.333	1477.67	677	1502	0.000944555	0.0120289	positive	2.30405		ARX	143.493	6.66667	47	2.5	1.03071e-07	8.93162e-06	negative	0.0464598
										DYNLT4	58.6667	216	49	189	6.51683e-07	1.07914e-05	positive	3.68182		NQO1	3107.67	29398.3	2616	29647	0.00481498	0.0434417	positive	9.45994		AS3MT	158.288	44.8333	118	44	2.7749e-05	0.000565466	negative	0.28324
										DYRK3	195	1165.33	217	1120	1.64764e-07	3.25457e-06	positive	5.97607		NRL	73	214.667	63	212	0.000686873	0.00930921	positive	2.94064		ASAH2	348.562	112.833	253	119.5	3.6413e-05	0.000692973	negative	0.323711
										E2F7	1423	7452.67	1378	6923	4.21221e-07	7.39263e-06	positive	5.23729		NTM	4.66667	1424	0	230	0.00474133	0.0429057	positive	305.143		ASAH2B	541.507	231	508	191.5	3.21211e-06	0.000118715	negative	0.426587
										ECE2	0	10.3333	0	12	0.0003059	0.00221186	positive	Inf		NUDT4	2011	9102	2082	6756	0.000604349	0.00837463	positive	4.52611		ASAP3	1705.22	736.5	1442	691.5	3.65699e-05	0.000694478	negative	0.431909
										ECM1	254	1212	238	1142	2.76006e-06	3.93434e-05	positive	4.77165		NUDT4B	568.333	2529	558	1994	0.000167226	0.00290263	positive	4.44985		ASB11	58.0411	3.33333	3	2.5	0.00443913	0.0221103	negative	0.0574306
										EDF1	682	2877.67	589	3324	7.27614e-06	9.13519e-05	positive	4.21945		NUDT8	344	985.667	284	1005	0.00572528	0.0495456	positive	2.86531		ASB5	182.192	4.16667	6	1	0.000364032	0.00362226	negative	0.0228697
										EEF1A2	0.333333	16.3333	0	5	0.00298365	0.0143087	positive	49		OAF	1310.33	3626	1307	4040	0.000116836	0.0021869	positive	2.76723		ASCL2	1208.25	257.833	836	216	0.00170217	0.0110031	negative	0.213395
										EEIG1	1256	2549.33	1288	2651	0.00197943	0.0101853	positive	2.02972		OAS1	17	9538.67	17	7177	8.90622e-20	2.51592e-17	positive	561.098		ASIC5	47.4247	1.66667	3	1.5	0.0103525	0.0406874	negative	0.0351435
										EFCAB5	18	49.3333	17	50	0.0121032	0.0439803	positive	2.74074		OAS2	65.6667	7139	13	1053	0.000433321	0.0063558	positive	108.716		ASXL3	226.589	21.1667	92	20.5	2.97375e-07	1.98818e-05	negative	0.0934143
										EGR1	162.667	17050	121	17556	3.10607e-36	2.58028e-33	positive	104.816		OBP2B	0	27	0	21	1.88281e-05	0.000452625	positive	#DIV/0!		ATOH1	445.178	15.5	70	1	3.94423e-05	0.000737261	negative	0.0348175
										EGR2	5.66667	146	6	90	6.12389e-13	3.69236e-11	positive	25.7647		ODAM	1.66667	7127.33	1	8915	3.8105e-12	4.21649e-10	positive	4276.4		ATP1A2	766.137	47.5	260	40.5	1.79072e-07	1.33192e-05	negative	0.0619994
										EHD4	2190.67	5756.33	2264	5825	0.0075571	0.0305162	positive	2.62766		ODF3B	53.3333	524.667	63	463	0.000566481	0.00796727	positive	9.8375		ATP1B2	271.068	42.5	148	28.5	2.28985e-07	1.64161e-05	negative	0.156787
										EHF	76.3333	2920.33	60	1606	5.24986e-18	6.7095e-16	positive	38.2576		ONECUT3	3.66667	8255.67	5	5980	4.80139e-35	7.22561e-32	positive	2251.55		ATP2C2	3144.32	814.167	2205	414.5	0.000161581	0.00201188	negative	0.258933
										EID2B	23.3333	76	24	79	0.000255753	0.00189696	positive	3.25714		ORMDL3	1260	3526.33	1233	3801	0.00525638	0.0463677	positive	2.79868		ATP6V1B1	90.1781	15.5	28	7.5	0.00990629	0.0394319	negative	0.171882
										EIF1B	1044	2994.67	1051	3124	0.000172071	0.00135563	positive	2.86845		OSBPL10	1582.67	7126	1830	6968	0.00537493	0.0471371	positive	4.50253		ATP7B	2536.4	1000	1969	529	0.00300813	0.0166248	negative	0.39426
										EIF2AK2	3935.33	9146.33	4268	8238	1.2681e-08	3.2863e-07	positive	2.32416		OSBPL7	458	2467.33	370	2270	0.000203996	0.00340348	positive	5.38719		AVPR1B	82.9452	1.33333	5	1.5	0.00101439	0.00761472	negative	0.0160749
										EIF4A2	4271.67	12791	3863	7417	0.00162459	0.00871287	positive	2.99438		OSGIN1	86.3333	1008.33	106	765	2.91966e-07	1.20378e-05	positive	11.6795		AVPR2	103.589	35.5	68	38	0.00609317	0.0277331	negative	0.3427
										EIF4E3	267.667	560.667	267	480	0.000759512	0.00466981	positive	2.09465		OXR1	1774	5569	1807	4433	0.00181027	0.02015	positive	3.13923		AXDND1	290.863	38.8333	146	7	0.000152872	0.00193457	negative	0.133511
										EIF4EBP1	1233.67	3265.67	588	3304	0.00715036	0.0292588	positive	2.64712		PCDH7	251.333	5556.67	130	4106	0.000419011	0.00620029	positive	22.1088		B3GALNT1	896.89	386.833	753	283.5	5.1929e-05	0.000899986	negative	0.431305
										ELAPOR2	7.33333	61.6667	7	60	3.69112e-08	8.651e-07	positive	8.40909		PCP4	0.333333	592.667	0	387	4.5221e-05	0.000966662	positive	1778		B3GALT5	2607.03	627.333	1397	369	0.00595247	0.0272315	negative	0.240632
										ELK4	2430.67	5569.67	2410	5258	2.82585e-08	6.80433e-07	positive	2.29142		PCSK7	1029	4315.67	1183	4450	6.17865e-05	0.00127199	positive	4.19404		B3GNT6	1142.74	156.333	211	38.5	0.00570561	0.0264515	negative	0.136806
										ELL2	999.333	8721	944	10535	7.02862e-09	1.94628e-07	positive	8.72682		PDPK1	2153.33	6009	2339	5508	0.00332069	0.0329019	positive	2.79056		B3GNT7	2463.58	805.333	1903	351.5	0.00206123	0.0126617	negative	0.326896
										EML2	1224	3041.33	1265	3071	9.2654e-08	1.95686e-06	positive	2.48475		PDX1	60	1638	65	724	4.82104e-06	0.000141037	positive	27.3		B3GNT8	685.644	144.667	545	146	5.4418e-07	3.21661e-05	negative	0.210994
										EML6	1404	3041	1422	2898	0.000342782	0.00242231	positive	2.16595		PGC	4	9761	3	965	4.82299e-09	3.04963e-07	positive	2440.25		B4GALNT2	186.685	4.16667	23	3	1.2807e-06	6.09648e-05	negative	0.0223192
										EMP1	786.333	4369.33	732	4935	6.96699e-09	1.93279e-07	positive	5.55659		PHETA2	9.66667	697.667	9	384	4.80167e-13	5.87482e-11	positive	72.1724		BARX1	2239.03	712.167	1243	543	0.0053703	0.0253009	negative	0.31807
										ENDOD1	1030.33	3465.67	998	2763	4.86539e-08	1.1023e-06	positive	3.36364		PI4K2B	1359.33	3854	1117	4024	0.000540032	0.00768142	positive	2.83521		BARX2	734.685	98.5	552	32	3.66432e-07	2.31957e-05	negative	0.134071
										ENG	8.66667	30	9	26	0.0136957	0.0485519	positive	3.46154		PIEZO2	0	22	0	23	0.000853364	0.0110709	positive	#DIV/0!		BBS5	560.096	200.167	516	203	2.40044e-10	8.74496e-08	negative	0.357379
										ENPEP	0	57	0	47	4.88523e-10	1.74882e-08	positive	Inf		PIK3AP1	270.667	999.333	214	887	0.0041827	0.0389755	positive	3.69212		BCAN	256.685	48	144	42	2.2268e-06	9.11712e-05	negative	0.187
										ENSA	1629.67	3708.67	1407	3982	0.000426629	0.0029103	positive	2.27572		PIK3C2B	973.333	6208	798	5983	2.25364e-06	7.34092e-05	positive	6.37808		BCHE	199.822	39.8333	111	22.5	0.00070004	0.00583672	negative	0.199344
										ENTPD7	1886	5826.33	1798	6317	0.00488011	0.0214498	positive	3.08925		PIK3R1	919.667	6122.33	789	3906	0.000577072	0.00808599	positive	6.65712		BCL2L10	60.8767	8.66667	42	7	3.85079e-06	0.000135316	negative	0.142364
										EP300	2106	4481	2331	4644	0.012437	0.0450509	positive	2.12773		PIP5K1B	54.6667	2673	65	2993	9.02096e-07	3.30308e-05	positive	48.8963		BCO2	147.014	50.1667	85	52.5	0.00888018	0.0364414	negative	0.341238
										EPAS1	1309	5609.33	1150	5673	1.0881e-05	0.000129541	positive	4.2852		PIWIL1	1	236	1	260	1.83493e-09	1.23276e-07	positive	236		BCORL1	967.438	410.5	837	469	1.0677e-05	0.000283202	negative	0.424316
										EPB41L4B	805	1920.67	755	1967	0.000615729	0.00393966	positive	2.38592		PIWIL2	11.3333	117	11	94	0.000270111	0.00427885	positive	10.3235		BDH1	2386.01	487.167	1795	579.5	1.12467e-11	8.32228e-09	negative	0.204176
										EPHA2	8309.67	22117	8702	21521	0.000124425	0.00103363	positive	2.6616		PIWIL4	39.3333	862.333	27	720	2.40776e-07	1.01497e-05	positive	21.9237		BEAN1	77.0959	24.3333	43	24	0.0095203	0.0383406	negative	0.315624
										EPHX1	966.667	3293	924	4044	6.18894e-05	0.000578757	positive	3.40655		PKDCC	159.333	3543	228	2341	0.00450374	0.0412709	positive	22.2364		BECN2	2.75342	0.166667	1	0	0.00701262	0.0307347	negative	0.0605307
										EPRS1	11657.7	24597.3	8367	24061	0.00239376	0.0119685	positive	2.10997		PKHD1	0.333333	88.3333	0	71	2.15582e-08	1.17974e-06	positive	265		BEGAIN	108.589	34	72	31	0.00418499	0.0211933	negative	0.313107
										ERAP1	1188	2606.33	1182	2784	0.000327423	0.00233474	positive	2.19388		PLA2G4E	1.33333	19.3333	1	23	0.00302521	0.0305751	positive	14.5		BEND5	174.836	59	99	51.5	0.00733849	0.0317466	negative	0.33746
										ERCC4	200	479.667	198	344	0.00193538	0.0100138	positive	2.39833		PLA2G4F	0.666667	95	0	94	8.86292e-06	0.000237327	positive	142.5		BEND6	243.699	101.333	182	76	0.00639663	0.0287117	negative	0.415814
										ERFE	8.33333	51.3333	4	32	0.00128257	0.00719636	positive	6.16		PLCB4	455	5318.67	530	3147	0.000999628	0.0125571	positive	11.6894		BEX1	77.411	18.1667	39	12	0.00336401	0.0180442	negative	0.234678
										ERICH2	120	461.333	67	408	8.2021e-05	0.000730906	positive	3.84444		PLEKHA5	1486.67	3524.67	1624	3286	0.00183436	0.0203578	positive	2.37085		BEX2	205.767	64.6667	100	50.5	0.0118088	0.0449101	negative	0.314271
										ERLEC1	1117	2918.67	1100	3098	2.65299e-05	0.000282149	positive	2.61295		PLEKHG4	1078.67	7071.33	1302	6761	4.85561e-05	0.00102918	positive	6.55562		BHLHE41	2776.29	1318.17	2217	1306	0.00565516	0.026296	negative	0.474795
										ERN1	361.333	1821	218	1838	2.11336e-07	4.09341e-06	positive	5.03967		PLEKHG6	20.6667	1102	4	1470	8.83304e-05	0.00173536	positive	53.3226		BHMT2	545.11	186.167	412	200	0.00113966	0.00829019	negative	0.341522
										ERO1B	105.333	588	128	601	4.09611e-19	6.18678e-17	positive	5.58228		PLEKHG7	0.333333	10.3333	0	10	0.00374231	0.036009	positive	31		BMERB1	1614.74	612.333	1307	455.5	5.43055e-05	0.000925008	negative	0.379215
										ESCO1	975.333	3122	896	3106	5.47476e-10	1.92621e-08	positive	3.20096		PLEKHS1	6	2084.33	8	1113	3.83355e-11	3.62837e-09	positive	347.389		BMP3	167.753	8.33333	21	6	4.51697e-05	0.000817359	negative	0.0496761
										ESM1	0	16	0	9	0.000814601	0.00493947	positive	Inf		PLLP	105.333	1934.67	138	1927	4.29501e-08	2.15452e-06	positive	18.3671		BMP4	2132.99	656.333	1706	582.5	2.90906e-05	0.000586112	negative	0.307706
										ESPN	22.6667	93.3333	11	92	0.000415859	0.00284983	positive	4.11765		PLOD3	3041.33	20419.7	3294	23544	0.000100837	0.00193066	positive	6.71405		BMPER	361.726	54.6667	135	36	0.000277261	0.00297082	negative	0.151127
[truncated: 2,413 more rows]

## Sheet: TableS20
MOMOAC v2 from Ge et al. TMPs										GSE2757727										GSE183628										GSE202165										GSE278591
[truncated: 1,688 more rows]
[truncated: 27 more columns]

[truncated: 8 more sheets: TableS21, TableS22, TableS23, TableS24, TableS25, TableS26, TableS27, TableS28]
